# Supplementary material for: Deciphering gamma-decalactone biosynthesis in strawberry fruit using a combination of genetic mapping, RNA-Seq and eQTL analyses
Source: BMC Genomics. 2014 Apr 17;15:218. doi: 10.1186/1471-2164-15-218 (PMC4023230; doi:10.1186/1471-2164-15-218)
Supplement: Additional file 2 — List of the SSR, SNP, AFLP and gene markers mapped in the HG III along with DArT sequence, SNP position and their genotypes in the 232 × 1392 population. [file 1471-2164-15-218-S2.xlsx]

## Sheet: Hoja1
Locus	Map Position (cM)	LG	F. vesca position (bp)	DArT Sequence	SNP	CALLRATE	Rowsum	93-1	93-2	93-3	93-4	93-6	93-7	93-8	93-9	93-10	93-11	93-12	93-13	93-14	93-15	93-16	93-17	93-18	93-19	93-20	93-21	93-22	93-23	93-24	93-26	93-27	93-28	93-29	93-30	93-31	93-32	93-33	93-34	93-35	93-36	93-37	93-38	93-39	93-40	93-41	93-42	93-43	93-44
F27869-15:C>A-LG3	0	LGIII-1	7257300	TGCAGGAATTTCATTCGGATGCTCATTCCCTTTCTCTGGGAAAGTAATCTTGGTTCCTTTTTTCCAGCC	15:C>A	0.989583	310.547	ll	ll	ll	ll	ll	ll	--	lm	ll	lm	lm	lm	lm	lm	lm	ll	ll	lm	lm	ll	ll	lm	lm	lm	lm	ll	lm	ll	ll	lm	ll	lm	ll	lm	ll	lm	lm	lm	lm	lm	lm	ll
F23688-7:C>A-LG3	2.203	LGIII-1	4877801	TGCAGGGCTTTGAGCTCTGGCATTCATTGATATCTGAACAAAAAATTAGGAAAAGTATGCATTCAAATA	7:C>A	0.979167	483.575	ll	ll	ll	ll	ll	ll	lm	lm	ll	lm	lm	ll	lm	lm	lm	ll	ll	lm	lm	lm	lm	lm	lm	lm	lm	lm	lm	--	ll	lm	ll	lm	ll	lm	ll	lm	lm	lm	lm	ll	lm	ll
F22955-61:G>T-LG3	3.249	LGIII-1	7351873	TGCAGATAATCACAGGATATTACAATTTGTTTTTGACATAAGCATGATGATGGGTGATGCGGATTGAAT	61:G>T	1	356.957	ll	ll	ll	ll	ll	ll	lm	lm	ll	lm	lm	lm	lm	lm	lm	ll	ll	lm	lm	lm	lm	lm	lm	lm	ll	ll	ll	ll	ll	lm	ll	lm	ll	lm	ll	lm	ll	lm	lm	ll	lm	ll
20910-34:C>A-LG3	4.497	LGIII-1	3021503	TGCAGCTGATCCTTTAGGCGGTGCAAATATGCATCTCTTGGTATTGAGCACCTAAATTACACCAGGATT	34:C>A	1	837.871	h-	h-	kk	kk	kk	kk	h-	h-	kk	kk	h-	h-	h-	h-	h-	kk	h-	h-	h-	h-	h-	h-	h-	h-	h-	h-	h-	h-	h-	kk	h-	h-	h-	h-	h-	h-	h-	kk	h-	h-	h-	kk
F14382-20:G>A-	6.366	LGIII-1	0	TGCAGTGAGTTTCTGTTTGGGAAAACTAAAACACAAATGAGTGGAACAGTTTACAGATCGGAAGAGCGG	20:G>A	1	420.994	ll	ll	ll	ll	ll	ll	lm	lm	ll	lm	ll	lm	lm	lm	lm	ll	ll	lm	ll	lm	lm	lm	lm	lm	lm	lm	lm	ll	ll	ll	ll	lm	ll	lm	ll	ll	lm	lm	lm	ll	lm	ll
37074--LG3	6.928	LGIII-1	4673730	TGCAGTTACCAAACTTGAAATTACGATCTCGTTCCCCTCACCCTGTCCAATGCCCATCTCTTGCAGCTT	0	1	638.391	h-	h-	kk	kk	kk	kk	h-	h-	kk	h-	h-	h-	h-	h-	h-	kk	h-	h-	kk	h-	h-	h-	h-	h-	h-	h-	h-	h-	h-	h-	h-	h-	h-	h-	h-	h-	h-	h-	h-	h-	h-	kk
M43337-28:C>A-LG3	7.236	LGIII-1	8331537	TGCAGGTATGGCATGTGAAAGTTGATTGCATTACCTGGGTACGAATTCATTGTAATATTTATGTCTGAT	28:C>A	0.916667	318.037	np	nn	nn	nn	nn	nn	np	nn	nn	--	np	np	np	nn	np	--	np	np	nn	np	np	nn	np	np	np	nn	np	np	--	np	np	nn	np	np	nn	np	nn	np	np	np	--	nn
F727-47:C>T-LG3	7.724	LGIII-1	5609737	TGCAGACTTTCGCGATCTTTATTACCCCGCCAGTAGGCTGAAGAAGCCTGAAATTGCAAATTCACAAGT	47:C>T	1	361.573	ll	ll	ll	ll	ll	ll	lm	lm	ll	lm	ll	lm	lm	lm	ll	ll	ll	lm	lm	lm	lm	lm	lm	lm	ll	lm	lm	ll	ll	ll	ll	lm	ll	ll	ll	lm	lm	lm	lm	ll	lm	ll
18375-53:A>C-LG3	9.016	LGIII-1	2477498	TGCAGTCTCGCTACTGAAATCCAATTCTGGACAGATATAGACAAAAATAATACAGGCATGGACATTTGT	53:A>C	1	1027.97	h-	h-	kk	kk	kk	kk	h-	h-	kk	h-	h-	h-	h-	h-	h-	kk	h-	h-	h-	h-	h-	h-	h-	h-	h-	h-	h-	h-	h-	kk	h-	h-	h-	h-	h-	h-	h-	h-	h-	h-	h-	kk
M32288-65:A>C-LG3	9.176	LGIII-1	7400142	TGCAGAACAGAGATTACTAATGATATTACATTTTACAAGAAAGTAATGCAGCTGTCCAAAATTGTATAA	65:A>C	0.989583	393.979	np	np	nn	nn	nn	nn	np	np	nn	nn	np	np	np	nn	np	nn	np	np	nn	np	np	nn	np	np	nn	nn	np	np	np	nn	np	nn	--	np	nn	np	np	np	np	np	nn	nn
16164-49:T>A-LG3	9.334	LGIII-1	3086058	TGCAGTTTTATGTTGAGGTACTTTCAGTTCTACTTGCTGCACTAGTTTCTGAGTTACGAAGTTTTGAAC	49:T>A	1	1056.49	h-	h-	kk	kk	kk	kk	h-	h-	kk	h-	h-	h-	h-	h-	h-	kk	h-	h-	h-	h-	h-	h-	h-	h-	h-	h-	h-	h-	h-	kk	h-	h-	h-	h-	h-	h-	h-	h-	h-	h-	h-	kk
F28198-22:G>C-LG3	10.017	LGIII-1	8185783	TGCAGGGATTGAAGTTCCATATGAAGGTATGATTGTAGTAGCTATCCATCTTCACCGTGCGGTTTTGCA	22:G>C	1	456.607	ll	ll	ll	ll	ll	ll	lm	lm	ll	lm	lm	lm	lm	lm	lm	ll	ll	lm	lm	lm	lm	lm	lm	lm	lm	lm	lm	ll	ll	lm	ll	lm	ll	lm	ll	lm	lm	lm	lm	ll	lm	ll
30655--LG3	10.275	LGIII-1	2666457	TGCAGCTACCTCATTGTTACTTGTGCAATTGTCACTGCCTTGAAATTTGACAAACCTTGACTTGACCTA	0	1	828.13	h-	h-	kk	kk	kk	kk	h-	h-	kk	h-	h-	h-	h-	h-	h-	kk	h-	h-	h-	h-	h-	h-	h-	h-	h-	h-	h-	h-	h-	kk	h-	h-	h-	h-	h-	h-	h-	h-	h-	h-	h-	kk
M23854-44:A>G-LG3	10.617	LGIII-1	7141856	TGCAGGCCCACCCTGTCAGTTGGACAACTATGTCAGGTAACACCACCAATCTTTCACTAACTGTGTTTT	44:A>G	0.989583	291.906	np	np	nn	nn	nn	nn	np	np	nn	nn	np	np	np	nn	np	nn	np	np	nn	nn	np	nn	nn	np	nn	nn	np	np	--	nn	nn	nn	np	np	nn	nn	nn	np	nn	np	np	nn
F29457-44:C>T-LG3	11.301	LGIII-1	10002832	TGCAGATCAATCATACACATCCTTTAGGAAATAACTAATAAAATCTCTCCACTATTTTCAATGTGTTAC	44:C>T	1	405.055	ll	ll	ll	ll	ll	ll	lm	lm	ll	ll	ll	lm	lm	lm	lm	ll	ll	lm	lm	ll	lm	lm	lm	lm	lm	lm	lm	ll	lm	lm	ll	lm	ll	lm	ll	lm	lm	lm	lm	ll	ll	ll
F15323-37:T>C-LG3	11.963	LGIII-1	5362576	TGCAGATAAACTGCACTTATGGATAAAACATAATGTCTAATTATGATCATCATGATAGATGATTATTAT	37:T>C	1	560.787	ll	ll	ll	ll	ll	ll	lm	lm	ll	lm	ll	lm	lm	lm	lm	ll	ll	lm	lm	lm	lm	lm	lm	ll	lm	lm	lm	ll	ll	lm	ll	lm	ll	lm	ll	ll	lm	lm	lm	ll	lm	ll
17951-41:T>C-LG3	12.139	LGIII-1	4625982	TGCAGGTAGAGACTGGATGCAATGAGTCAGCCTTGGAACTTTTCATCTTCTGGTAACTCCCAATATTCT	41:T>C	1	1577.3	h-	h-	kk	kk	kk	kk	h-	h-	kk	h-	h-	h-	h-	h-	h-	kk	h-	h-	h-	h-	h-	kk	h-	h-	h-	h-	h-	h-	h-	h-	h-	h-	h-	h-	h-	h-	h-	h-	h-	h-	h-	kk
F32372-16:T>C-LG7	12.764	LGIII-1	2456231	TGCAGGCTAGGATATATAATGGCTAACCAGCTAATTAGTACATCAAGTTGGGAATGGCAATGCAAAAAC	16:T>C	1	359.262	ll	ll	ll	ll	ll	ll	lm	lm	ll	ll	ll	lm	lm	lm	lm	ll	ll	lm	lm	ll	lm	lm	lm	lm	lm	lm	lm	ll	lm	lm	ll	lm	ll	lm	ll	lm	lm	lm	lm	ll	ll	ll
F16215-36:T>C-LG3	13.365	LGIII-1	5002656	TGCAGCAGACCTTGTTCATTTCTAGAAGTTCCGTAATTGCTATACAGCGACCCTTCACTTCATATATGT	36:T>C	1	443.625	ll	ll	ll	ll	ll	ll	ll	lm	ll	lm	lm	lm	lm	lm	lm	ll	ll	lm	lm	lm	lm	lm	lm	lm	lm	lm	lm	ll	ll	lm	ll	lm	ll	lm	ll	lm	ll	lm	lm	ll	ll	ll
ChFvM233-218	13.75	LGIII-1	LG3:8264098	SSR	#N/A	#N/A	#N/A	ll	ll	ll	ll	ll	ll	lm	lm	ll	lm	ll	lm	lm	lm	lm	ll	ll	lm	lm	lm	lm	lm	lm	lm	lm	ll	ll	ll	ll	lm	ll	lm	ll	lm	ll	lm	lm	lm	lm	ll	lm	ll
F35845-52:G>C-LG3	14.313	LGIII-1	10090790	TGCAGATGTCAAACCAACTTGTCATATTTTCTGGATGTAAAACAAAAGCATAGATGTATGATCCAGAAG	52:G>C	0.958333	450.166	ll	ll	--	ll	ll	ll	lm	lm	ll	ll	ll	lm	lm	lm	lm	ll	ll	lm	lm	ll	lm	lm	lm	lm	lm	lm	lm	ll	lm	lm	ll	lm	ll	lm	ll	lm	lm	lm	lm	ll	ll	ll
29635-56:G>A-LG3	15.085	LGIII-1	7005297	TGCAGAGTGGGAATAAAGATGGCAAGAAATATGAGCAAGAAGAGACACCAGTTGACGATAATTCCACAG	56:G>A	1	682.123	h-	h-	kk	kk	kk	kk	h-	h-	kk	kk	h-	h-	h-	kk	h-	kk	h-	h-	kk	kk	h-	h-	h-	h-	h-	h-	h-	kk	h-	h-	kk	kk	h-	h-	kk	h-	h-	h-	h-	h-	h-	kk
F35071-60:A>G-LG3	15.692	LGIII-1	5593399	TGCAGGACAAACTTACGCTTGCTAATTTGTAGAAGTAGTTTACAGGGCAATTTGCTGCTGAGATATTAC	60:A>G	1	353.172	ll	ll	ll	ll	ll	ll	lm	ll	lm	lm	ll	lm	ll	lm	ll	ll	ll	lm	lm	lm	lm	lm	lm	lm	lm	lm	lm	ll	ll	lm	ll	lm	ll	lm	ll	lm	lm	ll	lm	ll	lm	ll
M17126-60:G>A-LG3	15.804	LGIII-1	5977551	TGCAGAGGAGGACCCTGATAAAAAAGGTGGCGTCTGGGTTTTGGACCAGCAACTTGATCAGCCTATTGA	60:G>A	1	357.044	np	np	nn	nn	nn	nn	np	np	nn	nn	np	np	nn	nn	np	np	np	np	nn	np	np	nn	np	nn	np	nn	np	nn	np	np	np	nn	np	np	nn	np	np	nn	np	nn	np	nn
F12311-68:G>T-LG3	16.051	LGIII-1	5927628	TGCAGCCTGATATACATAATGTATACGATGACAATTGAATTTCCTCAACAAATCCTAATATAGAAATGG	68:G>T	1	593.097	ll	ll	ll	ll	ll	ll	lm	lm	ll	lm	ll	lm	lm	lm	lm	ll	ll	lm	lm	lm	lm	lm	lm	lm	lm	lm	lm	ll	ll	lm	ll	lm	ll	lm	ll	lm	lm	lm	lm	ll	lm	ll
F39711-43:A>C-	16.193	LGIII-1	0	TGCAGCTCTCGTAAACCACTACAATGCCAGTCTCGTGACTATCATTTTACAGATCGGAAGAGCGGTTCA	43:A>C	0.958333	792.031	ll	ll	ll	ll	ll	ll	lm	lm	ll	lm	ll	lm	--	lm	--	ll	ll	lm	lm	lm	ll	lm	lm	lm	lm	lm	lm	ll	ll	lm	ll	lm	ll	lm	ll	lm	lm	lm	lm	ll	lm	ll
CAA/AAC-139	16.886	LGIII-1	#N/A	AFLP	#N/A	#N/A	#N/A	h-	h-	kk	kk	kk	kk	h-	h-	kk	h-	h-	h-	h-	--	h-	kk	h-	h-	h-	h-	h-	h-	h-	h-	h-	h-	h-	h-	h-	h-	h-	h-	h-	h-	h-	h-	h-	h-	h-	h-	h-	kk
M18805-32:A>C-LG3	17.519	LGIII-1	6375567	TGCAGCTCTTAGTGTCATTTGAATGGTGAGTGAAGTTGACACACCCCAAGCAGAAATATGATTCTCTAA	32:A>C	1	512.756	np	np	nn	nn	nn	nn	np	np	nn	nn	nn	np	np	nn	np	np	np	np	nn	np	np	nn	np	nn	np	nn	np	nn	np	np	np	nn	np	np	nn	np	np	np	np	np	np	nn
27482-7:T>C-LG3	17.884	LGIII-1	6963978	TGCAGTTTCACTTTGTAGGGATTTATTGAGAATAATTATCATAAAGTTTCTATCCTTTGTTGGATGAAA	7:T>C	1	1119.18	h-	kk	kk	kk	kk	kk	h-	h-	kk	kk	h-	h-	h-	h-	h-	h-	h-	h-	h-	kk	h-	h-	h-	h-	h-	h-	h-	kk	h-	h-	h-	h-	h-	h-	kk	h-	h-	h-	h-	h-	h-	kk
M31164-48:G>A-	18.006	LGIII-1	0	TGCAGAACCACAAACGTATTGGATCATGTTTGCATTTCTCAAGTGTCTGACTATCTGTTTTATAATAGT	48:G>A	1	443.81	np	nn	nn	nn	nn	nn	np	np	nn	nn	np	np	np	nn	np	np	np	np	nn	np	np	nn	np	np	np	nn	np	nn	np	np	np	nn	nn	np	nn	np	np	np	np	np	nn	nn
F27004-13:C>A-LG3	18.234	LGIII-1	5741909	TGCAGCCGCAGCTCCCACATAATTACGAAGCTATTGTAAAAGATGCCGACACTCCCATCAACAAGTCAC	13:C>A	1	385.387	lm	lm	lm	lm	lm	lm	ll	ll	lm	lm	ll	ll	ll	lm	ll	lm	lm	ll	lm	ll	lm	ll	ll	ll	ll	lm	ll	lm	lm	ll	lm	lm	lm	ll	lm	ll	ll	ll	ll	lm	ll	lm
33762--LG7	18.633	LGIII-1	2130696	TGCAGACAAACACAAAAGATAACAATTCAGAAAGCCATGGCTTTCAGAAACAACCCCTGCCTTTCAACT	0	1	816.472	h-	h-	kk	kk	kk	kk	h-	h-	kk	kk	h-	h-	h-	h-	h-	h-	h-	h-	h-	kk	h-	h-	h-	h-	h-	h-	h-	kk	h-	h-	h-	h-	h-	h-	kk	h-	h-	h-	h-	h-	h-	kk
BFACT43-198*	18.929	LGIII-1	LG3:7746489	SSR	#N/A	#N/A	#N/A	h-	h-	h-	h-	--	h-	kk	kk	h-	h-	h-	kk	kk	h-	kk	h-	h-	kk	h-	kk	kk	h-	kk	kk	kk	h-	kk	h-	h-	kk	h-	h-	h-	kk	h-	kk	kk	kk	kk	h-	kk	h-
39709-42:C>T-LG2	19.462	LGIII-1	30455468	TGCAGCTCTGTCATCTGACAGCATTCTTCAAAGGACCTCTAACAGATTTGGCAATACCAGAGCATCAAA	42:C>T	1	645.136	kk	kk	h-	h-	h-	h-	kk	h-	h-	h-	kk	h-	kk	h-	h-	kk	kk	h-	h-	h-	kk	kk	h-	h-	kk	h-	h-	h-	h-	kk	kk	h-	kk	h-	h-	h-	h-	h-	h-	kk	kk	h-
39630--LG3	19.749	LGIII-1	8254251	TGCAGGCTCAATTTTCTTGGTATGCCAATGTATTTCAAAAGATAAAGGCACTGAAGTTGCGTGAAAACA	0	1	707.23	h-	h-	kk	kk	kk	kk	h-	h-	kk	h-	h-	h-	h-	h-	h-	h-	h-	h-	h-	h-	h-	h-	h-	h-	h-	kk	h-	kk	kk	h-	h-	h-	h-	h-	kk	h-	h-	h-	h-	h-	h-	kk
F2893-25:T>G-LG3	20.048	LGIII-1	12118106	TGCAGTGACTCCCACAAACTCTGAATCTTCTGCCCACAAGTTAGCGTCGGAAATGATTTTTACGTCAAC	25:T>G	0.90625	321.859	ll	ll	ll	ll	ll	ll	lm	lm	ll	ll	ll	lm	lm	lm	lm	lm	--	lm	lm	lm	lm	ll	lm	lm	lm	lm	lm	lm	lm	lm	ll	lm	lm	lm	ll	lm	lm	ll	lm	--	ll	--
25437-34:C>T-	20.898	LGIII-1	0	TGCAGGGCAAATTATTGGTTTCAGACTCTTCTCTCTCAAGATCACTTTTACAGATCGGAAGAGCGGTTC	34:C>T	1	670.354	h-	kk	kk	kk	kk	kk	h-	h-	kk	h-	h-	h-	h-	h-	h-	kk	h-	h-	h-	h-	h-	kk	h-	h-	h-	h-	h-	h-	h-	h-	h-	h-	kk	h-	h-	h-	h-	h-	h-	h-	h-	kk
M13267-9:T>C-LG3*	21.5	LGIII-1	11767368	TGCAGCTGCTTCTCTTTGTGTTCAGGTGAAGGGAGCCATTCCTAGCATGCCCGAGAGGAAATCAGTTTT	9:T>C	1	267.015	nn	nn	np	np	np	np	nn	nn	np	np	nn	nn	nn	np	nn	nn	nn	nn	np	np	nn	np	np	nn	nn	np	nn	np	nn	nn	nn	np	nn	nn	nn	nn	nn	nn	nn	nn	nn	np
F24567-23:T>A-LG3	21.982	LGIII-1	11209318	TGCAGGTGAAAACAGATAAAAACTCAAACTTGCAGCCAAAATAAATAGTTTAGGAGGTAAATTCATCTA	23:T>A	1	440.971	ll	ll	ll	ll	ll	ll	lm	lm	ll	ll	ll	lm	ll	lm	lm	ll	ll	lm	lm	ll	lm	lm	lm	lm	lm	lm	lm	lm	lm	lm	ll	lm	ll	ll	ll	lm	lm	lm	lm	ll	ll	ll
F43116-35:A>T-LG3	22.561	LGIII-1	10423623	TGCAGTTCACATGACTGGAATTCAATAGCATTTACATAGTCATTGTGCTCACCAAACTGTTTATGGACA	35:A>T	0.96875	305.567	ll	ll	ll	ll	ll	ll	lm	ll	ll	ll	ll	lm	ll	lm	lm	ll	ll	lm	--	ll	lm	--	lm	lm	lm	lm	lm	lm	lm	lm	ll	lm	ll	lm	ll	lm	ll	lm	lm	ll	ll	ll
BFACT43-202**	22.755	LGIII-1	LG3:7746489	SSR	#N/A	#N/A	#N/A	np	np	nn	nn	--	nn	np	np	nn	nn	np	np	np	nn	np	np	np	np	nn	np	np	nn	np	np	np	nn	np	nn	np	np	np	nn	np	np	nn	np	np	np	np	np	np	nn
ChFaM040-198*	22.959	LGIII-1	LG5:14645906	SSR	#N/A	#N/A	#N/A	nn	nn	--	np	np	np	nn	nn	np	np	nn	nn	nn	np	nn	nn	nn	nn	np	np	nn	np	nn	nn	nn	np	nn	np	nn	nn	nn	np	nn	nn	np	nn	nn	nn	nn	np	nn	--
F25851-64:T>C-LG3	23.845	LGIII-1	11410776	TGCAGTTTACTCTTTTATTTTATTCATGTGTTTCTGGGCTTACTGAGATCAAAACATGTAAAGCTTACT	64:T>C	1	522.978	ll	ll	ll	ll	ll	ll	lm	lm	ll	ll	ll	lm	ll	lm	lm	ll	ll	lm	lm	ll	lm	ll	lm	lm	lm	lm	lm	lm	ll	lm	ll	lm	ll	lm	ll	lm	lm	lm	lm	ll	ll	ll
F38699-57:A>G-	24.701	LGIII-1	0	TGCAGAGAGATAGACTTTACTATTCTTCAACAAGAACATGACCATTTCCATATCATCAGACTTTACAGA	57:A>G	0.989583	412.453	ll	lm	ll	ll	ll	ll	lm	lm	ll	ll	ll	lm	ll	lm	lm	ll	ll	lm	lm	ll	lm	ll	lm	lm	lm	lm	lm	lm	lm	lm	ll	lm	ll	lm	ll	lm	lm	lm	lm	ll	ll	ll
M11774-55:A>T-LG3*	24.939	LGIII-1	11770162	TGCAGATTGCCAAAGAACAAGTATTCTGTTGAGCTAATATTGTTTCATCAATGTTAGGTCCCTTTTCTG	55:A>T	1	538.284	nn	nn	np	np	np	np	nn	nn	np	np	nn	nn	nn	np	nn	nn	nn	nn	np	np	nn	np	nn	nn	nn	np	nn	np	nn	nn	nn	np	nn	nn	np	nn	nn	nn	nn	nn	nn	np
M14377-53:C>A-LG3*	25.696	LGIII-1	11387767	TGCAGGATGCAGGGCTCGGAATTAGTGGGAAACATCTGGACTATGATCCTTGGCATGATTGAAGTTACT	53:C>A	1	401.048	nn	nn	np	np	np	np	nn	nn	np	np	nn	nn	nn	np	nn	nn	nn	nn	nn	np	nn	np	nn	nn	nn	np	nn	np	nn	nn	nn	np	nn	nn	np	nn	nn	nn	nn	nn	nn	np
F16313-48:T>G-LG3	26.175	LGIII-1	10802788	TGCAGGTTATATATTGGCCAGCAAATATGGAAACAATCCAATCAAACATTGAATTAGTCTTGATCTGAC	48:T>G	1	1020.82	ll	ll	ll	ll	ll	ll	lm	lm	ll	ll	ll	lm	ll	lm	lm	ll	ll	lm	lm	ll	lm	ll	ll	lm	lm	lm	lm	lm	lm	lm	ll	lm	ll	lm	ll	lm	lm	lm	lm	ll	ll	ll
M25851-38:C>T-LG3	26.193	LGIII-1	11410776	TGCAGTTTACTCTTTTATTTTATTCATGTGTTTCTGGGCTTACTGAGATCAAAACATGTAAAGCTTACT	38:C>T	1	522.978	nn	nn	np	np	np	np	nn	nn	np	np	nn	nn	nn	np	nn	nn	nn	nn	np	np	nn	np	nn	nn	np	np	nn	np	nn	nn	nn	np	nn	nn	np	nn	nn	nn	nn	nn	nn	np
13892-65:G>A-LG2	26.647	LGIII-1	1317341	TGCAGCCTATAACTTGCCAATTATGTCATCAAGAAAATAGAGATGAGGAATAAGTTGACAATTTGGCAT	65:G>A	1	1431.98	kk	kk	h-	h-	h-	h-	h-	h-	h-	h-	kk	h-	kk	h-	h-	kk	kk	h-	h-	h-	h-	h-	h-	h-	h-	h-	h-	h-	h-	h-	kk	h-	kk	h-	h-	h-	h-	h-	h-	kk	kk	h-
F45127-21:T>C-LG3	27.204	LGIII-1	12145734	TGCAGTTTCCCTAGGCTCCAGTGCTAGTGATCATATAGCGGTTCCAGCTGTAGAATTTGGTGTTGTGGC	21:T>C	0.927083	251.112	ll	ll	--	ll	ll	ll	lm	lm	ll	ll	ll	ll	lm	lm	lm	ll	ll	ll	--	ll	lm	--	lm	lm	lm	lm	lm	lm	lm	lm	ll	lm	ll	lm	ll	lm	lm	lm	lm	ll	ll	ll
M11431-53:G>A-LG3*	28.164	LGIII-1	11053063	TGCAGCCAAGGAATGGACCCGTTTATATGCAAGTGGTGTGTGATGACATGGTGGAAGTTATCCTTCCCA	53:G>A	1	713.571	nn	nn	np	np	np	np	nn	nn	np	np	nn	nn	nn	np	nn	nn	nn	nn	np	np	nn	np	nn	nn	nn	np	nn	np	nn	nn	nn	np	nn	nn	np	nn	nn	nn	nn	nn	nn	np
M19389-35:G>C-LG3*	28.608	LGIII-1	10800803	TGCAGTAACCTGTTCCAAAGATGCTTTAGGGAGTTGGGCAGATTATGGAGAAGTCAAAATCTTTACAGA	35:G>C	1	462.65	nn	nn	nn	np	np	np	nn	nn	np	np	nn	nn	nn	np	nn	nn	nn	nn	np	np	nn	np	nn	nn	nn	np	nn	np	nn	nn	nn	np	nn	nn	np	nn	nn	nn	nn	nn	nn	np
F35077-28:A>T-LG3	28.972	LGIII-1	27898121	TGCAGCTCTATAAGCTAGCCTCCATGGTAGTAAGGTAAACTCTTTCAAAGTGGCTTTGTATCACAATCT	28:A>T	0.96875	297.379	ll	ll	ll	ll	ll	ll	ll	lm	--	ll	ll	lm	ll	ll	lm	ll	ll	lm	lm	ll	lm	ll	lm	lm	lm	lm	lm	lm	--	ll	ll	lm	ll	lm	ll	lm	lm	lm	lm	ll	ll	ll
F30157-5:G>A-LG4	29.979	LGIII-1	4567990	TGCAGGAGTGTAGGCCTCAAATACATCTTAGACAGACTCATTCAATGATTATGGACCTGGGAGCTGAAA	5:G>A	1	315.59	ll	ll	ll	ll	ll	ll	ll	lm	ll	ll	ll	lm	ll	ll	lm	ll	ll	lm	lm	ll	lm	ll	ll	lm	lm	lm	lm	lm	ll	lm	ll	ll	ll	lm	ll	lm	lm	lm	lm	ll	ll	ll
F12855-27:C>T-LG2	31.397	LGIII-1	30538317	TGCAGACATTTTACATGCATTGAGTTCCGTAAGCATTGTCCACGATCCAATCAACTTCTCAGATAGGCT	27:C>T	1	424.424	ll	ll	ll	ll	ll	ll	ll	lm	ll	ll	ll	lm	ll	ll	lm	ll	ll	lm	lm	ll	lm	ll	lm	lm	lm	lm	lm	lm	ll	lm	ll	lm	ll	lm	ll	lm	lm	lm	lm	ll	ll	ll
M33766-39:C>T-LG3*	32.8	LGIII-1	17457476	TGCAGAACTTTTACTGAGATTGCTAGTTGAAATTATAAACATGACTTTTTTGTACTTTGGTGAACCTTA	39:C>T	0.979167	278.627	nn	nn	np	np	np	np	nn	nn	np	np	nn	nn	nn	np	nn	nn	nn	nn	np	np	nn	nn	nn	nn	nn	np	nn	nn	nn	nn	nn	np	nn	nn	np	nn	nn	nn	np	nn	nn	np
F11002-15:A>G-LG3	33.223	LGIII-1	17205216	TGCAGGAAACTAAAAATAAGAAATATAATTGCAAACATCCTTCCAGTTCATTTGGAAGACGGCCTACTA	15:A>G	1	683.996	ll	ll	ll	ll	ll	ll	ll	lm	ll	lm	ll	lm	ll	ll	lm	ll	lm	lm	lm	ll	lm	ll	lm	lm	lm	lm	lm	lm	ll	lm	ll	lm	ll	lm	ll	lm	lm	lm	lm	ll	ll	ll
M30072-26:C>A-LG3*	33.637	LGIII-1	14490433	TGCAGTTCTGTCCTTATTTTCTTTTTCTTCATCAACAGAAATGACTAGAAAAGCTATAGTTATTATGTC	26:C>A	1	354.002	nn	nn	np	np	np	np	nn	nn	np	np	nn	nn	nn	np	nn	nn	nn	nn	np	np	nn	np	nn	nn	nn	np	nn	nn	nn	nn	nn	np	nn	nn	np	nn	nn	nn	np	nn	nn	np
BFACT36-130/135/159	34.318	LGIII-1	LG3:12014194	SSR	#N/A	#N/A	#N/A	ee	ee	eg	eg	eg	eg	ee	ef	eg	eg	ee	ef	ee	eg	ef	ee	ee	ef	fg	eg	ef	eg	ef	ef	ef	fg	ef	fg	ef	ef	ee	fg	ee	ef	eg	ef	ef	ef	fg	ee	ee	eg
M163-62:A>C-LG3*	34.492	LGIII-1	14678499	TGCAGATTTTGTTTCATATTTCCTGAATGGTATAGATTACAAACCTAATGAAAAACAGCAACATGAGAA	62:A>C	0.979167	318.93	nn	nn	np	np	np	np	nn	nn	np	nn	nn	nn	nn	np	nn	nn	nn	nn	np	np	nn	np	nn	nn	nn	np	nn	np	nn	nn	nn	np	nn	nn	np	nn	nn	nn	np	nn	nn	np
F19671-52:A>G-LG3	35.086	LGIII-1	14310394	TGCAGTACACGCAGAATAGTAAAGAGTAGAGATAGACATCAAACTCCACAGGATAACAAAAACAAGAAG	52:A>G	1	399.475	ll	ll	ll	ll	lm	ll	ll	lm	ll	ll	ll	lm	ll	ll	lm	ll	ll	lm	lm	ll	lm	ll	ll	lm	lm	lm	lm	lm	lm	lm	ll	lm	ll	lm	ll	lm	lm	lm	lm	ll	ll	ll
M10928-25:C>G-LG3*	35.243	LGIII-1	17352336	TGCAGTGAATTGGAAATAATGTAACCCAAACTGCATTCCTTCAGATCATATATATAAAATAGGGAGAAA	25:C>G	1	356.215	nn	nn	np	np	np	np	nn	nn	np	np	nn	nn	nn	np	nn	nn	nn	nn	np	np	nn	np	nn	nn	nn	np	nn	np	nn	nn	nn	np	nn	nn	np	nn	nn	nn	np	nn	nn	np
ChFaM009-590/598/600	35.493	LGIII-1	LG3:12450085	SSR	#N/A	#N/A	#N/A	ee	ee	eg	eg	fg	eg	ee	ef	eg	eg	ee	ef	ee	eg	ef	ee	ee	ef	fg	eg	ef	eg	ef	ef	ef	fg	ef	fg	ef	ef	ee	fg	ee	ef	eg	ef	--	ef	fg	ee	ee	eg
F38745-47:G>T-LG3	36.314	LGIII-1	15085194	TGCAGCTTCTAGCTAATGAACCAGCTGTTTATGCAGCCCTTCTTCAAGGTATGCCTAAACAAGTAGATG	47:G>T	0.979167	353.42	ll	ll	ll	ll	lm	ll	ll	lm	ll	ll	ll	ll	ll	ll	lm	ll	ll	lm	lm	ll	lm	ll	lm	lm	lm	lm	lm	ll	lm	lm	ll	lm	ll	lm	ll	lm	lm	lm	lm	ll	ll	ll
F24164-18:C>A-LG3	36.8	LGIII-1	15292145	TGCAGAACTCCATGTGTTCTTATCATATCTCTGACTATCACTATGCAGCTAAATGAATGTACTTTACAG	18:C>A	0.989583	363.837	ll	ll	ll	ll	lm	ll	ll	lm	ll	ll	ll	--	ll	ll	lm	ll	ll	lm	lm	ll	lm	ll	lm	lm	lm	lm	lm	ll	lm	lm	ll	lm	ll	lm	ll	lm	lm	lm	lm	ll	ll	ll
M27409-49:A>G-LG2**	38.103	LGIII-1	34030148	TGCAGATTTTGAATAGGAATAATTGAAAGTGAGCACATGAAGAGTTTTCATTCAGAAGAATGCATACTC	49:A>G	0.989583	349.575	nn	nn	np	np	nn	np	nn	nn	np	np	nn	nn	np	np	nn	nn	nn	nn	np	np	np	np	nn	nn	nn	np	nn	nn	nn	nn	nn	np	nn	nn	np	nn	nn	nn	np	np	nn	np
M41130-55:T>A-LG2**	38.907	LGIII-1	32792989	TGCAGGCTTGGTTCCAGATAATGTGATCTATACTATCCTTATAGATGGATATTGTTGAAATGGTAAGGT	55:T>A	0.96875	265.293	nn	nn	np	np	nn	np	nn	nn	np	np	nn	nn	nn	np	nn	nn	nn	nn	np	np	np	np	nn	nn	nn	np	nn	np	nn	nn	nn	nn	nn	--	np	nn	nn	nn	np	np	nn	np
F37657-31:T>C-LG7	39.318	LGIII-1	6986599	TGCAGAATTGTGTGAGATATTTCCTGAAAACTATATGAAGTTAGATAGCAAGTGCTTGGGATATGTTTT	31:T>C	0.989583	321.509	lm	ll	ll	ll	lm	ll	ll	ll	ll	ll	lm	ll	ll	ll	lm	lm	ll	lm	lm	lm	lm	ll	lm	ll	ll	lm	ll	lm	lm	ll	lm	ll	ll	lm	ll	lm	ll	lm	ll	lm	lm	ll
M28731-59:T>C-LG3*	39.714	LGIII-1	27482402	TGCAGACAATCATGGAGATGCAAAAGCAAGCAAGGATAAACCTAACTTTTCTCTGATTTTCTTGACTGA	59:T>C	1	421.06	nn	nn	np	np	nn	np	nn	nn	np	np	nn	nn	nn	np	nn	nn	nn	nn	np	np	nn	np	nn	nn	nn	np	nn	np	nn	nn	nn	np	nn	nn	np	nn	nn	nn	np	np	nn	np
F18418-49:A>C-LG3	40.436	LGIII-1	15705931	TGCAGCTAAGTATCTCTAAACCAAACGTTTACTTTTGGAAAAAGAAATAAACAGAATGCAGCAGAAGGA	49:A>C	1	1471.56	ll	ll	ll	ll	lm	ll	ll	lm	ll	ll	ll	ll	ll	ll	lm	ll	ll	ll	lm	ll	lm	ll	lm	lm	lm	lm	lm	lm	lm	ll	lm	ll	ll	lm	ll	lm	lm	lm	lm	ll	ll	ll
M35678-5:C>T-LG3*	40.536	LGIII-1	16210762	TGCAGCGAAAGATGCAAAGAGGGATCCTAGGCCTGTTGCTCCTTTGAACTATGTTGAACTATCTAAAGA	5:C>T	0.96875	253.81	nn	nn	np	np	nn	np	nn	nn	np	np	nn	--	nn	np	nn	nn	nn	nn	np	np	np	np	nn	nn	nn	np	nn	np	nn	nn	nn	np	nn	nn	np	nn	nn	nn	np	np	nn	np
ChFaM098-222*	41.212	LGIII-1	LG3:32003515	SSR	#N/A	#N/A	#N/A	nn	nn	np	np	nn	np	nn	nn	np	np	nn	nn	nn	--	nn	nn	nn	nn	np	np	np	np	nn	nn	nn	np	nn	np	nn	nn	nn	np	nn	nn	np	nn	nn	nn	np	np	nn	np
M25732-44:A>T-LG2	41.529	LGIII-1	28389064	TGCAGATGACTTTATTTGTGATGAATCTGTTGAACTCCATTGTAAATTCAAAATGATCTGGAGTTCTGA	44:A>T	1	432.626	nn	nn	np	np	nn	np	nn	nn	np	np	nn	nn	nn	np	nn	nn	nn	nn	np	np	np	np	nn	nn	nn	np	nn	np	nn	nn	nn	np	nn	nn	np	nn	nn	nn	np	np	nn	np
F39411-17:C>A-LG3	41.898	LGIII-1	9489605	TGCAGATAAAAAGTAAACAACAAAAAAAAGGCAAGGTACTGAAAGTTTAGTGATATAACCATAGATGCG	17:C>A	0.979167	270.432	lm	ll	ll	ll	lm	ll	ll	lm	ll	ll	lm	ll	ll	ll	lm	ll	ll	lm	ll	lm	lm	ll	lm	ll	ll	lm	--	lm	lm	ll	lm	ll	ll	lm	ll	lm	ll	lm	lm	lm	lm	ll
M32014-34:A>G-LG2*	42.11	LGIII-1	31026749	TGCAGCCTTTGCATTAGCAATGTGGGGATCAGCAAAGGTTGATTTGGTCATTGTCCTGAAATCTGATGC	34:A>G	1	359.236	nn	nn	np	np	nn	np	nn	nn	np	np	nn	nn	nn	np	nn	nn	nn	nn	np	np	np	np	nn	nn	nn	np	nn	np	nn	nn	nn	np	nn	nn	np	nn	nn	nn	np	np	nn	np
M29795-41:C>A-LG2	43.11	LGIII-1	27610000	TGCAGAGCAGCTTGAGACTGAAGTTGGTCTGGGCTGTGTTCCAAGCTAATCCTCTTCAATTTATATACT	41:C>A	0.989583	334.454	nn	--	np	nn	nn	np	nn	nn	np	np	nn	nn	nn	np	nn	nn	nn	nn	np	np	np	np	nn	nn	nn	np	nn	np	nn	nn	nn	np	nn	nn	np	nn	nn	nn	np	np	nn	np
M11990-5:C>A-LG3	43.956	LGIII-1	28431633	TGCAGCTGGAATCTCTCTGGAGTTTGGAAGTTTTTTCCACAAGATGATACATCAACACATCAGTTAGAT	5:C>A	1	482.709	nn	nn	np	np	nn	np	nn	nn	np	np	nn	nn	nn	np	nn	nn	nn	nn	np	nn	np	np	nn	nn	nn	np	nn	np	nn	nn	nn	np	nn	nn	np	nn	nn	nn	np	np	nn	np
M42834-16:C>T-LG1	45.403	LGIII-1	5908099	TGCAGTTGTTTCTCAGCTCTCCCTTACTATCTATCAACACAGTTGAACAACCCTCTCAAACCCTTTATT	16:C>T	0.958333	297.092	np	np	nn	np	np	nn	np	np	nn	nn	np	nn	np	nn	np	np	np	np	nn	nn	nn	nn	np	np	np	nn	np	nn	np	nn	--	nn	np	nn	nn	nn	np	np	nn	nn	np	nn
F39730-62:C>T-LG2	45.579	LGIII-1	28030045	TGCAGAGCAACAAGAGTAGTCTCTAGCATGTCAAGCCCAGCCTGGTTGGCAAAGATAAAAACCGGCACC	62:C>T	0.979167	314.033	lm	ll	ll	ll	lm	ll	ll	lm	ll	ll	lm	ll	ll	ll	lm	lm	ll	lm	lm	lm	lm	ll	lm	ll	ll	ll	lm	lm	lm	ll	ll	ll	ll	lm	ll	ll	ll	lm	lm	lm	lm	ll
F21459-31:A>G-LG3	46.1	LGIII-1	17927080	TGCAGCCTTTGCCCTAACAGTGACACGTGATACCTGTAAATGTCATTTGTCAGTTCAGTTTTGAGTTAC	31:A>G	1	315.594	ll	ll	ll	ll	lm	ll	ll	ll	ll	ll	lm	ll	ll	ll	lm	lm	ll	lm	lm	lm	lm	ll	lm	ll	ll	lm	lm	lm	ll	ll	ll	ll	ll	lm	ll	ll	ll	lm	lm	ll	lm	ll
M31240-58:C>G-LG2	46.386	LGIII-1	29653306	TGCAGTGTGCCTAACCAAATTTTGGAGTGCTTGTCACTCTAAAACAAAGTTAGGCAACCATGCACAGGA	58:C>G	1	500.04	np	np	nn	np	np	nn	np	np	nn	nn	np	np	np	nn	np	np	np	np	nn	nn	nn	nn	np	np	np	nn	np	nn	nn	np	np	nn	np	nn	nn	np	np	np	nn	nn	np	nn
M28350-16:C>A-LG2	47.874	LGIII-1	6247214	TGCAGTTTGATTCTCACAATCCTTTCCGCTGTGTGGCACCTTTCATTTACTTCATTTGAGAAAAGAGAA	16:C>A	1	670.904	np	np	nn	np	np	nn	np	np	nn	nn	np	np	np	nn	np	np	np	np	nn	nn	nn	nn	np	np	np	nn	np	nn	np	np	np	nn	nn	nn	nn	np	np	np	nn	nn	np	nn
ChFaM130-205	47.921	LGIII-1	LG3:17637725	SSR	#N/A	#N/A	#N/A	ll	lm	lm	lm	ll	lm	lm	ll	lm	lm	ll	lm	lm	lm	ll	ll	lm	ll	ll	ll	ll	lm	ll	lm	lm	ll	ll	ll	ll	lm	ll	lm	lm	ll	lm	lm	lm	ll	ll	ll	ll	lm
M31900-34:A>G-	48.507	LGIII-1	0	TGCAGCCTGCGGGCTAAGACCGCTAAGTTTTGTAATTGGAAGATGAAGATTTTACAGATCGGAAGAGCG	34:A>G	0.989583	540.917	np	np	nn	np	np	nn	np	nn	nn	nn	np	np	np	nn	np	np	np	np	nn	nn	nn	nn	np	np	np	nn	np	nn	np	np	np	nn	nn	nn	nn	np	np	np	nn	nn	np	nn
APX-S1	49.167	LGIII-1	LG3:19267972	SSCP	#N/A	#N/A	#N/A	np	np	nn	np	--	nn	np	np	nn	nn	np	np	np	nn	np	--	np	np	nn	nn	nn	nn	np	np	np	nn	--	nn	np	np	--	nn	nn	nn	nn	np	np	np	nn	nn	np	nn
F16662-43:T>C-LG3	49.871	LGIII-1	25525166	TGCAGCTATTATTCTACGAGTCATATTTTTTATACCAAATGCTTGTTGACTATAATTTAGTTGTACCCC	43:T>C	1	779.547	lm	ll	lm	ll	lm	ll	ll	lm	lm	ll	lm	ll	ll	lm	lm	lm	ll	lm	ll	lm	lm	ll	lm	ll	ll	lm	lm	lm	lm	ll	lm	ll	ll	lm	ll	ll	ll	lm	lm	lm	lm	ll
PBCESSRFxA12-206/212/214	50.684	LGIII-1	LG3:17163954	SSR	#N/A	#N/A	#N/A	fg	eg	ee	eg	fg	ee	eg	fg	ee	ee	fg	eg	--	ef	fg	fg	eg	fg	ee	ef	ef	ee	fg	eg	eg	ee	fg	ef	fg	eg	fg	ee	ee	ef	ee	eg	eg	fg	ef	ef	fg	ee
M10981-66:C>T-LG6	51.456	LGIII-1	30074971	TGCAGAAAATTCTGAAACATTGTAAAATTCAAAATAGCACAAGTTTCTCAAATCAACTCCGTTTTTCAT	66:C>T	1	902.215	np	nn	nn	np	np	nn	np	nn	nn	nn	np	np	np	nn	np	np	np	np	nn	nn	nn	nn	np	np	np	nn	nn	nn	np	np	np	nn	nn	nn	nn	np	np	np	nn	nn	np	nn
41762--LG3	51.719	LGIII-1	20136107	TGCAGAATACAGAATCCTATACTATGTTTTTTGAGTAATTCTCTCATCTCTCTTCTAGCTATTTCAGTA	0	1	654.623	h-	h-	kk	h-	h-	kk	h-	h-	kk	kk	h-	h-	h-	h-	h-	h-	h-	h-	kk	h-	kk	kk	h-	h-	h-	kk	h-	h-	h-	kk	h-	kk	kk	h-	kk	h-	h-	h-	h-	h-	h-	h-
38349--LG3	53.135	LGIII-1	19267267	TGCAGAAAAACTGATTTTCTTGCCTACTTTGAGGCAGAATATCTTTCAGCTCAGACCTTTGTTTTACAG	0	1	706.979	h-	h-	kk	kk	h-	kk	h-	h-	kk	kk	h-	h-	h-	h-	h-	h-	h-	h-	kk	h-	h-	kk	h-	h-	h-	kk	h-	h-	h-	h-	h-	kk	kk	h-	kk	h-	h-	h-	h-	h-	h-	h-
11300-32:C>T-LG3	53.514	LGIII-1	25615435	TGCAGGATACATATGACAAGGTATGGGGATCTCAGTATTCCTTTTGGACCAACACTACTAAATTTCTAT	32:C>T	1	1019.06	kk	h-	h-	h-	kk	h-	h-	kk	h-	h-	kk	h-	h-	h-	kk	kk	h-	kk	h-	h-	h-	h-	kk	h-	h-	h-	kk	h-	kk	h-	kk	h-	h-	h-	h-	h-	h-	kk	h-	h-	kk	h-
M38680-12:A>G-LG3	54.469	LGIII-1	19001988	TGCAGCTCTTACATGTATAAATACACCCAAGGAGCTCTAACTATCTCTTTCTCTCTCTCTGATTCTCTC	12:A>G	0.989583	392.485	np	nn	nn	np	np	nn	np	np	nn	nn	np	np	np	nn	np	np	np	np	nn	nn	nn	nn	np	np	np	nn	nn	nn	nn	np	np	nn	nn	nn	nn	np	nn	np	nn	nn	np	nn
F38257-59:G>T-LG3	54.489	LGIII-1	19031053	TGCAGCTGACTAGTTTCATTTTATCCCAACACCATCTGAGCATATCTCAATTCTCTGTCGGAAAATGAC	59:G>T	0.989583	319.166	lm	--	ll	ll	lm	ll	ll	lm	ll	ll	lm	ll	ll	lm	lm	lm	ll	lm	ll	lm	lm	ll	lm	ll	ll	ll	lm	lm	ll	ll	lm	ll	ll	lm	ll	ll	ll	ll	lm	lm	lm	lm
M43190-48:A>C-LG3	55.058	LGIII-1	19526440	TGCAGGATGGAGAGTTCAAATACTTTTCTATAATATTGCCTATTTCTCAGCAGGTTGAATTAGGATGGG	48:A>C	0.96875	476.872	np	np	nn	np	np	nn	np	np	nn	nn	np	np	np	nn	np	np	nn	np	nn	nn	nn	nn	np	np	np	nn	np	nn	np	np	np	nn	nn	--	nn	np	np	np	nn	nn	np	nn
M42711-68:A>G-LG3	56.052	LGIII-1	19040303	TGCAGAAATGTGCTGTGTTTTACGCGGTTCTGTATGATGGAACCAGCTCCATTTTTTCTCTTCTTCCAA	68:A>G	0.875	291.895	np	np	--	np	np	--	np	np	nn	nn	np	np	np	--	np	np	np	np	nn	nn	nn	--	np	nn	np	nn	nn	nn	np	nn	np	nn	nn	nn	--	np	np	np	--	nn	nn	nn
F43611-47:T>G-	56.068	LGIII-1	0	TGCAGTTATAACCACGAATCACCAAGTCTACTAACAGTAACGAACCCTATTACAATTTTACAGATCGGA	47:T>G	0.947917	446.405	lm	--	ll	ll	lm	ll	ll	lm	ll	ll	lm	ll	ll	lm	lm	lm	ll	lm	ll	lm	lm	ll	lm	ll	ll	ll	lm	lm	--	ll	lm	ll	ll	lm	ll	ll	ll	lm	lm	lm	lm	lm
F34407-22:A>G-LG3	56.617	LGIII-1	19293262	TGCAGGCATCCACTGCCTTGTAATTGAGACTTTGAATAGTTCATAAATTTCAAAAACAAAATTGTCTAG	22:A>G	1	433.25	lm	ll	ll	ll	lm	ll	ll	lm	ll	ll	lm	ll	ll	ll	lm	lm	ll	lm	ll	lm	lm	ll	lm	ll	ll	ll	lm	lm	ll	ll	lm	ll	ll	lm	ll	ll	ll	lm	lm	lm	lm	lm
M32399-47:T>G-LG3	56.985	LGIII-1	19190834	TGCAGAGAGGAAATAAAAGCAAAGACCAATCCTATCATTTTATGTCATTTCTCTTTCAAAGTTATATAC	47:T>G	0.96875	402.078	np	np	nn	np	nn	nn	np	np	nn	nn	np	np	np	nn	np	np	np	np	nn	nn	nn	nn	np	nn	nn	nn	nn	nn	nn	nn	nn	nn	nn	nn	nn	np	np	np	nn	nn	np	nn
F11317-41:A>C-LG3	57.417	LGIII-1	18859869	TGCAGGAATTGATGGCACTGGACTTGGGCTTATAATGCATCATCAGAAACTTGGAGAGTACGTTTTACA	41:A>C	1	491.203	lm	ll	ll	ll	lm	ll	ll	lm	ll	ll	lm	ll	lm	lm	lm	lm	ll	lm	ll	lm	lm	ll	lm	ll	ll	ll	lm	lm	ll	ll	lm	ll	ll	lm	ll	ll	ll	lm	lm	lm	lm	lm
M1326-24:A>G-LG3	57.959	LGIII-1	19004430	TGCAGTCGGGTTACTTGATCACTCATAGTCACAGTCACATGGAGTTGCCAGACCCAATTATTATGACTT	24:A>G	0.96875	316.54	nn	nn	nn	nn	nn	nn	np	np	nn	nn	np	np	--	nn	np	np	np	np	nn	np	nn	nn	np	np	np	nn	np	nn	np	np	np	nn	nn	nn	nn	np	np	np	nn	nn	np	nn
F39202-34:A>C-LG3	58.305	LGIII-1	12790535	TGCAGCTTTATTTCAGTCATTCTGTGATTTGTATATCTTTGCATGTTTGAGAACACCTTGAGAACGATG	34:A>C	0.947917	436.249	lm	ll	ll	ll	lm	ll	ll	ll	ll	ll	lm	ll	ll	ll	lm	lm	--	lm	ll	lm	lm	ll	lm	--	lm	ll	ll	lm	ll	ll	lm	ll	--	lm	ll	ll	ll	lm	lm	lm	lm	lm
F17358-45:A>T-LG3	58.877	LGIII-1	13609844	TGCAGCTGCATTCAAATCCTCAATCACTTCACAAATTTGAACATTACAGGTTGATGTTTTTTGCAGTCC	45:A>T	1	1390.39	lm	ll	ll	ll	lm	ll	ll	ll	ll	ll	lm	ll	ll	ll	lm	ll	ll	lm	ll	lm	lm	ll	lm	ll	ll	ll	ll	lm	ll	ll	lm	ll	ll	lm	ll	ll	ll	lm	lm	lm	lm	lm
F32005-62:A>C-LG3	60.781	LGIII-1	18608619	TGCAGGGAACATCTTACAAGGCCCCAGCAAAGAAAAAGAAAAAGAAAATACAGCGAGGAATAAGACCGT	62:A>C	1	469.242	lm	ll	ll	ll	lm	ll	ll	lm	ll	ll	lm	ll	ll	lm	lm	lm	ll	lm	ll	lm	lm	ll	lm	ll	lm	ll	lm	ll	ll	ll	lm	ll	ll	lm	ll	ll	ll	lm	lm	ll	lm	lm
M37693-25:T>G-LG3	61.188	LGIII-1	20319637	TGCAGGAAAAAAATTTCAGAGGAGTTTGAAATGTCTTCTGTGAAAACTGAAAACACATTTGTCATTTGG	25:T>G	1	251.144	np	nn	nn	np	np	nn	nn	nn	nn	nn	np	np	nn	nn	np	np	np	np	nn	nn	nn	nn	nn	np	nn	nn	np	nn	nn	np	np	nn	nn	nn	nn	np	nn	np	nn	nn	np	nn
F19188-14:A>G-LG3	61.415	LGIII-1	18578228	TGCAGCTCCAGATGACAGCAATAAAGGGAGATTTCTATAATCAAGGATGGAATAATGACTGCAACACAA	14:A>G	1	734.397	lm	ll	ll	ll	lm	ll	ll	lm	ll	ll	lm	ll	ll	lm	lm	lm	ll	lm	ll	lm	lm	ll	lm	ll	lm	ll	ll	lm	ll	ll	lm	ll	ll	lm	ll	ll	ll	lm	lm	lm	lm	lm
F33357-16:G>A-	62.408	LGIII-1	0	TGCAGAAGAACAACATGACTTGATGGTCTGAGTGGGGTGAATTTCATGTATTCCAAGCTTGTTAGAGGT	16:G>A	0.989583	402.618	lm	ll	ll	ll	lm	ll	ll	lm	ll	ll	lm	ll	ll	lm	lm	lm	ll	lm	ll	lm	lm	ll	lm	ll	lm	ll	lm	lm	ll	ll	lm	ll	ll	lm	ll	ll	ll	lm	lm	lm	lm	lm
F28923-59:A>G-LG3	63.377	LGIII-1	18328900	TGCAGCTATATATTCTTTTTTGTTTTCTCTTTGCTAGAGCAATTTCAGTAGCATATGCCATATGGTACT	59:A>G	0.989583	1306.85	lm	ll	ll	ll	lm	ll	ll	lm	ll	ll	lm	ll	ll	lm	lm	lm	ll	lm	ll	lm	ll	ll	lm	ll	lm	ll	lm	lm	ll	ll	lm	ll	ll	lm	ll	ll	ll	--	lm	lm	lm	ll
M21486-12:C>T-	63.773	LGIII-1	0	TGCAGCTGTTGCCGCTCAGTTGGTTCACAATCTGCATACCAATACAATTACAGATCGGAAGAGCGGTTC	12:C>T	1	973.829	nn	np	np	nn	nn	np	nn	nn	np	np	nn	nn	nn	np	nn	nn	np	nn	np	nn	np	np	nn	nn	np	nn	nn	np	nn	nn	nn	np	np	np	np	nn	nn	nn	nn	np	nn	np
ChFvM140-113	64.091	LGIII-1	LG3:2969389	SSR	#N/A	#N/A	#N/A	nn	np	np	nn	nn	np	nn	nn	np	np	nn	nn	nn	np	nn	nn	np	nn	np	nn	np	np	nn	nn	np	nn	nn	np	nn	nn	nn	np	np	np	np	nn	nn	nn	nn	np	nn	np
F42772-29:A>G-LG3	64.656	LGIII-1	18300281	TGCAGAAACCAGAGTTTGCTTGTATAAGTAACGCAATAACGAAGAAAAGTTTGTACTCAACCACTGTTC	29:A>G	0.927083	310.873	ll	lm	lm	lm	ll	lm	lm	ll	lm	lm	ll	lm	lm	ll	ll	lm	lm	ll	lm	ll	--	lm	ll	lm	ll	lm	ll	ll	lm	lm	ll	lm	lm	ll	lm	lm	lm	ll	ll	ll	ll	ll
CAA/AAC-550	65.813	LGIII-1	#N/A	AFLP	#N/A	#N/A	#N/A	nn	np	np	nn	nn	np	nn	nn	np	nn	nn	nn	nn	np	nn	nn	np	nn	np	nn	np	np	nn	nn	np	nn	nn	np	nn	nn	nn	np	--	np	np	nn	nn	nn	nn	np	--	np
F34153-15:G>T-LG3	65.819	LGIII-1	19836298	TGCAGCGGTTTCATCGGTTTCATTGTACAAGCAGTCTGTTTGCTTTTCCAGAACTAACATGTCAGCTGC	15:G>T	0.989583	321.602	ll	lm	lm	lm	lm	lm	lm	ll	lm	lm	ll	lm	lm	ll	ll	ll	lm	ll	lm	ll	ll	lm	ll	lm	ll	lm	ll	ll	--	lm	ll	lm	lm	ll	lm	ll	lm	ll	ll	ll	ll	ll
M18807-51:C>T-LG3*	66.32	LGIII-1	29191792	TGCAGCATCCACATCACACTTTGCATCAGAATATGGCACAAACCAGTATGACAGTAGTGTTATTCCGAT	51:C>T	1	474.598	nn	np	np	nn	nn	np	nn	nn	np	nn	nn	nn	nn	np	nn	nn	np	nn	np	nn	np	np	nn	nn	np	nn	nn	np	nn	nn	nn	np	np	np	np	nn	nn	nn	nn	np	nn	np
F35429-36:A>G-	67.035	LGIII-1	0	TGCAGAATAACATGTCTCGTAACAATCTAACCTTGAACTTTAGTTGTGCTGAAGTTCTTACAGATCGGA	36:A>G	0.979167	424.895	lm	ll	ll	ll	lm	ll	ll	lm	ll	ll	lm	ll	ll	lm	lm	ll	ll	lm	ll	lm	lm	ll	lm	ll	ll	ll	lm	ll	ll	ll	lm	ll	ll	lm	--	ll	ll	lm	ll	lm	lm	lm
M32978-22:A>G-LG3*	68.056	LGIII-1	28153074	TGCAGCCTACGTCTGGCCTCCAAATTTCGGGGGACATTGGCAGCAGAATCTTGAATTGTCAACAATGAA	22:A>G	1	292.752	nn	np	np	nn	nn	np	nn	nn	np	nn	nn	nn	nn	np	nn	nn	np	nn	np	nn	np	np	nn	nn	np	nn	nn	np	np	nn	nn	np	np	np	np	nn	nn	nn	nn	np	nn	np
M21889-35:C>T-LG3	68.718	LGIII-1	28107745	TGCAGAGATTATGTACACTATTACATTAGCATGCTCTGAGAATAAGAAGAAGAAAGAGAAAAAAATGAA	35:C>T	1	474.887	nn	np	np	nn	nn	np	nn	np	np	nn	nn	nn	nn	np	nn	nn	np	nn	np	nn	np	np	nn	nn	np	nn	nn	np	nn	nn	nn	np	np	np	np	nn	nn	nn	nn	np	nn	np
F18665-24:T>A-	68.74	LGIII-1	0	TGCAGTACCTATTGAACAATACTCTATATCGCTTCACATCCAAGCATAGTTTACAGATCGGAAGAGCGG	24:T>A	1	419.87	lm	ll	ll	ll	lm	ll	ll	lm	ll	ll	ll	ll	ll	lm	lm	lm	ll	lm	ll	lm	lm	ll	ll	ll	lm	ll	lm	ll	ll	ll	lm	ll	ll	lm	ll	ll	ll	lm	lm	lm	lm	lm
M26326-32:T>C-	69.216	LGIII-1	0	TGCAGTTGGCAAACACAGAACATAACCATGCATTATTTTGTTTTGTGTATCTAAACAAGAAATTACAGA	32:T>C	1	444.905	nn	np	np	nn	nn	np	nn	nn	np	nn	nn	nn	np	np	nn	nn	np	nn	np	nn	np	np	nn	nn	np	nn	nn	np	nn	nn	nn	np	np	np	np	nn	nn	nn	nn	np	nn	np
F43574-42:G>A-LG3	70.235	LGIII-1	18811937	TGCAGCTGTGCAATGCAAATCCAAATGTATGATGCAATTCATGCCTTATATTTTCAGAAGTTTATTTAC	42:G>A	0.947917	359.549	lm	ll	ll	ll	lm	ll	ll	lm	ll	ll	lm	ll	ll	lm	lm	lm	ll	lm	ll	ll	lm	ll	lm	ll	ll	ll	lm	ll	ll	ll	lm	ll	ll	lm	ll	ll	ll	lm	lm	lm	--	lm
M20342-65:A>C-LG3	70.729	LGIII-1	25260276	TGCAGATCCCATCAGTCACTTGAGTCATCCACAACACAAACAATTACCTAGAATAACAAACTATAAAAT	65:A>C	1	273.606	nn	np	np	nn	nn	np	nn	nn	np	nn	nn	nn	nn	np	nn	nn	np	nn	np	nn	np	np	nn	nn	np	nn	nn	np	np	nn	nn	np	np	np	np	nn	nn	nn	nn	np	nn	np
F21618-60:T>A-LG3	71.04	LGIII-1	19510118	TGCAGCCAGCTGGTTGAGTTCATGGCTTTTCAAAGTAGGACTAGTGGATTTCTGTCTGTATTTCTGAGA	60:T>A	1	326.146	lm	ll	ll	ll	lm	ll	ll	lm	ll	ll	lm	ll	ll	lm	lm	lm	ll	lm	ll	ll	lm	ll	lm	ll	ll	ll	lm	ll	ll	ll	lm	ll	ll	lm	ll	ll	ll	lm	ll	lm	lm	lm
M12538-9:A>G-LG3	71.947	LGIII-1	25283986	TGCAGGAAAAGAAGTCATCCCATGCCATCTGTCAACTTATTGCAGTTCCACCAGGCCTTGCTTGATATG	9:A>G	1	1797.72	nn	np	np	nn	nn	np	nn	nn	np	nn	nn	nn	np	np	nn	nn	np	nn	np	nn	np	np	nn	nn	np	nn	nn	np	np	nn	nn	np	np	np	np	nn	nn	nn	nn	np	nn	np
F12093-16:T>C-LG3	72.834	LGIII-1	19963134	TGCAGATACAGTTTTTTGGTAGGAGAGTCTTGTGTTGTTGACCTTCTTCAAACTGCTGCCCAAGAAAGC	16:T>C	1	350.343	ll	ll	ll	ll	lm	ll	ll	lm	ll	ll	lm	ll	ll	lm	lm	lm	ll	lm	lm	lm	lm	ll	lm	ll	lm	ll	lm	ll	ll	ll	lm	ll	ll	lm	ll	ll	ll	lm	lm	lm	lm	lm
M35756-31:T>C-LG3	74.096	LGIII-1	25172305	TGCAGCCGTCTCTAAGACACTTTCATCAGACTGGTCACAGACACGCTCAATTTCAACAGAACTCGTCTG	31:T>C	0.989583	253.566	nn	np	np	nn	nn	np	nn	nn	np	nn	nn	nn	np	np	nn	nn	np	nn	np	nn	np	np	nn	nn	np	nn	nn	np	nn	nn	nn	np	np	nn	np	nn	nn	np	nn	np	nn	np
F18441-54:G>T-LG3	79.428	LGIII-1	20870896	TGCAGCAATAGATATTTGGTCAGTGGGATGCATTTTCATGGAGATTCTGATAAGGGAACCGTTATTTCC	54:G>T	1	366.344	ll	lm	lm	ll	ll	lm	lm	ll	lm	lm	ll	lm	lm	ll	ll	ll	lm	ll	lm	lm	lm	lm	ll	lm	ll	lm	ll	lm	ll	lm	ll	lm	lm	ll	lm	lm	ll	ll	lm	lm	ll	lm
F10606-49:C>T-LG2	0	LGIII-2	12875487	TGCAGCTCTCTTTGGTCTTTGCCATTATGAATAATCATAATTGAGTTTACATGAAATTGTGGAATCTTA	49:C>T	1	317.971	ll	ll	ll	lm	ll	ll	lm	lm	lm	lm	ll	lm	ll	ll	lm	lm	lm	lm	lm	lm	lm	ll	ll	lm	lm	ll	lm	lm	ll	lm	ll	lm	lm	lm	ll	lm	lm	lm	ll	lm	ll	lm
M17394-28:C>T-LG3	1.241	LGIII-2	25665827	TGCAGAACAATCAGTGTGATGTTTATGGCGAGTGTGGGGCAAATGGCATTTGCAAGATTTACAATTCAC	28:C>T	1	519.453	np	np	np	nn	np	np	np	np	np	np	np	np	nn	np	nn	nn	np	np	np	np	nn	np	nn	nn	np	np	nn	nn	nn	nn	np	nn	np	np	np	nn	np	nn	np	nn	np	np
17499-22:A>G-	7.03	LGIII-2	0	TGCAGAATGAAACTAGGGAACCAATGAATAGCACTGAGTAAGCTGGATACTTCAGACTAGATACAGGGT	22:A>G	1	702.158	h-	h-	h-	kk	h-	h-	kk	h-	kk	h-	h-	h-	h-	h-	h-	kk	h-	kk	h-	h-	kk	h-	kk	h-	h-	h-	kk	kk	h-	h-	h-	kk	h-	kk	h-	kk	h-	h-	h-	h-	h-	h-
M41927-41:G>T-LG3	8.608	LGIII-2	24067819	TGCAGTGAGTTCAGTGAGGTTCCCTGGCCTGGATCCATATTGGAACTTGGCTGCAATGGATTCATCATG	41:G>T	0.958333	250.174	nn	nn	nn	np	nn	nn	np	nn	nn	np	nn	nn	nn	nn	nn	np	nn	np	nn	nn	np	nn	nn	np	np	nn	np	np	np	nn	nn	np	nn	--	np	np	np	nn	nn	nn	--	np
F16363-58:C>G-LG3	10.457	LGIII-2	24486696	TGCAGCAAGTCTGAAGCTTCTAAGGAAACAATCAAGATGGTCAAGGAAATACAACAATCTGCTACAAAC	58:C>G	1	573.972	ll	ll	ll	lm	ll	ll	lm	ll	lm	lm	ll	lm	ll	ll	ll	lm	lm	lm	lm	lm	lm	ll	ll	lm	lm	lm	lm	lm	ll	lm	ll	lm	ll	lm	lm	lm	lm	ll	ll	lm	ll	lm
29115-28:T>A-	11.908	LGIII-2	0	TGCAGAGGTAGTCTTATTGAAGGTTTGCTAATTTGGTTGGTAAATTTCGTAGTTGCAGATTGTGTTGCT	28:T>A	1	710.311	kk	h-	h-	kk	h-	h-	kk	h-	h-	h-	h-	h-	h-	h-	h-	kk	h-	kk	h-	h-	kk	h-	h-	h-	kk	h-	kk	kk	h-	h-	h-	kk	h-	h-	h-	kk	h-	kk	h-	h-	h-	h-
M23300-66:T>G-LG3	13.335	LGIII-2	21532907	TGCAGCTGGAGCTTCTCTTTCAGTTCACGAAGCTCAATTTCCAAATCAATTATCTTCCTCTGCTGATGA	66:T>G	0.989583	401.309	nn	nn	nn	np	nn	nn	np	nn	nn	nn	nn	nn	nn	nn	nn	np	nn	nn	nn	nn	np	nn	nn	np	np	np	np	np	np	np	nn	np	nn	nn	nn	np	np	nn	nn	nn	nn	np
13809-41:T>G-LG3	14.332	LGIII-2	25315854	TGCAGATCAGATTCAGAACTACAGTTTTCTGGGTTTGATCTTCTTTGGGATGTCTCATCCACTTTCCCT	41:T>G	1	697.262	h-	h-	h-	kk	h-	h-	kk	h-	h-	kk	h-	h-	h-	h-	h-	kk	h-	kk	h-	h-	kk	h-	h-	h-	kk	h-	kk	kk	h-	h-	h-	kk	kk	h-	h-	kk	h-	h-	h-	h-	h-	h-
M27101-53:A>C-	15.12	LGIII-2	0	TGCAGCCTCATAATTATTCAGTATAAGAATATAAGACTAAGAAGAGAAGAAATATATCAGTCTATTTTT	53:A>C	0.989583	419.981	nn	nn	nn	np	nn	nn	np	nn	nn	np	nn	nn	nn	nn	nn	np	nn	np	nn	nn	np	nn	nn	np	np	np	np	np	--	np	nn	nn	nn	nn	np	np	np	nn	nn	np	nn	np
13356-7:G>A-	16.317	LGIII-2	0	TGCAGCCGTCTACTCCGTGAATACTCAGAAGTGACTAGAGGGAAGTCTAAAGCTTGACTGTCCCGAAAA	7:G>A	1	1430.65	h-	h-	h-	kk	h-	h-	kk	h-	h-	h-	h-	h-	h-	h-	h-	kk	h-	kk	h-	h-	kk	h-	h-	h-	kk	h-	kk	kk	h-	h-	h-	kk	h-	h-	h-	kk	h-	h-	h-	h-	h-	h-
ChFvM271-AAT-S1	17.294	LGIII-2	LG3:19872737	SSR	#N/A	#N/A	#N/A	nn	nn	nn	np	nn	nn	np	nn	nn	np	nn	nn	nn	nn	nn	np	nn	nn	nn	nn	np	nn	nn	np	np	np	np	np	np	np	nn	np	nn	nn	nn	np	np	nn	nn	np	nn	np
F13511-6:C>T-LG3	17.521	LGIII-2	12783934	TGCAGACGCCCCCAAGAAAATAAGTGGAGTCCACAAGCGTTGTTGGAGGTACATTCCAAGCTTATCTAA	6:C>T	1	324.879	lm	ll	ll	lm	ll	ll	lm	ll	ll	ll	ll	lm	ll	ll	lm	lm	ll	lm	lm	lm	lm	ll	lm	ll	lm	ll	lm	lm	ll	ll	ll	lm	lm	lm	ll	lm	ll	lm	ll	lm	ll	ll
14343-17:C>T-LG3	17.575	LGIII-2	24347698	TGCAGCTTGGGAGTCAACCTTGCGCATAGATTTGGATAGAGATTGAATCCGACTTCCCACATCCCTGCA	17:C>T	1	1324.23	h-	h-	h-	kk	h-	h-	kk	h-	h-	h-	h-	h-	h-	h-	h-	kk	h-	kk	h-	h-	kk	h-	h-	h-	kk	h-	kk	kk	h-	h-	h-	kk	h-	h-	h-	kk	h-	h-	h-	h-	h-	h-
M31068-41:C>T-	18.137	LGIII-2	0	TGCAGTACGTACTGTTAGCTATAGCTGTCTTGGAATAGTTGCGCTTATATACGGTGTAACTTTAGTTGA	41:C>T	0.989583	412.863	nn	nn	nn	np	nn	nn	np	nn	nn	np	nn	nn	np	nn	nn	np	nn	nn	nn	nn	np	nn	nn	np	np	np	np	np	np	np	nn	nn	nn	nn	nn	np	np	nn	nn	np	nn	np
M20493-27:A>G-LG3	18.584	LGIII-2	13432442	TGCAGCAGTTTTGAATTTCCTAGTGGTATTGAAAAGTATTTATTCTAAATATTCCAATAACTTCAGACT	27:A>G	0.989583	498.814	nn	nn	nn	np	nn	nn	np	nn	nn	np	nn	nn	np	nn	nn	np	nn	nn	nn	nn	np	nn	nn	np	np	np	np	np	np	np	nn	np	nn	nn	nn	np	np	nn	nn	np	nn	np
M18906-27:C>A-LG3	19.353	LGIII-2	13263793	TGCAGGTGATTGTCAAAGAGAAGAAGCCATAGAAGACTGCATTGAGTTCTTCAACTCTTCTTCTACTTT	27:C>A	1	331.389	nn	nn	nn	np	nn	nn	np	nn	nn	np	nn	nn	np	nn	nn	np	nn	nn	nn	nn	np	nn	nn	np	np	np	np	np	np	np	nn	np	nn	nn	nn	np	np	nn	nn	np	nn	np
M12364-60:G>T-LG3	19.535	LGIII-2	23734965	TGCAGCTTGCTTGAACATTGTGATACTGACAAATGAAATTCCAGTGCGAAATTTGTTTCTGACACATGA	60:G>T	1	577.155	nn	nn	nn	np	nn	nn	np	nn	nn	np	nn	nn	nn	nn	nn	np	nn	np	nn	nn	np	nn	nn	np	np	np	np	np	np	np	nn	np	nn	nn	np	np	np	nn	nn	np	nn	np
13264-54:G>A-LG3	19.667	LGIII-2	24795506	TGCAGACATCCTGAGTACATTCAAACATAACCAGAAAGTTTGTAAGTAAACGTGGTTTCAAGAAGCACA	54:G>A	1	816.83	h-	kk	kk	h-	kk	kk	h-	h-	h-	h-	h-	h-	kk	kk	h-	h-	h-	h-	h-	h-	h-	kk	h-	h-	h-	h-	h-	h-	h-	h-	kk	h-	h-	h-	h-	h-	h-	h-	kk	h-	kk	h-
573--	19.825	LGIII-2	0	TGCAGGGTCAAGTCTACTTGGCCATTTTATATACACAGTGAAAACGATTCAACATATTACAGATCGGAA	0	1	768.055	h-	h-	h-	kk	h-	h-	kk	h-	h-	h-	h-	h-	h-	h-	h-	kk	h-	kk	h-	h-	kk	h-	kk	h-	kk	h-	kk	kk	h-	h-	h-	kk	h-	h-	h-	kk	h-	h-	h-	kk	h-	h-
M14921-9:T>C-LG2	21.847	LGIII-2	30232386	TGCAGTTGGTTTTGTTGTTAGAGACAACCATGGTAATCCAATTGTAGCTGCCTCTAAACATATCGGCGA	9:T>C	1	768.97	nn	nn	nn	np	nn	nn	np	nn	nn	np	nn	nn	np	nn	nn	np	nn	nn	nn	nn	np	np	np	np	np	np	np	np	np	np	nn	np	nn	nn	nn	np	np	nn	nn	np	nn	np
M33711-5:G>A-	22.849	LGIII-2	0	TGCAGGTTCCAACTTATAATATTTAGACCTATGTTGATCTACAACTTTTAGCATAGCAATTCTTTAGTT	5:G>A	0.989583	603.701	nn	nn	nn	np	nn	nn	np	nn	nn	np	nn	nn	np	nn	nn	np	nn	nn	nn	nn	np	nn	np	np	np	np	np	np	np	np	nn	--	nn	nn	nn	np	np	nn	nn	np	nn	np
CAA/AAC-340	23.27	LGIII-2	#N/A	AFLP	#N/A	#N/A	#N/A	h-	h-	h-	kk	h-	h-	kk	h-	h-	h-	h-	h-	h-	h-	h-	kk	h-	h-	h-	h-	kk	h-	kk	kk	h-	h-	kk	h-	h-	h-	h-	kk	h-	h-	h-	kk	h-	h-	h-	kk	h-	h-
12468-22:C>A-LG3	23.315	LGIII-2	18489592	TGCAGAATTTGTGACGTCTGAGCTTCTTTCACAAGTGCCAAACCCTACTCCTAGATCCTGCTAAGGATG	22:C>A	1	976.749	h-	h-	h-	kk	h-	h-	kk	h-	h-	h-	h-	h-	h-	h-	h-	kk	h-	h-	h-	h-	kk	h-	kk	kk	h-	h-	kk	h-	h-	h-	h-	kk	h-	h-	h-	kk	h-	h-	h-	kk	h-	h-
APX-S5	23.749	LGIII-2	LG3:19267972	SSCP	#N/A	#N/A	#N/A	lm	ll	ll	lm	ll	ll	ll	ll	ll	ll	ll	lm	ll	ll	lm	lm	ll	lm	lm	lm	lm	ll	lm	lm	--	ll	lm	lm	lm	ll	ll	lm	--	lm	ll	lm	ll	lm	ll	lm	ll	ll
APX-S4	23.829	LGIII-2	LG3:19267972	SSCP	#N/A	#N/A	#N/A	nn	nn	nn	np	nn	nn	np	nn	nn	np	nn	nn	np	nn	nn	np	nn	nn	nn	nn	np	nn	np	np	np	np	np	np	np	np	nn	np	nn	nn	nn	np	np	nn	nn	np	nn	np
M12715-29:T>C-LG3	24.598	LGIII-2	25615370	TGCAGAGTATCTCCAAGGAATGGGTATTGTCCCAATACCATACAGTACAAAGTAACCCCCACTGCCCAT	29:T>C	1	256.914	nn	nn	nn	np	nn	nn	np	nn	nn	np	nn	nn	np	nn	nn	np	nn	nn	nn	nn	np	nn	np	nn	np	np	np	np	nn	nn	nn	np	nn	nn	nn	np	np	nn	nn	np	nn	nn
F26366-53:T>C-	26.146	LGIII-2	0	TGCAGATATGAAAATCCTTGTGTCCACTGGCATGAACTCCTAAAAGCTAATAATGGTTCCCATGTAACC	53:T>C	1	475.902	lm	ll	ll	lm	ll	ll	ll	ll	ll	ll	ll	lm	ll	ll	ll	lm	ll	lm	ll	lm	lm	ll	lm	lm	ll	ll	lm	ll	ll	ll	ll	lm	ll	lm	ll	lm	ll	lm	ll	lm	ll	ll
M27493-64:G>A-LG3	26.207	LGIII-2	13213339	TGCAGTAGTATCTGGTTCTTTTTGAGACACAATTCCAATCTCTTCAGATGGTTTTTTCAATTCTGCACT	64:G>A	1	501.148	nn	nn	nn	nn	nn	nn	np	nn	nn	np	nn	nn	np	nn	nn	np	nn	nn	nn	nn	nn	nn	nn	np	np	np	np	np	np	np	nn	np	nn	nn	nn	np	np	nn	nn	np	nn	np
F12468-64:G>C-LG3	26.649	LGIII-2	18489592	TGCAGAATTTGTGACGTCTGAGCTTCTTTCACAAGTGCCAAACCCTACTCCTAGATCCTGCTAAGGATG	64:G>C	1	976.749	lm	ll	ll	lm	ll	ll	lm	ll	ll	ll	ll	lm	ll	ll	lm	lm	ll	lm	ll	lm	lm	ll	lm	lm	ll	ll	lm	ll	ll	ll	ll	lm	lm	lm	ll	lm	ll	lm	ll	lm	ll	ll
M26956-48:A>T-LG3	27.44	LGIII-2	20551116	TGCAGATTGCTGCTGGGATTTTGAGCAGACCAGCATATCTAGGGAATTATGAGCTTGCATTTCCTGAAA	48:A>T	1	907.687	nn	nn	nn	np	nn	nn	np	nn	nn	np	nn	nn	np	nn	nn	np	nn	nn	nn	nn	np	nn	np	np	np	np	nn	np	np	np	nn	np	nn	nn	nn	np	np	nn	nn	np	nn	np
M11179-32:C>T-LG3	28.348	LGIII-2	19395553	TGCAGGGAAATCCAAGGCAAAACGAAAAAAACCTCATCAGGTGATATTGCTTCCTCTCAAGCAATTACT	32:C>T	1	481.277	nn	nn	nn	np	nn	nn	np	nn	nn	np	nn	nn	np	nn	nn	np	nn	nn	nn	nn	np	nn	np	np	np	np	np	np	np	np	nn	np	nn	nn	nn	nn	np	nn	nn	np	nn	np
M27520-42:A>T-LG5	28.678	LGIII-2	10466549	TGCAGAGGGCAACAAGACATATGATGTGGCGAATAGTAAGGCAGGAAATGTGGTTGTTACGACCCAGAA	42:A>T	1	1161.35	nn	nn	nn	np	nn	nn	np	nn	nn	np	nn	nn	np	nn	nn	np	nn	nn	nn	nn	np	nn	nn	np	nn	np	np	np	np	nn	nn	np	nn	nn	nn	np	np	nn	nn	np	nn	np
F29595-44:C>T-	29.953	LGIII-2	0	TGCAGGTGGTAGAGGTGGAGAGGGAAGAGCCATGCGAAATGGAGCTGGAATATTCATTTTGTTCATCAA	44:C>T	0.979167	618.773	lm	ll	ll	lm	ll	ll	ll	ll	ll	ll	ll	lm	--	ll	lm	lm	ll	lm	ll	lm	lm	ll	lm	lm	ll	ll	lm	ll	--	ll	ll	lm	lm	lm	ll	ll	ll	lm	ll	lm	ll	ll
M14379-43:A>G-	30.177	LGIII-2	0	TGCAGAGAGCTTCAGTAACCAACAAAACAAAACTTGTATCTCCAAAACATTACAGATCGGAAGAGCGGT	43:A>G	1	454.113	nn	nn	nn	np	nn	nn	nn	nn	nn	np	nn	nn	np	nn	nn	np	nn	nn	nn	nn	np	nn	nn	np	nn	np	np	nn	np	np	nn	nn	nn	nn	nn	np	np	nn	nn	np	nn	np
M12093-45:C>T-LG3	30.798	LGIII-2	19963134	TGCAGATACAGTTTTTTGGTAGGAGAGTCTTGTGTTGTTGACCTTCTTCAAACTGCTGCCCAAGAAAGC	45:C>T	1	350.343	nn	nn	nn	np	nn	nn	np	nn	nn	np	nn	nn	np	nn	nn	np	nn	nn	nn	nn	np	nn	nn	np	nn	np	np	np	np	np	nn	np	nn	nn	nn	nn	np	nn	nn	np	nn	np
F12288-30:C>G-	35.083	LGIII-2	0	TGCAGAATAGTCGGTGGTATATTGATAATCCTCTGAATGATTTGACACAGATGATGATCACGGTGACAC	30:C>G	1	430.129	lm	ll	ll	lm	ll	lm	ll	ll	ll	ll	ll	lm	ll	ll	lm	ll	ll	lm	ll	lm	lm	ll	lm	lm	ll	ll	lm	ll	ll	ll	ll	lm	lm	lm	ll	lm	ll	lm	ll	lm	ll	ll
F35645-62:T>C-LG2	39.369	LGIII-2	27516361	TGCAGAAACAATCTTAGGTAATTGGCTAATGAGAACGGCATTTCATAAAGAGAAATAAGAATTGGATAT	62:T>C	1	338.606	lm	ll	ll	lm	ll	lm	ll	ll	ll	lm	ll	lm	ll	ll	lm	lm	ll	lm	ll	lm	lm	ll	ll	lm	ll	ll	lm	ll	ll	lm	ll	lm	lm	ll	ll	lm	ll	lm	ll	lm	ll	ll
ChFvM234-174	40.131	LGIII-2	LG3:31721466	SSR	#N/A	#N/A	#N/A	lm	ll	ll	lm	ll	lm	ll	ll	ll	lm	ll	lm	ll	ll	lm	lm	ll	lm	ll	lm	lm	ll	lm	lm	ll	ll	lm	ll	ll	lm	ll	lm	lm	ll	ll	lm	ll	lm	ll	lm	ll	ll
M15869-10:G>C-LG3	40.619	LGIII-2	16572945	TGCAGAAGCTGTTCATGCAGCTGGAGAGCTCCTTGTTCGGCTTAGAGAAGCTGAACATGCCGCATCAGT	10:G>C	1	297.33	nn	nn	np	nn	np	np	nn	nn	np	np	nn	np	nn	nn	nn	np	np	np	nn	nn	nn	nn	np	nn	nn	nn	np	nn	nn	np	np	np	np	nn	nn	np	np	nn	nn	np	np	nn
F16656-16:C>T-LG2	40.967	LGIII-2	27592581	TGCAGGCTACTTTCACCGACATTCTGAAGCATCTTGGTAAGCACTATCAGTTCCGTTGTTTATTTTACA	16:C>T	1	295.581	lm	ll	ll	lm	ll	ll	ll	ll	ll	lm	ll	ll	ll	ll	lm	lm	ll	lm	ll	lm	lm	ll	lm	lm	ll	ll	lm	ll	ll	lm	ll	lm	lm	ll	ll	lm	ll	lm	ll	lm	ll	ll
M14116-48:G>A-LG2	41.096	LGIII-2	31493037	TGCAGACTGCTGTAGAAATGCTCCATACAACCCAAGAGATAGAAAGCCGATTAGAAGAAGTCTCTCTTC	48:G>A	1	752.722	nn	nn	np	nn	np	np	nn	nn	np	np	nn	np	nn	nn	nn	nn	nn	np	nn	nn	nn	nn	np	nn	nn	nn	np	nn	nn	np	np	np	np	nn	nn	np	np	nn	np	np	np	nn
F13708-62:A>T-LG2	41.953	LGIII-2	27580148	TGCAGAGACAATGTAACCATTGCACCAAACAAGGGCTGTGCAGTTCAAATAACTAAAACAGTAGTAAGT	62:A>T	1	519.625	lm	ll	ll	ll	ll	lm	ll	ll	ll	lm	ll	ll	ll	ll	lm	lm	ll	lm	ll	lm	lm	ll	lm	lm	ll	ll	lm	ll	ll	lm	ll	lm	lm	ll	ll	lm	ll	lm	ll	lm	ll	ll
M28001-55:C>A-	42.037	LGIII-2	0	TGCAGAGTATCTAGGTAATGTGGACTTCTTCCCTTTTGGTTACAAGTAAATCATCCGTTACAGATCGGA	55:C>A	1	768.32	nn	nn	np	nn	np	np	nn	nn	nn	np	nn	nn	nn	nn	np	np	np	np	nn	nn	nn	nn	nn	nn	nn	nn	np	nn	nn	np	np	np	nn	nn	np	np	np	nn	np	np	np	nn
F13999-11:G>A-LG2	42.38	LGIII-2	31493102	TGCAGGCGTGGGTTATCCCTGTAAGCAATAACATTATAGGCCGTCAGTTCCCGTTTCTTCAAGTCTTTA	11:G>A	1	410.934	lm	ll	ll	lm	ll	lm	ll	ll	ll	lm	ll	ll	ll	ll	lm	lm	ll	lm	ll	lm	lm	ll	lm	lm	ll	ll	lm	ll	ll	lm	ll	lm	lm	ll	ll	lm	ll	lm	ll	lm	ll	ll
CCT/ACA-227	43.126	LGIII-2	#N/A	AFLP	#N/A	#N/A	#N/A	np	np	nn	np	nn	nn	np	np	nn	nn	np	nn	np	np	np	nn	nn	nn	np	np	np	np	nn	np	np	np	nn	np	np	nn	nn	nn	nn	np	np	nn	nn	np	nn	nn	nn	np
M25657-36:T>A-LG3	43.377	LGIII-2	9589042	TGCAGTACAAGTATCAAGCAACAATCAGAAAACTTGTATGAAACTAAAAGCACAAGCATATGAAATTAC	36:T>A	1	365.372	nn	nn	np	nn	np	np	nn	nn	np	np	nn	nn	nn	nn	nn	nn	np	np	nn	nn	nn	nn	np	nn	nn	nn	np	nn	nn	np	nn	np	nn	nn	nn	np	nn	nn	np	np	nn	nn
F39676-14:T>G-	43.831	LGIII-2	0	TGCAGTTACTTCAGTTCTTGAGATGGAGAACGGTTTACATCATATGGACCTTCAATGGCAAGCTACTTT	14:T>G	0.96875	565.061	lm	ll	ll	lm	ll	lm	ll	ll	ll	lm	ll	ll	ll	ll	lm	lm	ll	lm	ll	lm	lm	--	lm	lm	ll	ll	lm	ll	--	ll	ll	lm	lm	ll	ll	lm	ll	lm	ll	lm	--	ll
M26702-52:T>A-LG2	44.019	LGIII-2	28349530	TGCAGTGGGATCACCAAGGAAGCAATCATATTTGTATACTAAAACGAAAACATATATCCCAAATCCACC	52:T>A	1	411.924	nn	nn	np	nn	nn	np	nn	nn	np	np	nn	np	nn	nn	nn	np	np	nn	nn	nn	nn	nn	np	nn	nn	nn	np	nn	nn	np	np	np	np	nn	nn	np	np	nn	np	np	np	nn
F11594-58:G>T-LG2	44.5	LGIII-2	26834975	TGCAGGTGTTAGCTGCAATTTGGGTTGTTTGGATGTAAAGAAATAGGAAGATTGTAATGTGGAGTTGGA	58:G>T	1	399.774	lm	ll	ll	lm	ll	lm	ll	ll	ll	lm	ll	ll	ll	ll	lm	lm	ll	lm	ll	lm	lm	ll	lm	lm	ll	ll	lm	ll	ll	lm	ll	lm	lm	ll	ll	lm	ll	lm	ll	lm	ll	ll
ChFaM098-214/228/246	44.962	LGIII-2	LG3:32003515	SSR	#N/A	#N/A	#N/A	ac	bc	bd	ac	bd	ad	bc	bc	bd	ad	bc	bd	bc	bc	ac	ad	bd	ad	bc	ac	ac	bc	ad	ac	bc	bc	ad	bc	bc	ad	bd	ad	ad	bc	bc	--	bd	ac	bd	ad	bd	bc
F19045-16:A>G-LG2	45.369	LGIII-2	31514107	TGCAGAGTCACAAATGACATGGATTCAACAAGGGAGATAGTGACATGAGAACTAAGGTATAATAACATC	16:A>G	0.989583	508.981	lm	ll	ll	lm	ll	lm	ll	ll	ll	lm	ll	ll	ll	ll	lm	lm	ll	lm	ll	lm	lm	ll	lm	lm	ll	ll	lm	ll	ll	lm	ll	lm	lm	ll	ll	lm	lm	lm	ll	lm	ll	ll
M25225-42:G>A-	45.776	LGIII-2	0	TGCAGATAGCTTTTGGGTTTTGATTCAAAGTTTTAGTCTTTTGCAAATTCATGAGTTCTAAGATTTATG	42:G>A	1	460.942	nn	nn	np	nn	np	np	nn	nn	np	np	nn	np	nn	nn	nn	np	np	np	nn	nn	nn	nn	np	nn	nn	nn	np	nn	nn	np	np	np	np	nn	np	np	np	nn	np	np	np	nn
F28600-55:G>A-LG3	46.396	LGIII-2	27444876	TGCAGCTGTACATATCTGTACATATCTCAGATAGTAATGATTCCCAATCAGAATAGTATTGTATCAATT	55:G>A	1	313.426	lm	ll	ll	lm	ll	lm	ll	ll	ll	lm	ll	ll	ll	ll	lm	lm	ll	lm	ll	lm	lm	ll	lm	lm	ll	ll	lm	ll	ll	lm	ll	lm	lm	ll	ll	lm	ll	lm	ll	lm	ll	ll
M10849-57:C>A-LG2	46.79	LGIII-2	33153471	TGCAGGCATTCTAGCTGCGCTACTTCCACTGCGTTTCTTTTGACCATTCCTAGTCTGCTCTTCAGCATC	57:C>A	1	576.861	nn	nn	np	nn	np	np	nn	nn	np	np	nn	np	nn	nn	nn	np	np	np	nn	nn	nn	nn	np	nn	nn	nn	np	nn	nn	np	nn	np	np	np	nn	np	np	nn	np	np	np	nn
ChFaM129-190	47.418	LGIII-2	LG2:14085793	SSR	#N/A	#N/A	#N/A	lm	ll	ll	lm	ll	lm	ll	ll	ll	lm	ll	ll	ll	ll	lm	lm	ll	lm	ll	lm	lm	ll	lm	lm	ll	ll	ll	ll	ll	lm	ll	lm	lm	ll	ll	lm	ll	lm	ll	lm	ll	ll
M28442-35:T>C-	47.444	LGIII-2	0	TGCAGCAAGATGAGAATCATGTCATGTACATCCTCTAATCTTTTCCATGCTATGTGCAGCCACAAACAA	35:T>C	0.979167	414.022	np	np	nn	np	nn	nn	np	np	nn	nn	np	nn	np	np	np	nn	nn	nn	np	np	np	np	nn	np	nn	np	nn	np	np	nn	np	nn	nn	np	--	nn	nn	np	nn	nn	nn	np
M32338-53:A>G-	48.541	LGIII-2	0	TGCAGACAATGAAATCTTGAATTCGCTCTTTCAACCCCAGCAGGAAGACAAAAAGTGTCAAAATATACA	53:A>G	0.979167	401.692	np	np	nn	np	nn	nn	np	np	nn	nn	np	nn	np	np	np	nn	nn	nn	np	np	np	np	nn	np	np	np	nn	np	np	--	nn	nn	nn	np	nn	nn	nn	np	nn	nn	nn	np
F14138-14:G>A-LG2	48.863	LGIII-2	31771280	TGCAGGACGGTAACGTGATTCCTCCACAACAAGCAGCAATGATAATGCACAGGAACACAACAATCAAGC	14:G>A	1	285.02	lm	ll	ll	lm	ll	lm	ll	ll	ll	lm	ll	ll	ll	ll	lm	lm	ll	lm	ll	lm	lm	ll	lm	lm	ll	ll	lm	ll	ll	lm	ll	lm	lm	ll	ll	lm	ll	lm	ll	lm	ll	ll
M23929-61:C>A-LG2	49.533	LGIII-2	28612450	TGCAGGTTCAGTTTTATAAAACTCATAAGGGCAACAGAAGTTGAAGTTTGTGTTACTTGGACATTAGGG	61:C>A	1	367.326	np	np	nn	np	nn	nn	np	np	nn	nn	np	nn	nn	np	nn	nn	nn	nn	np	np	np	np	nn	np	np	np	nn	np	nn	nn	nn	nn	nn	np	nn	nn	nn	np	nn	nn	nn	np
M285-17:C>T-LG3	49.861	LGIII-2	16225654	TGCAGTAACCCCTTGAACTCATCATAATTCCATCTGCAAAAATACAAAAAACATATAAGCACATATTCA	17:C>T	0.989583	352.997	np	nn	nn	np	nn	nn	np	nn	nn	nn	np	nn	np	np	np	nn	nn	nn	np	np	np	np	nn	np	np	np	nn	nn	nn	nn	nn	nn	nn	np	np	nn	nn	np	nn	nn	nn	np
M37103-11:G>C-	50.408	LGIII-2	0	TGCAGCTAAGTGTTTCATGCTGCTTCCTAGTACGTTGACGAGAGAAAGCATTACAGATCGGAAGAGCGG	11:G>C	0.989583	431.848	np	np	--	np	nn	nn	np	np	nn	nn	np	nn	np	np	np	nn	nn	nn	nn	np	np	np	nn	np	np	nn	nn	np	nn	nn	nn	nn	nn	np	np	nn	nn	np	nn	nn	nn	np
F21308-9:T>C-	50.471	LGIII-2	0	TGCAGAATTTCATGTTTTCTTCCCTGCCTGACACACATGAAATCCTATACTTGATGTCTGCATTGCTGC	9:T>C	1	542.53	lm	ll	ll	lm	ll	lm	ll	ll	ll	lm	ll	ll	ll	ll	lm	lm	ll	lm	ll	lm	lm	ll	lm	lm	ll	ll	ll	ll	ll	lm	lm	lm	lm	ll	ll	ll	lm	lm	ll	lm	ll	ll
F13954-55:C>T-LG3	52.186	LGIII-2	15337024	TGCAGGAACAGAAAGTGTGTACTTGTTTCATACATTGTAGTATTCAGTAAATCTTCTATCTGCTGAATA	55:C>T	1	1125.2	lm	ll	ll	lm	ll	lm	ll	ll	ll	lm	ll	ll	lm	ll	lm	ll	ll	lm	ll	lm	lm	ll	lm	lm	ll	ll	ll	ll	ll	lm	ll	lm	lm	ll	ll	lm	lm	lm	ll	lm	ll	ll
M22339-39:T>C-LG2	52.295	LGIII-2	27318314	TGCAGAATGTAAATGCCATATTTTCCTGTACCTATTTAGTGTGATCATGAATGTACTAATTAGAATGCC	39:T>C	1	459.775	np	np	nn	np	nn	nn	np	np	nn	nn	np	nn	np	np	np	nn	nn	nn	np	np	np	np	nn	np	np	np	nn	np	nn	nn	np	nn	nn	np	np	nn	nn	np	nn	nn	nn	np
M336-35:A>G-	52.677	LGIII-2	0	TGCAGAGAATTCACAAGGCCAAAGCAAAAAGACTTACAATATGAAAGATACAAAGCCATCCCTGATGGG	35:A>G	0.96875	513.31	nn	nn	np	nn	np	np	nn	--	np	np	nn	np	nn	nn	nn	np	np	np	nn	nn	nn	nn	np	nn	nn	nn	np	nn	nn	np	nn	np	np	nn	nn	np	np	nn	np	np	np	nn
F10626-32:A>G-LG3	53.565	LGIII-2	16349259	TGCAGAAGCCGAGGAAGAGCTACGAGGGGATTATCAGGACTGTTTTGATCACTGTGCAGTGTCTTAGTT	32:A>G	1	491.347	lm	ll	ll	lm	ll	lm	ll	ll	ll	lm	ll	ll	lm	ll	lm	ll	ll	lm	ll	lm	lm	ll	lm	lm	ll	ll	ll	ll	ll	lm	ll	lm	lm	ll	ll	lm	lm	lm	ll	lm	ll	ll
M13708-26:A>G-LG2	53.908	LGIII-2	27580148	TGCAGAGACAATGTAACCATTGCACCAAACAAGGGCTGTGCAGTTCAAATAACTAAAACAGTAGTAAGT	26:A>G	1	519.625	np	np	nn	np	nn	nn	np	np	nn	nn	np	nn	np	np	np	nn	nn	nn	np	np	np	np	nn	np	np	np	nn	np	np	nn	np	np	np	np	nn	nn	nn	np	nn	nn	nn	np
M22637-59:C>T-LG3	54.531	LGIII-2	9436829	TGCAGAAAATTCTACTAATCACATCAACTAAAGAGAAATGCTACTATTAGCAGGGTACTCTAGAAGAGA	59:C>T	1	1756.96	nn	nn	nn	nn	np	np	nn	nn	np	np	nn	np	nn	nn	nn	np	np	np	nn	nn	nn	nn	np	nn	nn	nn	np	nn	nn	np	nn	np	nn	nn	nn	np	np	nn	np	np	np	nn
M30011-30:A>G-LG3	55.885	LGIII-2	9351665	TGCAGGGATTCCCGGTTAGACTGGTTCCAAATCTCGTTCAGAAAAAGAAAAGAAAATGCTCTATAATAA	30:A>G	0.989583	306.935	nn	nn	np	nn	np	np	nn	nn	np	np	nn	np	nn	nn	nn	np	np	np	nn	nn	nn	nn	np	nn	nn	np	np	nn	nn	np	nn	nn	nn	nn	nn	np	np	nn	np	np	np	nn
ChFaM088-156	56.522	LGIII-2	LG2:21040825	SSR	#N/A	#N/A	#N/A	lm	ll	ll	lm	ll	lm	ll	ll	ll	lm	ll	ll	lm	ll	lm	ll	ll	lm	ll	lm	lm	ll	lm	lm	ll	ll	ll	ll	ll	lm	ll	lm	lm	ll	ll	lm	lm	lm	ll	lm	ll	ll
M15630-5:C>A-LG1	56.618	LGIII-2	5834580	TGCAGCATTTGTTTTTTCTCTTTTATCAGAGAATGTATGTGGTATTTCATTTGTTGAACTTGGATTTGC	5:C>A	1	326.584	np	np	nn	nn	nn	nn	np	np	nn	nn	np	nn	np	np	nn	nn	nn	nn	np	np	np	np	nn	np	np	np	nn	np	np	nn	np	nn	np	np	np	nn	nn	np	nn	nn	nn	np
F12599-43:G>A-	57.874	LGIII-2	0	TGCAGGTATAGAGATAGTGTTTGTTTGTAGGGATTCTGTCTAGGTTACCAAAATTGTTTTTACAGATCG	43:G>A	1	1410.12	lm	ll	ll	lm	ll	lm	ll	ll	ll	lm	ll	lm	lm	ll	lm	ll	ll	lm	ll	lm	lm	ll	lm	lm	ll	ll	ll	ll	ll	ll	ll	lm	lm	ll	ll	lm	lm	lm	ll	lm	ll	ll
CCT/ACA-213	58.366	LGIII-2	#N/A	AFLP	#N/A	#N/A	#N/A	nn	nn	np	nn	np	np	nn	nn	np	np	nn	np	nn	nn	nn	np	np	np	nn	nn	np	nn	np	nn	nn	nn	np	nn	nn	np	nn	np	nn	nn	nn	np	np	nn	np	nn	np	nn
M32792-25:G>A-	59.69	LGIII-2	0	TGCAGCTGTTGTGCCATTTTCATCAGCCTCTATTACAGATTCATGAACAATCTCCATCAAATCCAAAAC	25:G>A	1	628.588	nn	nn	np	nn	np	np	nn	nn	np	np	nn	np	nn	nn	nn	np	np	np	nn	nn	np	nn	np	nn	nn	nn	np	nn	nn	nn	nn	np	nn	nn	nn	np	np	nn	nn	nn	np	nn
F27572-45:T>A-	60.235	LGIII-2	0	TGCAGACAAAGACCGGGGGAAGAAGAAGATAATGGTCCTAGTCATTAGAGCCCTCAAAATATCAAAACC	45:T>A	1	448.554	lm	lm	ll	lm	ll	lm	ll	ll	ll	lm	ll	ll	lm	ll	lm	ll	ll	ll	ll	lm	lm	ll	lm	lm	ll	ll	ll	ll	ll	lm	ll	lm	lm	ll	ll	lm	lm	lm	ll	lm	ll	ll
M25800-54:G>A-LG3	61.249	LGIII-2	20574731	TGCAGAAATATACGGTCTGAATATACTCGCAGAGGATATTCAGGTATTGTCCAAGAATATCTGGTGTTA	54:G>A	0.989583	552.472	nn	nn	np	nn	np	np	nn	nn	np	nn	nn	np	nn	nn	nn	np	np	np	nn	nn	np	nn	--	nn	nn	nn	np	nn	nn	np	nn	nn	nn	nn	nn	np	np	nn	nn	nn	np	nn
APX-S3	62.445	LGIII-2	LG3:19267972	SSCP	#N/A	#N/A	#N/A	nn	nn	np	nn	np	np	nn	nn	np	np	nn	np	nn	nn	nn	np	np	np	nn	nn	np	nn	nn	nn	nn	nn	np	nn	nn	np	nn	np	nn	nn	nn	np	np	nn	nn	nn	np	nn
M13530-65:T>C-LG3	62.611	LGIII-2	20704869	TGCAGTAATTCTCTGAATCTCCCCTTATCCTTACTTCAATGTTTCCATGTCTTGATTCTGTGTGCTGCA	65:T>C	1	506.453	nn	nn	np	nn	np	np	nn	nn	np	np	nn	nn	nn	nn	nn	np	np	np	nn	nn	np	nn	nn	nn	nn	nn	np	nn	nn	np	nn	np	nn	nn	nn	np	np	nn	nn	nn	np	nn
F13561-46:C>T-LG3	63.376	LGIII-2	11186434	TGCAGATATAGGATTGAAATAGTGCCTTCAATCCCAAGTCTAAATACACATTCTGATGATGCACGGTGA	46:C>T	1	379.824	lm	ll	ll	lm	ll	lm	ll	ll	ll	lm	ll	ll	lm	lm	lm	ll	ll	ll	ll	lm	lm	ll	lm	lm	ll	ll	ll	ll	ll	lm	ll	lm	lm	ll	lm	lm	lm	lm	ll	lm	ll	ll
M31039-60:C>T-LG3	64.13	LGIII-2	18965128	TGCAGACATAGATCCCCTGGCCACAAGCCCACAACTCTATATTGGACCTGAAGTCAAAGCCAGTCATAG	60:C>T	0.989583	294.121	nn	nn	np	nn	np	np	nn	nn	np	np	nn	np	nn	nn	nn	--	np	np	nn	nn	np	nn	nn	nn	nn	nn	np	nn	nn	np	nn	np	nn	nn	nn	np	np	nn	nn	nn	np	nn
F23715-36:G>T-LG4	64.166	LGIII-2	4597478	TGCAGTTGAGTACTTTTGGTCTGGGAAATCTTGCCTGCTCAACACTTTCATCCCAAAAAATTCTGTGTA	36:G>T	1	392.364	lm	lm	ll	lm	ll	lm	ll	ll	ll	lm	ll	ll	lm	lm	lm	ll	ll	lm	ll	lm	lm	ll	lm	lm	ll	ll	ll	ll	ll	lm	ll	lm	lm	ll	lm	lm	lm	lm	ll	lm	ll	ll
M21660-11:A>G-LG3	65.252	LGIII-2	19251479	TGCAGAGAGGAATAATGAGTTATCATCTCAGTTAGCTATTGGCTTTCATTTTGGTTTTTCAAAGTAGTA	11:A>G	1	973.519	nn	nn	np	nn	np	np	nn	nn	np	np	nn	np	np	nn	nn	np	np	np	nn	nn	np	nn	nn	nn	nn	nn	np	nn	nn	np	nn	np	nn	nn	nn	np	np	nn	nn	nn	np	nn
F11140-53:C>A-LG3	65.363	LGIII-2	11591863	TGCAGTGATCCCAGGGATAGGTTGAAGGGTTTTGACAAATTTCTTTACGAGACCTCCCAAAGCCAGAAT	53:C>A	1	341.746	lm	lm	ll	lm	ll	lm	ll	ll	ll	lm	ll	ll	lm	lm	lm	ll	ll	lm	ll	lm	lm	ll	lm	lm	ll	ll	ll	ll	ll	ll	ll	lm	lm	ll	lm	ll	lm	lm	ll	lm	ll	ll
ChFaM159-250	65.825	LGIII-2	LG3:26986711	SSR	#N/A	#N/A	#N/A	nn	nn	np	nn	np	np	nn	nn	np	np	nn	np	np	nn	nn	--	np	np	nn	nn	np	nn	nn	nn	nn	nn	np	nn	nn	np	nn	np	nn	nn	nn	np	np	nn	nn	nn	np	nn
ChFaM037-196	65.921	LGIII-2	LG3:24712707	SSR	#N/A	#N/A	#N/A	lm	lm	ll	lm	ll	lm	ll	ll	ll	lm	ll	ll	lm	lm	lm	ll	ll	lm	ll	lm	lm	ll	lm	lm	ll	ll	ll	ll	ll	lm	ll	lm	lm	ll	lm	lm	lm	lm	ll	lm	ll	ll
ChFaM214-166	66.491	LGIII-2	LG3:26654165	SSR	#N/A	#N/A	#N/A	nn	nn	np	np	np	np	nn	nn	np	np	nn	np	np	--	nn	np	np	np	nn	nn	np	nn	nn	nn	nn	nn	np	nn	--	np	nn	np	nn	nn	nn	--	np	nn	nn	nn	np	nn
M19188-8:C>T-LG3	67.388	LGIII-2	18578228	TGCAGCTCCAGATGACAGCAATAAAGGGAGATTTCTATAATCAAGGATGGAATAATGACTGCAACACAA	8:C>T	1	734.397	nn	nn	nn	nn	np	np	nn	nn	np	np	nn	np	np	nn	nn	nn	np	nn	nn	nn	np	nn	nn	nn	nn	nn	np	nn	nn	np	nn	np	nn	nn	nn	np	np	nn	nn	nn	np	nn
ChFaM040-204	67.631	LGIII-2	LG5:14645906	SSR	#N/A	#N/A	#N/A	lm	lm	--	lm	ll	lm	ll	ll	ll	lm	ll	ll	lm	lm	ll	ll	ll	lm	ll	lm	lm	ll	lm	lm	ll	ll	ll	ll	ll	lm	ll	lm	lm	ll	lm	lm	lm	lm	ll	lm	ll	--
M19896-63:C>T-	68.41	LGIII-2	0	TGCAGCTTTGTTTTATTTTATGGAAACCTATCAACATAGTTATGCAGGATATTATGCAACCCGCGCTAT	63:C>T	1	1592.04	nn	nn	np	nn	np	np	nn	nn	np	nn	nn	np	np	nn	nn	np	np	nn	nn	nn	np	nn	nn	nn	nn	nn	np	nn	nn	np	nn	np	nn	nn	nn	np	np	nn	nn	nn	np	nn
M28608-61:A>T-	69.485	LGIII-2	0	TGCAGCCATTATGCAACCCTGCTAGGGTGTCTCTTGAATTGATATGCTAGAGGTTGATACGAATATGTT	61:A>T	0.979167	443.355	nn	nn	nn	--	nn	np	nn	nn	np	np	nn	np	np	nn	nn	np	np	nn	nn	nn	np	nn	nn	nn	nn	nn	np	nn	nn	np	nn	np	nn	nn	nn	np	np	nn	nn	nn	np	nn
F34855-10:G>A-LG3	69.662	LGIII-2	11553793	TGCAGTTCATGTTGAGTAAGTTTCAGTGTCTCATGAATTGTTTATACAATGACAACAATGTTTTGCTGC	10:G>A	0.979167	318.684	lm	ll	ll	lm	--	lm	ll	ll	ll	lm	ll	--	ll	lm	lm	ll	ll	lm	ll	lm	lm	ll	lm	ll	ll	ll	lm	ll	ll	lm	ll	lm	lm	ll	lm	lm	lm	lm	ll	lm	lm	ll
EMFvi166-267*	72.241	LGIII-2	LG3:25567574	SSR	#N/A	#N/A	#N/A	lm	lm	ll	lm	ll	lm	ll	ll	ll	lm	ll	ll	ll	lm	ll	ll	ll	lm	ll	lm	lm	ll	lm	lm	ll	ll	ll	ll	ll	lm	ll	ll	lm	ll	lm	lm	lm	lm	ll	lm	ll	ll
M10989-62:C>T-LG3	72.508	LGIII-2	19965397	TGCAGTTCGTGATGACAGGGGTAGCTGTCCTGAAAGTTGATGATCTAGGAAGAAGACCTTTGCTGATAC	62:C>T	1	340.795	nn	nn	np	nn	np	np	nn	nn	np	np	nn	np	np	nn	nn	np	np	nn	nn	nn	np	nn	nn	nn	nn	nn	np	nn	nn	np	nn	np	nn	nn	nn	np	np	nn	nn	nn	nn	nn
F19922-43:G>A-	72.736	LGIII-2	0	TGCAGCTGCATCAACTAATACAAAGGGAAACGTTCAAGCATCAGAAAATTTAGCATGTTATGTTTTGAG	43:G>A	1	555.69	lm	lm	ll	lm	ll	lm	ll	ll	ll	lm	ll	ll	ll	lm	ll	ll	ll	lm	ll	lm	lm	lm	lm	lm	ll	ll	ll	ll	ll	lm	ll	ll	lm	ll	lm	lm	lm	lm	ll	lm	ll	ll
UDF004-142	73.656	LGIII-2	LG3:25204898	SSR	#N/A	#N/A	#N/A	lm	lm	ll	lm	ll	lm	ll	ll	ll	lm	ll	ll	ll	lm	ll	ll	--	lm	ll	lm	lm	ll	lm	lm	ll	ll	ll	ll	ll	lm	ll	ll	lm	ll	lm	lm	lm	lm	ll	lm	ll	ll
M26318-66:T>A-LG3	79.367	LGIII-2	21266121	TGCAGAATTCAAACCCACCGTCAGCAACAAACTGCCAAGTACTAAGAAGAATAGGACTGGGATGATTGT	66:T>A	1	388.481	nn	np	nn	nn	nn	nn	np	np	nn	nn	np	nn	nn	nn	np	nn	nn	np	np	nn	nn	np	np	nn	np	np	nn	np	nn	nn	np	nn	np	np	np	nn	nn	nn	np	np	np	np
M42010-30:C>A-LG3	80.425	LGIII-2	23760665	TGCAGCAACATCACTATAACTCGTGAAAATCTCAAACTCAACCCTCTCACAGTGGACAGCAAGGCTTCA	30:C>A	0.947917	326.239	np	np	nn	nn	nn	nn	np	nn	nn	nn	np	nn	--	nn	np	nn	nn	np	np	nn	nn	np	np	nn	np	np	nn	np	nn	nn	np	nn	np	np	nn	nn	nn	--	np	np	nn	np
F40525-48:A>G-LG3	81.305	LGIII-2	6112036	TGCAGTACTACTAAGTACTAACTCACTCACTGAATTTGCATACTACAGAATTCCAACTCCTGCTTATTG	48:A>G	0.979167	299.908	lm	lm	lm	lm	ll	ll	ll	ll	ll	lm	ll	ll	ll	lm	ll	ll	ll	lm	ll	lm	lm	ll	lm	lm	lm	ll	ll	ll	ll	ll	ll	ll	ll	ll	lm	lm	lm	lm	lm	lm	ll	ll
M22246-19:T>G-	81.878	LGIII-2	0	TGCAGTCTCTTGAACATTGTGATACTGACAAACAAAATTCCAGTGCGAAATTTTTTTCTGACACATGAA	19:T>G	1	508.102	np	np	nn	nn	nn	nn	np	nn	nn	nn	np	nn	nn	nn	np	nn	nn	np	np	nn	nn	np	np	nn	np	np	nn	np	np	nn	np	nn	np	np	np	nn	nn	nn	np	np	np	np
ChFaM080-219*	82.225	LGIII-2	LG3:6792501	SSR	#N/A	#N/A	#N/A	lm	lm	ll	lm	ll	ll	ll	ll	ll	lm	ll	ll	ll	lm	ll	ll	ll	lm	ll	lm	lm	ll	lm	lm	ll	ll	ll	ll	ll	lm	ll	ll	ll	ll	lm	lm	lm	ll	lm	lm	ll	ll
M12804-15:C>T-LG3	82.965	LGIII-2	23442947	TGCAGTTGAGGGATTCAGATGTCCTTTAGTTTTGCAGATTACCCTGGGAAATGACTAAATATGATTTTA	15:C>T	1	394.061	np	np	nn	nn	nn	nn	np	np	nn	nn	np	nn	nn	nn	np	nn	nn	np	np	nn	nn	np	np	nn	np	nn	nn	np	nn	nn	np	nn	np	np	np	nn	np	nn	np	nn	np	np
M12536-30:C>T-LG3	84.22	LGIII-2	25305008	TGCAGGAGTATTTGTTATGTCAAAAAGTTACGTTTACATGTGCACAGATCGGGATGGAAAAGTATTATT	30:C>T	1	268.769	np	np	nn	nn	nn	nn	np	nn	nn	nn	np	nn	nn	nn	np	nn	nn	np	np	nn	nn	np	np	nn	nn	nn	nn	np	nn	nn	np	nn	np	np	np	nn	np	nn	np	np	np	np
M30243-21:A>G-LG3	85.04	LGIII-2	23678498	TGCAGTGCTGGTATTGCTTCTATTGTCTCATTTATTGTCGCATTCTTTTTGAAATCCTCGGGAGTTGTA	21:A>G	0.979167	329.371	np	nn	nn	nn	nn	nn	--	nn	nn	nn	np	nn	nn	nn	np	nn	nn	np	np	nn	nn	np	np	nn	np	np	nn	np	np	nn	np	nn	np	np	np	nn	nn	nn	np	np	np	np
F10705-19:C>T-LG3	85.962	LGIII-2	7308109	TGCAGAATCTGATCCAGTTCCAAATGGTTAGGTAACTGACTACCACCTAGAGCTTGAAATTGTTTGAAT	19:C>T	1	448.499	lm	lm	ll	lm	ll	ll	ll	ll	ll	lm	ll	lm	ll	lm	ll	lm	ll	lm	ll	lm	lm	ll	lm	lm	lm	ll	ll	ll	ll	lm	ll	ll	ll	ll	lm	lm	lm	ll	lm	lm	ll	ll
BFACT45-175	86.101	LGIII-2	LG3:29479402	SSR	#N/A	#N/A	#N/A	np	np	--	nn	nn	nn	np	nn	nn	nn	np	nn	nn	nn	np	nn	nn	np	np	nn	nn	np	np	nn	np	nn	nn	np	np	--	np	nn	np	np	np	nn	nn	nn	np	np	np	np
gdecalactone	86.451	LGIII-2	#N/A	VOLATILE COMPOUND	#N/A	#N/A	#N/A	np	np	nn	nn	nn	nn	np	nn	nn	nn	np	nn	nn	nn	np	nn	nn	np	np	nn	nn	np	np	nn	np	nn	nn	np	np	nn	np	nn	np	np	np	nn	np	nn	np	np	np	np
F17378-61:G>A-LG3	86.614	LGIII-2	8768326	TGCAGTATGATTACCGCATCACTCACCTATTGATAGAGATCACAAATCAGTTGAATTTGCAGAAGCGTA	61:G>A	1	570.711	ll	ll	ll	ll	lm	lm	lm	lm	lm	ll	lm	ll	lm	ll	lm	ll	lm	ll	lm	ll	ll	lm	ll	ll	ll	lm	lm	lm	lm	ll	lm	lm	lm	lm	ll	ll	ll	lm	ll	ll	lm	lm
ChFvM140-114	87.11	LGIII-2	LG3:2969389	SSR	#N/A	#N/A	#N/A	np	np	nn	nn	nn	nn	np	nn	nn	nn	np	nn	nn	nn	np	nn	nn	np	np	nn	nn	np	np	nn	np	nn	nn	np	np	nn	np	nn	np	np	np	nn	np	nn	np	np	np	np
M18215-45:C>A-LG3	88.58	LGIII-2	25138482	TGCAGTTTTTCATTCCTAATATATACAGCTGATTTGTCTCCATTGCAGATTACAGAGATGTTACATCAC	45:C>A	1	585.169	np	np	nn	nn	nn	nn	np	nn	nn	nn	np	nn	nn	nn	np	nn	nn	np	np	nn	nn	np	np	nn	np	nn	nn	np	np	nn	np	nn	np	np	np	nn	np	nn	np	np	nn	nn
F34813-6:T>C-LG3	89.331	LGIII-2	7305066	TGCAGCTTCATCTTGTCCAGAATCTCCAAAGCCTCTCGTAGCTTCCCTTCTTGGCAGAGTCCATGAAGC	6:T>C	0.96875	535.757	ll	ll	--	ll	lm	lm	lm	lm	lm	ll	lm	ll	lm	ll	lm	ll	lm	ll	lm	ll	ll	lm	ll	ll	ll	lm	lm	ll	lm	ll	lm	ll	lm	lm	ll	ll	ll	ll	ll	ll	lm	lm
M14336-41:G>A-LG3	89.822	LGIII-2	24868003	TGCAGATGAAGGCTGTCTTAGCAGAAGCCTTGAAATCTACCGAAGAAGACAGGCACCTTTCAGTCAATC	41:G>A	1	1336.86	np	np	nn	nn	nn	nn	np	nn	nn	nn	np	nn	nn	nn	np	nn	nn	np	np	nn	nn	np	np	nn	np	nn	nn	np	nn	nn	np	nn	np	np	np	nn	np	nn	np	nn	np	np
F10705-36:T>G-LG3	90.181	LGIII-2	7308109	TGCAGAATCTGATCCAGTTCCAAATGGTTAGGTAACTGACTACCACCTAGAGCTTGAAATTGTTTGAAT	36:T>G	1	448.499	ll	ll	ll	ll	lm	lm	ll	lm	ll	ll	lm	ll	lm	ll	lm	ll	lm	ll	lm	ll	ll	lm	ll	ll	ll	lm	ll	lm	ll	ll	lm	ll	lm	lm	ll	ll	ll	lm	ll	ll	lm	lm
M20576-23:T>C-LG3	90.958	LGIII-2	24447526	TGCAGCTCATATTTTGACCAGGCTAGGATTGGCCTGCTTTTGCTGTCATTGAGATTCGGTCTACGAGCA	23:T>C	1	274.038	np	np	nn	nn	nn	nn	nn	nn	nn	nn	nn	nn	nn	nn	np	nn	nn	np	np	nn	nn	np	np	nn	np	nn	nn	np	nn	nn	np	nn	np	np	np	nn	np	nn	np	np	np	np
F23855-57:C>T-LG3	91.721	LGIII-2	7141856	TGCAGGCCCACCCTGTCAGTTGGACAACTATGTCAGGTAACACCGCCAATCTTTCACCAACTGCGTTTT	57:C>T	0.947917	283.781	ll	ll	lm	ll	lm	lm	lm	lm	lm	ll	ll	ll	lm	ll	lm	--	lm	ll	lm	ll	ll	lm	ll	ll	ll	lm	lm	lm	--	ll	ll	ll	lm	lm	--	ll	ll	lm	ll	ll	lm	lm
M17538-17:G>C-LG3	91.942	LGIII-2	25328066	TGCAGTCTGACCACAATGCCCTACCAGAAATGGTTATAAGTCTTCATCACCCTAAATGCTTAGCAATAA	17:G>C	1	431.749	np	np	nn	nn	nn	nn	np	nn	nn	nn	nn	nn	nn	nn	np	nn	nn	np	np	nn	nn	np	np	nn	np	nn	nn	np	np	nn	np	nn	np	np	np	nn	np	nn	np	nn	np	np
F19556-61:C>T-LG3	93.371	LGIII-2	7585874	TGCAGGGGAGGATAACCATGTCATTATTCCATCAGCTATCATAAGAAAAGAAAAATTACCGCAGAAGTT	61:C>T	1	336.607	lm	ll	lm	ll	lm	ll	lm	lm	ll	ll	lm	ll	lm	ll	lm	ll	lm	ll	lm	ll	ll	lm	ll	ll	ll	lm	lm	lm	ll	ll	lm	lm	lm	ll	ll	ll	lm	lm	ll	ll	ll	lm
F22809-32:G>A-	93.997	LGIII-2	0	TGCAGAATTGTAACAAGTAACTTATTCAGTGTGATTTTACAAGGGAGACGCATTGATAATATAGAGAAA	32:G>A	1	536.323	lm	lm	ll	lm	ll	ll	ll	ll	ll	lm	ll	lm	ll	lm	ll	lm	ll	lm	ll	lm	lm	ll	lm	lm	lm	ll	ll	ll	ll	lm	ll	ll	ll	ll	lm	lm	ll	ll	lm	lm	lm	ll
M16050-62:A>G-LG3	94.869	LGIII-2	24347633	TGCAGGTTTGCATTCATTACTGATTCTCGCTTTCCCTTTTGTTATATCTAAGTGTAAATGGGAGAGACT	62:A>G	1	545.217	np	np	nn	nn	nn	np	np	nn	nn	nn	np	nn	nn	nn	np	nn	nn	np	np	nn	nn	np	np	nn	np	nn	nn	np	np	nn	np	nn	np	np	np	nn	np	nn	np	np	np	np
F15333-8:C>A-LG3	95.437	LGIII-2	7632590	TGCAGGTGCAACATTGCCAAAGATTTTCAACATACCAAAATCGGGCAGATGCAATAGTGCCTAATTCAT	8:C>A	1	375.631	lm	lm	ll	lm	ll	ll	ll	ll	ll	lm	ll	lm	ll	lm	ll	lm	ll	lm	ll	lm	lm	ll	lm	lm	lm	ll	ll	ll	ll	lm	ll	ll	ll	ll	lm	lm	lm	ll	ll	lm	lm	ll
M13531-46:A>G-LG3	96.489	LGIII-2	24498356	TGCAGGTGTACATAGTGTATTTGGGGCTCAGTCATAACATACATGAACCTCACCTAACTTCAGAACACC	46:A>G	1	489.496	np	np	nn	nn	nn	nn	np	nn	nn	nn	nn	nn	nn	nn	np	nn	nn	np	np	nn	nn	np	nn	nn	np	nn	nn	np	np	nn	np	nn	np	np	nn	nn	np	nn	np	np	np	nn
F11714-11:A>G-LG3	96.78	LGIII-2	7397299	TGCAGAATTTCATAGCAATATATGAGTAGCTGCTGGCTAACAAATTTCACATATGTATTTGTGAGTTTG	11:A>G	1	549.936	ll	ll	lm	ll	lm	lm	lm	lm	lm	ll	lm	ll	lm	ll	ll	ll	lm	ll	lm	ll	ll	lm	ll	ll	ll	lm	ll	lm	lm	ll	lm	lm	lm	lm	ll	ll	lm	lm	ll	ll	ll	lm
F31325-53:T>A-LG3	98.67	LGIII-2	7140406	TGCAGGAACAATGAATGCCCTGCATGCCGCACACATTGTGCGAGTCGTCGCTCTTTGAGAGATGACCCA	53:T>A	0.989583	729.315	ll	ll	lm	ll	lm	ll	lm	ll	ll	ll	lm	ll	lm	ll	lm	ll	lm	ll	lm	ll	ll	lm	ll	ll	ll	ll	ll	lm	ll	ll	lm	lm	lm	lm	ll	ll	ll	lm	ll	ll	lm	lm
F31354-9:A>T-LG3	103.865	LGIII-2	3086058	TGCAGTTTTATGTTGAGGTACTTTCAGTTCTACTTGCTGCACTAGTTTCAGAGTAATGAAGTTTTGAAC	9:A>T	0.989583	528.913	ll	ll	lm	ll	lm	lm	lm	lm	lm	ll	lm	ll	lm	ll	lm	ll	lm	lm	lm	ll	ll	lm	ll	ll	ll	lm	ll	lm	lm	ll	lm	lm	lm	lm	ll	lm	lm	lm	ll	ll	ll	lm
F24406-46:G>A-LG3	106.18	LGIII-2	3627673	TGCAGAATATACCAACCAGCGGATTCTGTTTGATATTGAGCCACTTGGCCGCTATCTTTGTACGGGTGG	46:G>A	0.989583	459.77	ll	ll	ll	ll	lm	lm	lm	lm	lm	ll	lm	--	lm	ll	lm	ll	lm	lm	lm	ll	ll	lm	ll	ll	ll	lm	ll	lm	lm	ll	lm	lm	lm	lm	ll	lm	lm	lm	ll	ll	ll	lm
M16643-12:C>G-LG3	0	LGIII-3	2853734	TGCAGCTTGCTACTTCTCCCCTGGAAGTGCTTTTGTTCTTGTTTTACTACAACTTACACAACGAAACAA	12:C>G	1	390.406	nn	np	nn	nn	np	np	np	np	np	nn	np	nn	nn	nn	nn	nn	np	np	np	np	np	nn	np	np	nn	nn	nn	np	nn	np	np	nn	np	np	nn	np	np	np	np	nn	np	nn
15215-12:A>T-LG3	6.208	LGIII-3	2860748	TGCAGACAAACAATCACACTGCTCCAAGCTTGGCTGTACTTGTAAGTTGTAACAAATCAGAGAGAGCTT	12:A>T	1	676.189	h-	h-	h-	h-	h-	kk	h-	h-	h-	h-	h-	h-	h-	h-	h-	h-	kk	kk	kk	h-	kk	h-	kk	kk	h-	h-	h-	h-	h-	h-	kk	h-	h-	kk	h-	kk	h-	h-	h-	h-	h-	h-
M23500-33:G>T-	10.236	LGIII-3	0	TGCAGTTAGAATAGAAAAAACCACCAGATATTTGTTTATCAGAGACAATTTTACAGATCGGAAGAGCGG	33:G>T	0.989583	405.403	nn	nn	nn	nn	np	np	nn	np	nn	nn	nn	np	nn	nn	nn	nn	np	np	np	np	np	np	np	nn	nn	nn	nn	np	nn	np	np	nn	np	np	nn	np	np	nn	np	nn	nn	nn
19791-46:C>G-LG3	10.556	LGIII-3	3521881	TGCAGATTCAAAAATCTGAAACTTTTCATATGAAGTATATGCTCCACATATGAATATCCAGACAAAATA	46:C>G	1	1456.32	h-	h-	h-	h-	h-	kk	h-	h-	h-	h-	h-	h-	h-	h-	h-	h-	kk	kk	kk	h-	kk	h-	kk	h-	h-	h-	h-	kk	h-	h-	h-	h-	h-	kk	h-	kk	h-	h-	h-	h-	h-	h-
38960-15:T>G-	12.246	LGIII-3	0	TGCAGGTTGATGATATCAAATCTTTTTGGTTCATCGGTTTGCCTTTAGATACCTAAGTTACAACACCTT	15:T>G	1	885.894	h-	kk	h-	h-	h-	kk	h-	h-	h-	h-	h-	h-	h-	h-	h-	h-	kk	kk	kk	h-	kk	h-	kk	h-	h-	h-	h-	h-	h-	h-	h-	h-	h-	kk	h-	kk	h-	h-	h-	h-	h-	h-
M17296-51:T>C-LG3	12.97	LGIII-3	3792806	TGCAGAATTGGGGGCCATTTCAGTTTTGATTCACCTCCTACATGTGACTCATGTGTGTTGCAATAAATT	51:T>C	1	420.127	nn	nn	nn	nn	nn	np	nn	np	nn	nn	nn	np	nn	nn	nn	nn	np	np	nn	np	np	nn	np	nn	nn	nn	nn	np	nn	np	np	nn	np	np	nn	np	np	nn	np	nn	nn	nn
F32043-24:A>G-	14.754	LGIII-3	0	TGCAGAAAGCATCACAGAGAGCCTAAGGCGTACTAGTCAACTAATGGTTTAGGTCAGTGTCTGTATTTA	24:A>G	1	404.978	ll	lm	ll	lm	ll	lm	lm	lm	lm	lm	ll	ll	ll	ll	ll	lm	lm	lm	lm	ll	lm	ll	lm	lm	ll	ll	lm	ll	ll	ll	ll	ll	ll	lm	ll	lm	ll	lm	lm	ll	lm	lm
M30195-55:G>T-	14.844	LGIII-3	0	TGCAGGTTTTGAAACCAAAAAAAGCCAAAGCTGAAGAAGGGAGGCACCTCCTAGAGGAATCAAACCTGT	55:G>T	1	518.123	nn	nn	nn	nn	np	np	nn	np	nn	nn	nn	np	nn	nn	nn	nn	np	np	nn	np	np	nn	nn	nn	nn	nn	nn	np	nn	np	np	nn	np	np	nn	np	np	nn	np	nn	nn	nn
M21986-59:C>T-LG3	15.401	LGIII-3	4093799	TGCAGTAACAAAACATGAGATAAGCTATTGATCATATTGCATATTGTTTCATTTGAAATCATTATATGC	59:C>T	0.989583	1265.14	nn	nn	nn	nn	np	np	nn	np	nn	nn	nn	np	nn	nn	nn	nn	np	np	np	np	np	nn	np	nn	nn	nn	nn	np	nn	np	np	nn	np	np	nn	np	np	nn	np	nn	nn	nn
38960--	15.689	LGIII-3	0	TGCAGGTTGATGATATCAAATCTTTTTGGTTCATCGGTTTGCCTTTAGATACCTAAGTTACAACACCTT	0	1	885.894	kk	h-	kk	h-	kk	h-	h-	h-	h-	h-	h-	h-	kk	kk	kk	h-	h-	h-	h-	h-	h-	kk	h-	h-	kk	kk	h-	h-	kk	h-	h-	kk	h-	h-	kk	h-	h-	h-	h-	kk	h-	h-
M26565-50:T>A-LG3	16.223	LGIII-3	293999	TGCAGAAATAAACAGCCAGGAGAATTAGTGACAACTGAAACTATATTGACTTGCAATTATAGGTTGTAA	50:T>A	1	541.585	nn	nn	nn	nn	np	np	nn	np	nn	nn	nn	np	nn	nn	nn	nn	np	np	np	np	np	nn	np	nn	nn	nn	nn	np	nn	np	np	nn	np	np	nn	np	np	nn	np	nn	nn	nn
F42921--	16.508	LGIII-3	0	TGCAGCTCCTGGTCCTGTTGAGGAGAAGAAGGAAGAGAAGGTTGAGGAGGAGGATGAGGAAGAAGACGT	0	0.864583	486.569	ll	lm	--	lm	ll	lm	lm	lm	lm	lm	ll	ll	--	ll	ll	lm	lm	lm	lm	ll	lm	--	lm	lm	--	ll	lm	ll	--	ll	ll	ll	ll	lm	--	lm	ll	lm	lm	--	lm	lm
M25130-47:G>A-LG3	16.796	LGIII-3	3838449	TGCAGATATTGCATCCAGTCTAAAATCAGCATGTTCTTATCTGTCTCGTACGAGCAAGACTAGGTGAGT	47:G>A	1	537.422	nn	nn	nn	nn	np	np	nn	np	nn	nn	nn	np	nn	nn	nn	nn	np	np	np	np	np	nn	np	nn	nn	nn	nn	np	nn	np	np	nn	np	np	nn	np	np	nn	np	nn	nn	nn
22289-21:C>G-	18.147	LGIII-3	0	TGCAGGGGTATTCATCACGGTCAAAACTAAGGCATGATCAGTCCAGATCCACATATATCTGCAACAAGT	21:C>G	1	800.587	kk	h-	kk	h-	h-	h-	h-	h-	h-	h-	h-	h-	kk	h-	kk	h-	h-	h-	h-	h-	h-	kk	h-	h-	kk	kk	h-	h-	kk	h-	h-	kk	h-	h-	kk	h-	h-	h-	h-	kk	h-	h-
ChFvM049-170	18.736	LGIII-3	LG3:1272285	SSR	#N/A	#N/A	#N/A	ll	lm	ll	lm	ll	lm	lm	ll	lm	lm	ll	ll	--	ll	ll	lm	lm	lm	lm	ll	lm	ll	lm	lm	ll	ll	lm	ll	ll	ll	ll	ll	ll	lm	ll	lm	ll	lm	lm	ll	lm	lm
M38391-28:G>A-LG3	19.199	LGIII-3	3256930	TGCAGAGTTGTCCGGAGGATTCATTACTGGGAACCAGATTGCAAGGTGAAGCAGTTTCAGGTGCTGGTT	28:G>A	0.989583	373.978	nn	nn	nn	nn	np	np	nn	nn	nn	nn	nn	np	nn	nn	nn	nn	np	np	nn	np	np	nn	np	nn	nn	nn	nn	np	--	nn	np	nn	np	np	nn	np	np	nn	np	nn	nn	nn
F16947-6:A>G-LG3	19.317	LGIII-3	1169048	TGCAGTAAATATCATTCACGATATGCAATCCACTAATCAAATGCCGCTCTTCAATAGGCCCAAGACATA	6:A>G	1	455.05	ll	lm	ll	lm	ll	lm	lm	ll	lm	lm	ll	ll	ll	ll	ll	lm	lm	lm	lm	ll	lm	ll	lm	lm	ll	ll	lm	ll	ll	ll	ll	ll	ll	lm	ll	lm	ll	lm	lm	ll	lm	lm
EMFv029-172	19.602	LGIII-3	LG3:1214786	SSR	#N/A	#N/A	#N/A	ll	lm	ll	lm	ll	lm	lm	ll	lm	lm	ll	ll	ll	ll	ll	lm	lm	lm	lm	ll	lm	ll	lm	lm	ll	ll	lm	ll	ll	ll	ll	ll	ll	lm	ll	lm	ll	lm	lm	--	lm	lm
F25995-36:T>G-LG3	20.171	LGIII-3	1355279	TGCAGTTGCGTATTTCTAGTCTTGGCACCTATATACTCATATGTGAAACCACCTAATAACGTGGCATTT	36:T>G	1	373.109	ll	lm	ll	lm	ll	lm	lm	ll	lm	lm	ll	ll	ll	ll	ll	lm	lm	lm	lm	ll	lm	ll	lm	lm	ll	ll	lm	ll	ll	ll	ll	ll	ll	lm	ll	lm	ll	lm	lm	ll	ll	lm
FaFL2-400	20.819	LGIII-3	LG3:3080275	SSCP	#N/A	#N/A	#N/A	nn	nn	nn	nn	np	np	nn	nn	nn	nn	nn	np	nn	nn	nn	nn	np	np	np	np	np	nn	np	nn	nn	nn	np	np	nn	np	np	nn	np	np	nn	np	np	nn	np	nn	nn	nn
M26819-9:C>T-LG3	21.375	LGIII-3	561496	TGCAGTGACCTGTTACCCGTCAACATCTGGTTGGACTTGGTATCATACGTAAATCCATCTTCCCCTGGA	9:C>T	1	418.526	nn	nn	nn	nn	np	np	nn	np	nn	nn	nn	np	nn	nn	nn	nn	np	np	np	np	np	nn	np	nn	nn	nn	nn	np	nn	np	np	nn	np	np	nn	np	np	nn	np	nn	nn	nn
F11789-7:T>C-LG3	21.525	LGIII-3	1020094	TGCAGGCTGTTATGAAAGCCAGTAAGAAACGGTTTAGAATAGGAGCGCAGTCTGATCCTGTTGAGTTCA	7:T>C	1	360.908	ll	lm	ll	lm	ll	lm	lm	ll	lm	lm	ll	ll	ll	ll	ll	lm	lm	lm	lm	ll	lm	ll	lm	lm	ll	ll	lm	ll	ll	ll	ll	ll	ll	lm	ll	ll	ll	ll	lm	ll	lm	lm
F11122-38:G>A-LG3	23.835	LGIII-3	1224344	TGCAGAGACGTTTCTCCTGTCATCAGACAAAGTAGACTGTTTCAGTGGTCTTGGTACAACAAAATAGAC	38:G>A	1	418.913	ll	lm	lm	lm	ll	lm	lm	ll	lm	lm	ll	lm	ll	ll	ll	lm	lm	lm	lm	ll	lm	ll	lm	lm	ll	ll	lm	ll	ll	ll	ll	ll	ll	lm	ll	lm	ll	lm	lm	ll	lm	lm
F25871-35:C>T-LG6	26.435	LGIII-3	6702907	TGCAGCCTTCTCCATCTCTTCCAAATGCTTTCTTTCCCTGTATTTATGCACCTACAGTACCAGGAATGG	35:C>T	1	478.737	ll	lm	ll	ll	ll	lm	lm	ll	lm	lm	lm	ll	ll	ll	ll	lm	lm	lm	lm	ll	lm	ll	lm	lm	ll	ll	lm	ll	ll	ll	ll	ll	ll	lm	lm	lm	ll	lm	ll	ll	lm	lm
M26191-47:T>G-LG3	26.723	LGIII-3	3596449	TGCAGGTTTTACACTATTGATCTCTCAGTTTTATGCTTCGTTAGTACTTTTGTTTGATACATTTGGAAC	47:T>G	0.989583	495.44	nn	nn	nn	nn	nn	np	nn	np	nn	nn	nn	nn	nn	nn	nn	nn	np	np	np	np	nn	np	np	nn	nn	nn	nn	np	nn	np	np	nn	np	np	nn	np	np	nn	np	nn	nn	nn
F31079-15:G>T-LG3	34.462	LGIII-3	8381078	TGCAGGAATGTATGCGCTTCCTACAAAAGAACAACTGTTGAACAAACTCAATGAAGATGGTGAGAGTTT	15:G>T	0.979167	369.804	ll	lm	ll	lm	ll	lm	lm	lm	lm	lm	lm	ll	ll	ll	ll	lm	lm	lm	lm	ll	lm	ll	lm	lm	ll	ll	lm	ll	--	ll	ll	ll	ll	lm	ll	lm	ll	lm	ll	ll	lm	lm
CAA/AAA-340	34.855	LGIII-3	#N/A	AFLP	#N/A	#N/A	#N/A	ll	lm	ll	lm	ll	lm	lm	lm	lm	lm	lm	ll	ll	--	ll	lm	lm	lm	lm	ll	lm	ll	lm	lm	ll	ll	lm	ll	ll	ll	ll	ll	ll	lm	ll	lm	ll	lm	ll	ll	lm	lm
F22397-53:G>T-	35.404	LGIII-3	0	TGCAGTGAAATCAACCATATATCTCAAATGCAAAGGTAAACTCAGTGTGGCAAGCTGTCAATTCCAAAG	53:G>T	1	730.666	ll	lm	ll	lm	ll	lm	lm	lm	lm	lm	lm	ll	ll	lm	ll	lm	lm	lm	lm	ll	lm	ll	lm	lm	ll	ll	lm	ll	ll	ll	ll	ll	ll	lm	ll	lm	ll	lm	ll	ll	lm	lm
ChFaM021-212	36.512	LGIII-3	LG3:5441460	SSR	#N/A	#N/A	#N/A	ll	--	ll	lm	ll	lm	lm	lm	lm	lm	lm	ll	ll	lm	ll	lm	lm	lm	lm	ll	lm	ll	lm	lm	ll	ll	lm	ll	ll	ll	ll	ll	ll	lm	ll	lm	ll	lm	ll	ll	lm	lm
F19261-5:A>C-LG3	37.688	LGIII-3	7129599	TGCAGAGACTGTTTCATCTGGGAATACATGCCAAAAAGAAGCGAACTCTCAAAAGCTACCCCCACAAAA	5:A>C	1	450.729	ll	lm	ll	ll	ll	lm	lm	lm	lm	lm	lm	ll	ll	lm	ll	lm	lm	lm	lm	ll	lm	ll	lm	lm	ll	ll	lm	ll	ll	ll	ll	ll	ll	lm	ll	lm	ll	lm	ll	ll	lm	lm
F15890-61:A>C-LG3	39.04	LGIII-3	7140341	TGCAGAAAGAGAGAATACAGTCTGGCTATGGGAACGAGATATTGACAGCTGAAATTTCTGGAATATTTT	61:A>C	1	527.085	ll	lm	ll	lm	ll	lm	lm	lm	lm	lm	lm	ll	ll	lm	ll	lm	lm	lm	lm	ll	lm	ll	lm	lm	ll	ll	lm	ll	ll	ll	ll	ll	ll	lm	ll	ll	ll	lm	ll	lm	lm	lm
16712-44:C>A-	41.335	LGIII-3	0	TGCAGTTAGTGGCTTATATATTGTAACTATTACACTCTGGATATCTGGATGTGTTACAGATCGGAAGAG	44:C>A	1	612.622	h-	h-	kk	h-	kk	kk	h-	h-	h-	h-	h-	kk	h-	h-	h-	h-	kk	h-	h-	kk	h-	h-	h-	h-	h-	h-	h-	h-	kk	kk	kk	kk	h-	h-	h-	h-	kk	kk	kk	h-	h-	h-
M19671-16:T>C-LG3	44.731	LGIII-3	14310394	TGCAGTACACGCAGAATAGTAAAGAGTAGAGATAGACATCAAACTCCACAGGATAACAAAAACAAGAAG	16:T>C	1	399.475	np	nn	np	nn	nn	nn	np	np	nn	np	nn	np	np	nn	np	np	nn	np	np	nn	np	np	nn	np	np	np	np	np	nn	nn	nn	np	np	nn	nn	np	nn	nn	nn	np	np	np
M11002-60:G>A-LG3	47.068	LGIII-3	17205216	TGCAGGAAACTAAAAATAAGAAATATAATTGCAAACATCCTTCCAGTTCATTTGGAAGACGGCCTACTA	60:G>A	1	683.996	np	nn	np	np	nn	nn	np	np	nn	np	nn	np	np	nn	np	np	nn	np	np	nn	np	np	nn	np	np	np	np	np	nn	nn	nn	np	np	nn	nn	np	nn	nn	nn	np	np	np
M11351-31:A>T-LG4	48.672	LGIII-3	4426294	TGCAGCATCTTTCATTGGTGCATATACCATTAGTCAAGCTGTAAGAAACAGGGTAATCATAACTAGATG	31:A>T	1	629.667	np	nn	np	np	nn	nn	np	np	nn	np	nn	np	np	nn	np	np	nn	np	np	nn	np	np	nn	np	np	np	np	np	np	nn	nn	np	np	nn	nn	np	nn	nn	nn	np	np	np
M11602-48:C>G-LG3	49.483	LGIII-3	14285363	TGCAGCTCTCTTCCAGTAGGGCATCTTTGTTACAGGATGCTTGTAGCCCCAATATAAAACACGCTTTGC	48:C>G	1	1280.06	np	nn	np	np	nn	nn	np	np	nn	np	nn	np	np	nn	np	np	np	np	np	nn	np	np	nn	np	np	np	np	np	nn	nn	nn	np	np	nn	nn	nn	nn	nn	nn	np	np	np
16313-21:C>A-LG3	49.73	LGIII-3	10802788	TGCAGGTTATATATTGGCCAGCAAATATGGAAACAATCCAATCAAACATTGAATTAGTCTTGATCTGAC	21:C>A	1	1020.82	h-	h-	h-	h-	kk	kk	h-	h-	h-	h-	h-	h-	h-	h-	h-	h-	h-	h-	h-	kk	h-	h-	h-	h-	h-	h-	h-	h-	kk	kk	kk	h-	h-	h-	kk	h-	kk	h-	kk	h-	h-	h-
BFACT36-121	50.53	LGIII-3	LG3:12014194	SSR	#N/A	#N/A	#N/A	np	nn	np	np	nn	nn	np	np	nn	np	nn	np	np	nn	np	np	nn	np	np	nn	np	np	nn	np	np	np	np	np	nn	nn	nn	np	np	nn	nn	np	nn	nn	nn	np	np	np
M29113-21:T>A-LG3	50.738	LGIII-3	14084793	TGCAGATACTTTTCCACAGTATAATCAAAGGTAAAGGCACAGTTCCGCGACCGTTGAACAATTAGGTTT	21:T>A	1	650.578	np	nn	nn	np	nn	nn	np	np	nn	np	nn	np	np	nn	np	np	nn	np	np	nn	np	np	nn	np	np	np	np	np	nn	nn	nn	np	np	nn	nn	np	nn	nn	nn	np	np	np
M24670-60:A>G-	51.385	LGIII-3	0	TGCAGCTGTGTAAATAGTCTCATATGGCATAGTAATATCTTTAGGGGTTTTGTTTATAGTATATTAGTG	60:A>G	1	776.302	np	nn	np	np	nn	nn	np	np	nn	np	nn	np	np	np	np	np	nn	np	np	nn	np	np	nn	np	np	np	np	np	nn	nn	nn	np	np	nn	nn	np	nn	nn	np	np	np	np
M13028-62:A>G-LG6	52.328	LGIII-3	8710840	TGCAGATATCATGCTATATGCACCTTGTGGGATCTTATTGATAATGCTTCAGTCTATCCCATATTGTAG	62:A>G	1	602.679	nn	np	nn	nn	np	np	nn	nn	np	np	np	nn	nn	np	nn	nn	np	nn	nn	np	nn	nn	np	nn	nn	nn	nn	nn	nn	np	np	nn	nn	np	np	nn	np	np	np	nn	nn	nn
M15915-27:C>T-LG2	52.776	LGIII-3	28601833	TGCAGATAGAAATTGTTCCTCAGTTTCCTCCTGTGGTCGTTCTTGACCATTTCTTCTGTAATTTGATAT	27:C>T	1	467.239	nn	np	nn	nn	np	np	nn	nn	np	nn	np	nn	nn	np	nn	nn	np	nn	nn	np	nn	nn	np	nn	nn	nn	nn	nn	np	np	np	nn	nn	np	np	nn	np	np	np	nn	nn	nn
23896--	53.118	LGIII-3	0	TGCAGGCAGTTTTTGAAGATATATAGCTAGTCATTCGTGTAGATAACATTGGAACAACACAGAGTTTCT	0	1	1250.78	h-	h-	h-	h-	kk	kk	h-	h-	h-	h-	h-	h-	h-	h-	h-	h-	h-	h-	h-	kk	h-	h-	h-	h-	h-	h-	h-	h-	kk	kk	kk	h-	h-	h-	h-	h-	kk	h-	kk	h-	h-	h-
M30309-16:T>G-	53.241	LGIII-3	0	TGCAGGGTATAAAACATGAGAAAAGTAAGAAATATGATTTATAGGAATAAACTTCTATGCAAAACATGT	16:T>G	1	531.082	np	nn	np	np	nn	nn	np	np	nn	np	nn	np	np	nn	np	np	nn	np	np	nn	np	np	nn	np	np	np	nn	np	nn	nn	nn	np	np	nn	nn	np	nn	nn	nn	np	np	np
M26384-66:C>T-LG2	54.062	LGIII-3	28630009	TGCAGTTGCAAGCAAAGGAGACAACAACCTTCATCAGGCTTTCTGTGTCATATGATGAAAAGACCACAA	66:C>T	0.989583	397.198	nn	np	nn	nn	nn	np	nn	nn	np	--	np	nn	nn	np	nn	nn	nn	nn	nn	np	nn	nn	np	nn	nn	nn	nn	nn	np	np	np	nn	nn	np	np	nn	np	np	np	nn	nn	nn
30142-29:C>T-	54.261	LGIII-3	0	TGCAGTCGTGGTTAGATTGTATTTATTTCCGTTTTTCCAGATTATGATAACTTCCCATTTCTTTTACAG	29:C>T	1	652.992	h-	h-	h-	h-	kk	kk	h-	h-	h-	h-	h-	h-	h-	kk	h-	h-	h-	h-	h-	kk	h-	h-	h-	h-	h-	h-	h-	h-	kk	kk	kk	kk	h-	h-	h-	h-	kk	h-	kk	h-	h-	h-
M24390-15:G>T-LG2	55.503	LGIII-3	28775182	TGCAGCCATCAAAAGGGTGGGAAAGAACAATACAAACTCAGGTCTCAAGATTCATTGGACTTGGAAACA	15:G>T	1	292.746	nn	np	nn	nn	np	np	nn	nn	np	np	np	nn	nn	np	nn	nn	nn	nn	nn	np	nn	nn	np	nn	nn	nn	nn	nn	nn	nn	np	nn	nn	np	np	nn	np	np	nn	nn	nn	nn
35838--LG3	55.648	LGIII-3	15337608	TGCAGCAATAGAGCACTGGTGTTAGTTACCCCTATTACTTCAATACATGGATTCCATAAACGTTATTGA	0	1	789.408	h-	kk	h-	h-	kk	kk	h-	h-	h-	h-	h-	h-	h-	h-	h-	h-	h-	h-	h-	kk	h-	h-	h-	h-	h-	h-	h-	h-	kk	kk	kk	h-	h-	h-	h-	h-	kk	h-	h-	h-	h-	h-
12496-18:T>A-LG3	56.496	LGIII-3	15717623	TGCAGGAACTGGTTTGGATGTATCCCATAGCTCACGCCAGAGATTGCCTAGCATTGAAGAATAACCAAA	18:T>A	1	1217.79	h-	kk	h-	h-	kk	kk	h-	h-	kk	h-	h-	h-	h-	h-	h-	h-	h-	h-	h-	kk	h-	h-	h-	h-	h-	h-	h-	h-	kk	kk	kk	h-	h-	kk	h-	h-	kk	h-	h-	h-	h-	h-
CCA/AGT-093	56.883	LGIII-3	#N/A	AFLP	#N/A	#N/A	#N/A	nn	np	nn	nn	np	np	nn	nn	np	np	np	nn	nn	np	nn	nn	np	nn	nn	np	nn	nn	np	nn	nn	nn	nn	nn	np	np	np	nn	nn	np	np	nn	np	np	np	nn	nn	nn
M34494-7:C>T-LG2	57.883	LGIII-3	31260969	TGCAGCACATCTTCCTCCAGCTTTTGATGATGTTATACATGTCATACGCCATAGTAGTTTCCGTGTTGG	7:C>T	0.979167	342.74	nn	np	nn	--	np	nn	nn	nn	np	np	np	nn	nn	np	nn	nn	np	nn	nn	np	nn	nn	np	nn	nn	nn	nn	nn	np	nn	np	nn	nn	np	np	nn	np	np	np	nn	nn	nn
23896-53:A>T-	58.551	LGIII-3	0	TGCAGGCAGTTTTTGAAGATATATAGCTAGTCATTCGTGTAGATAACATTGGAACAACACAGAGTTTCT	53:A>T	1	1250.78	kk	h-	kk	kk	h-	h-	kk	kk	h-	kk	h-	h-	h-	h-	h-	kk	h-	kk	kk	h-	h-	kk	h-	kk	kk	h-	h-	h-	h-	h-	h-	h-	h-	h-	h-	kk	h-	h-	h-	h-	kk	kk
M10981-56:C>T-LG6	58.865	LGIII-3	30074971	TGCAGAAAATTCTGAAACATTGTAAAATTCAAAATAGCACAAGTTTCTCAAATCAACTCCGTTTTTCAT	56:C>T	1	902.215	nn	np	nn	nn	np	np	nn	nn	np	np	np	nn	nn	nn	nn	nn	np	nn	nn	np	nn	nn	np	nn	nn	nn	nn	nn	nn	np	np	nn	nn	np	np	nn	np	np	np	nn	nn	nn
M15052-6:G>A-LG2	59.306	LGIII-3	28971475	TGCAGAGAAAACTGATTATGTCATGGGAATCAAAATCATATACAAGTCCAGGTTCAATTACTGCAACTG	6:G>A	1	953.117	nn	np	nn	nn	np	np	nn	nn	np	np	np	nn	nn	np	nn	nn	np	nn	nn	np	nn	nn	np	nn	nn	nn	nn	nn	np	np	np	nn	nn	np	np	nn	np	np	nn	nn	nn	nn
36083-40:T>C-	60.657	LGIII-3	0	TGCAGTGGAGGATGTAAGTATTCAGTAACTATGTATTGGCTTCTTCAGTGTTCTTATTTTACAGATCGG	40:T>C	1	764.622	h-	kk	h-	h-	kk	kk	kk	h-	h-	h-	h-	h-	h-	h-	h-	h-	h-	h-	h-	kk	kk	h-	h-	h-	h-	h-	h-	h-	kk	kk	kk	h-	h-	h-	h-	h-	kk	h-	h-	h-	h-	h-
M14150-21:T>C-LG2	61.487	LGIII-3	30538642	TGCAGAAATTTCAGCGATCCCTGTTTCAATAGCAGGTTGTTGTTCCCTCGCGGAGGTCCACATGGGGTA	21:T>C	1	398.893	np	nn	np	np	nn	nn	np	np	nn	np	nn	np	np	nn	nn	np	nn	nn	nn	nn	np	np	nn	np	np	np	np	np	nn	nn	nn	np	np	nn	nn	np	nn	nn	nn	nn	np	np
39659--	62.353	LGIII-3	0	TGCAGACATGCATATAGTTGTACCATGTTCCAATTGACAATGTCAAGCACAGATCAATTGGTTACAGAT	0	1	749.616	h-	kk	kk	h-	kk	h-	kk	h-	h-	h-	h-	kk	h-	h-	h-	h-	h-	h-	h-	kk	h-	h-	h-	h-	h-	h-	h-	h-	kk	kk	kk	kk	h-	h-	h-	h-	h-	h-	h-	h-	h-	h-
M43242-32:C>T-LG2	62.591	LGIII-3	30729401	TGCAGATTTTCTCCTGGACCTTGCCAACGGTACGTATATTTCATTACCTTCTAATCTTACTTTTACCAT	32:C>T	0.947917	272.87	np	nn	np	np	nn	nn	np	nn	nn	np	nn	np	np	nn	np	np	nn	np	nn	nn	np	np	nn	np	np	nn	nn	np	--	nn	nn	np	np	nn	nn	np	--	nn	nn	nn	np	np
31138-36:A>G-LG2	63.598	LGIII-3	27533137	TGCAGCCCTGCACATATTGTACATTGTGACACTACTATCACGTAAGGCAACACATAACAAGATATAGTC	36:A>G	1	918.485	h-	kk	h-	h-	kk	h-	h-	h-	h-	h-	h-	h-	h-	h-	h-	h-	h-	h-	h-	kk	h-	h-	h-	h-	h-	h-	h-	h-	kk	kk	kk	h-	h-	kk	kk	h-	h-	kk	h-	h-	h-	h-
F44845-23:T>G-LG3	64.812	LGIII-3	19837650	TGCAGCTGATGGCTGCATACTAATAAGAGGCCAATCTGATGGGGTTGTAGTGCAAGCCAAGCACGCCTC	23:T>G	0.895833	268.488	lm	--	ll	lm	ll	lm	lm	ll	--	lm	lm	lm	ll	lm	ll	lm	lm	ll	lm	ll	--	lm	ll	lm	lm	lm	ll	ll	ll	ll	--	lm	lm	ll	lm	ll	lm	ll	ll	lm	lm	lm
M27550-28:G>C-LG3	65.235	LGIII-3	14859085	TGCAGGATTACAAGTACGAACACGTTGCGTTTCTGTCTCTGTGGTTAGCGAGGTTTGTGTTTCCTTGTC	28:G>C	1	587.476	np	nn	nn	np	nn	nn	nn	nn	nn	np	nn	np	np	nn	np	np	nn	np	np	nn	np	nn	nn	np	np	np	np	np	nn	nn	nn	np	nn	nn	nn	np	nn	nn	nn	nn	np	np
29154-41:C>T-	65.848	LGIII-3	0	TGCAGGAAGTAGAAAAGACTATTCAGAGTTGGAGTAATGGTCCAGTTTGTATTACAGATCGGAAGAGCG	41:C>T	1	625.443	h-	kk	h-	h-	kk	h-	h-	h-	h-	h-	h-	kk	h-	h-	h-	h-	h-	h-	h-	kk	h-	h-	kk	h-	h-	h-	h-	h-	kk	kk	kk	h-	h-	h-	h-	h-	h-	kk	h-	h-	h-	h-
M12210-22:C>G-LG3	66.864	LGIII-3	14382767	TGCAGTATGATGAATGCATTCTCTGAGGGACTTGTTCTTGCTGGTAGAAGTGGACTGGATCCTTCGGTT	22:C>G	1	293.671	nn	nn	np	np	nn	nn	np	nn	nn	np	nn	np	np	nn	nn	np	nn	np	np	nn	np	np	nn	np	np	nn	np	np	nn	nn	nn	nn	nn	nn	nn	np	nn	nn	nn	np	nn	nn
F14045-38:G>A-LG2	66.866	LGIII-3	30036900	TGCAGGAGTGTCCAAGAATGAGTGTTATGAAGCGGTATGTGCTGCGATTGTTCATATCATTGAAGTACA	38:G>A	1	417.417	ll	lm	lm	ll	lm	ll	lm	ll	ll	ll	lm	ll	lm	ll	ll	ll	lm	ll	ll	lm	lm	ll	lm	ll	ll	ll	lm	lm	lm	lm	lm	lm	ll	ll	lm	lm	lm	lm	ll	lm	ll	ll
16010--	67.328	LGIII-3	0	TGCAGAGATTGAAAACTAGGTAATTTGTTTTAGAAGAAGATATGACCAATACACAATATATGAGTTGTA	0	1	2300.24	h-	kk	h-	h-	kk	h-	h-	h-	h-	h-	h-	h-	h-	h-	h-	h-	h-	h-	h-	kk	h-	h-	kk	h-	h-	h-	kk	h-	kk	kk	kk	h-	h-	h-	h-	h-	h-	h-	h-	h-	h-	h-
11000-51:G>A-LG3	67.788	LGIII-3	20115497	TGCAGTTCTGATGGATCCTGTTGCTAAAAATTGCTTGAAACATTTTTATTTGTTACCTTTTACATGGTG	51:G>A	1	906.735	h-	kk	h-	h-	kk	h-	h-	h-	h-	h-	h-	h-	h-	h-	h-	h-	h-	h-	h-	h-	h-	h-	kk	h-	h-	h-	kk	h-	kk	kk	kk	h-	h-	h-	h-	h-	h-	h-	h-	h-	h-	h-
37665--	68.101	LGIII-3	0	TGCAGAAAATGATACAGACTTTCTAGAGTCAAGCAAGAAATGATTACAACATGTCAGAGCAATGAAAAT	0	1	843.964	h-	kk	h-	h-	kk	h-	h-	h-	h-	h-	h-	h-	h-	h-	h-	h-	h-	h-	h-	kk	kk	h-	h-	h-	h-	h-	kk	h-	kk	kk	kk	h-	h-	h-	h-	h-	h-	h-	h-	h-	h-	h-
F3174-49:T>C-	69.083	LGIII-3	0	TGCAGACTTCTTTTCGCAGATGGATGTTCAACAAAACTCAAAGCAACTTTGGTTACAAGGCACTAAGAT	49:T>C	0.96875	409.672	ll	lm	ll	ll	lm	lm	lm	ll	lm	lm	lm	lm	lm	ll	ll	ll	lm	ll	ll	lm	lm	ll	lm	ll	ll	ll	lm	lm	lm	lm	lm	lm	ll	ll	ll	lm	--	lm	ll	lm	ll	ll
M41100-38:G>A-LG3	69.148	LGIII-3	11553794	TGCAGCAAAACATTGTTGTCATTGTATAAACAATTCATGAGACACTGAAACTTACTCAATATGAACTGC	38:G>A	0.979167	369.188	nn	np	nn	nn	np	np	nn	nn	np	nn	np	nn	np	np	np	nn	np	nn	nn	np	np	nn	np	nn	nn	np	np	nn	--	np	np	nn	np	np	np	nn	np	nn	np	np	nn	nn
34601--	69.735	LGIII-3	0	TGCAGAACCAAACTTTGGAGGAAGCACTGGATGATCATGAGTGGTACAGCTGATACTAGAGCCAAGGGG	0	1	839.985	h-	kk	h-	h-	kk	kk	h-	h-	kk	h-	h-	h-	h-	h-	h-	h-	h-	h-	h-	kk	h-	h-	kk	h-	h-	h-	kk	h-	kk	kk	kk	h-	h-	kk	h-	h-	h-	kk	h-	h-	h-	h-
40774--	70.053	LGIII-3	0	TGCAGAGTCAAAAAAACTAACTAAACACTAGCACATACTCAAATATGATAAAAGACAAAAATTATTGGA	0	1	661.212	h-	kk	h-	h-	kk	h-	h-	h-	h-	h-	h-	h-	h-	h-	h-	h-	h-	h-	h-	kk	h-	h-	kk	h-	h-	h-	h-	h-	kk	kk	kk	h-	h-	h-	h-	h-	h-	h-	h-	h-	h-	h-
F39810-40:G>A-LG3	70.526	LGIII-3	12936214	TGCAGTGCCTTCGCTGCTTGTTTCGCTGAGGTATCGTTCAGCCTTCTCTTTATATCAATGTTTCGCTTC	40:G>A	0.979167	314.486	ll	lm	ll	ll	ll	ll	lm	ll	ll	ll	ll	lm	lm	ll	ll	lm	ll	ll	ll	ll	lm	ll	lm	lm	ll	ll	lm	lm	lm	ll	lm	lm	ll	lm	ll	lm	ll	lm	ll	ll	ll	ll
1350--	71.529	LGIII-3	0	TGCAGATTAGTGATGAGTCTTTTGAGCATGGATAGAGTGTGGAACTATGTAGTAAGCATTTACAGATCG	0	1	633.511	h-	h-	h-	h-	kk	h-	h-	h-	h-	h-	h-	h-	h-	h-	h-	h-	h-	h-	h-	kk	h-	h-	kk	h-	h-	h-	kk	h-	kk	kk	kk	h-	h-	h-	h-	h-	h-	kk	h-	kk	h-	h-
16010-35:G>C-	71.598	LGIII-3	0	TGCAGAGATTGAAAACTAGGTAATTTGTTTTAGAAGAAGATATGACCAATACACAATATATGAGTTGTA	35:G>C	1	2300.24	kk	h-	h-	kk	h-	h-	h-	kk	h-	h-	h-	h-	h-	kk	kk	kk	h-	kk	kk	h-	h-	h-	h-	kk	kk	kk	h-	h-	h-	h-	h-	h-	kk	h-	h-	h-	kk	h-	kk	h-	kk	kk
12094-6:C>G-	72.535	LGIII-3	0	TGCAGACAGAATACTTTGATCATGGTGAAAATGCAATCTTTGATGTTTTACAGATCGGAAGAGCGGTTC	6:C>G	1	1087.59	h-	kk	h-	h-	h-	h-	h-	h-	h-	h-	h-	h-	h-	h-	h-	h-	h-	h-	h-	kk	h-	h-	kk	h-	h-	h-	kk	h-	kk	kk	kk	h-	h-	kk	h-	h-	h-	kk	h-	kk	h-	h-
F23153-22:C>T-LG3	73.512	LGIII-3	19938432	TGCAGAGAGTGCTTGAGCACTGCAACGACCAGAATACTCAGAGCAAAGTTATGGATGAGATTTTAGGAG	22:C>T	1	291.771	ll	lm	lm	ll	lm	ll	ll	ll	ll	ll	ll	lm	lm	ll	ll	lm	ll	ll	ll	ll	lm	ll	lm	lm	ll	ll	lm	lm	lm	lm	lm	ll	ll	lm	ll	ll	ll	lm	ll	lm	ll	ll
ChFaM159-262	73.71	LGIII-3	LG3:26986711	SSR	#N/A	#N/A	#N/A	kk	h-	h-	kk	h-	kk	h-	kk	h-	h-	h-	h-	h-	kk	kk	--	h-	kk	kk	h-	h-	kk	h-	h-	kk	kk	h-	h-	h-	h-	h-	h-	kk	h-	h-	h-	kk	h-	kk	h-	h-	kk
18555-22:C>T-LG3	73.775	LGIII-3	19805220	TGCAGGGATGGAAAGGAAGAACCATCATGGCTCTTTCTTTTTGGAAGCCTACTTAGGAGTTGGACATTG	22:C>T	1	801.977	h-	kk	h-	h-	h-	h-	h-	h-	h-	h-	h-	h-	h-	h-	h-	h-	h-	h-	h-	kk	kk	h-	kk	h-	h-	h-	kk	h-	kk	kk	kk	h-	h-	kk	h-	h-	h-	kk	h-	h-	h-	h-
14214-20:G>A-	74.155	LGIII-3	0	TGCAGACATTGTTGTATATGGCATGAAAATCTTTTTCAGAAAATTTATCAATGTGAGCTTTCATATTCA	20:G>A	1	1287.05	h-	kk	h-	h-	h-	h-	h-	h-	h-	h-	h-	h-	h-	h-	h-	h-	h-	h-	h-	kk	h-	h-	kk	h-	h-	h-	kk	h-	kk	kk	kk	h-	h-	kk	h-	h-	h-	kk	h-	h-	h-	h-
M13192-61:A>T-LG3	74.198	LGIII-3	13620381	TGCAGAAAAATTCATAAACATCTTACAATCAAGTGAAAGTTACCGTATATAAGTCTAAAAAAGTTACAG	61:A>T	1	2064.65	nn	np	nn	nn	nn	nn	nn	nn	np	np	np	nn	nn	nn	nn	nn	np	nn	nn	np	nn	nn	np	nn	nn	nn	np	nn	np	np	np	nn	nn	np	np	nn	nn	np	nn	nn	nn	nn
12214-60:C>G-LG3	74.675	LGIII-3	18608684	TGCAGTTGATTAGTGATTGTTTTTCTTTTGTGGCCAAGTTTTCTTTTCAAGTTTTTAGAGCAATCCGGA	60:C>G	1	3040.79	kk	h-	h-	kk	h-	h-	h-	kk	h-	h-	h-	h-	h-	kk	kk	h-	h-	kk	kk	h-	h-	kk	h-	h-	kk	kk	h-	h-	h-	h-	h-	h-	kk	h-	h-	h-	kk	h-	kk	h-	kk	kk
11764-46:A>T-LG3	75.001	LGIII-3	13181806	TGCAGAGAATGGGAATTGGTCTCTTCATTTCCATCTTCTCCATGGTATGTGCTGCGATTTTGGAACTCA	46:A>T	1	1002.47	h-	kk	h-	h-	h-	h-	h-	h-	h-	h-	kk	h-	h-	h-	h-	h-	h-	h-	h-	h-	h-	h-	kk	h-	h-	h-	kk	h-	kk	kk	kk	h-	h-	kk	h-	h-	h-	kk	h-	h-	h-	h-
10855-38:A>G-LG4	75.499	LGIII-3	16783751	TGCAGCCAAACCAATAGTAGCTAGCTGAAAGGATAGCAAGTTCAGTACCAGATAGTGCAGAAGCAAATA	38:A>G	1	924.901	h-	kk	h-	h-	h-	h-	h-	h-	h-	h-	kk	h-	h-	h-	h-	h-	h-	h-	h-	h-	h-	h-	kk	h-	h-	h-	kk	h-	kk	h-	kk	h-	h-	kk	h-	h-	h-	kk	h-	h-	h-	h-
35784--LG3	75.956	LGIII-3	18902880	TGCAGAAGAAGTTTATGCTACTTTTGTCTCATGGTTTGTGTTTCACCTTTTGAAGAGGAACTCTTGGAA	0	1	954.858	kk	h-	h-	kk	h-	h-	h-	kk	h-	h-	h-	h-	h-	kk	h-	h-	h-	kk	kk	h-	h-	kk	h-	h-	kk	kk	h-	h-	h-	h-	h-	h-	kk	h-	h-	h-	kk	h-	kk	h-	kk	kk
F25553-34:C>T-LG2	76.273	LGIII-3	26558194	TGCAGCTTGGCCAATGAATAATACCAACAATGCGCCTGCTGAGTTTGCTTATGGATCCGGACATATCAA	34:C>T	0.979167	472.287	ll	lm	lm	ll	lm	ll	lm	ll	ll	ll	ll	lm	ll	ll	ll	lm	ll	ll	ll	ll	lm	ll	lm	ll	ll	ll	lm	lm	--	lm	lm	lm	ll	lm	ll	lm	--	lm	ll	lm	ll	ll
13259-38:G>T-	76.462	LGIII-3	0	TGCAGGCTGCACTGAAACATATGAGGATTTCTTTATGGGTTCTGTACATTTTACAGATCGGAAGAGCGG	38:G>T	1	867.829	h-	kk	h-	h-	h-	h-	h-	h-	h-	h-	kk	h-	h-	h-	h-	h-	kk	h-	h-	h-	h-	h-	kk	h-	h-	h-	kk	h-	h-	kk	kk	h-	h-	kk	h-	h-	h-	kk	h-	h-	h-	h-
F36538-12:T>G-LG3	77.229	LGIII-3	21738701	TGCAGATGAGCGTTTTATGGCTGAGCTTGAAGCAATATGTAAGATGAAGCGTGCGTATAAGGAGAAGCA	12:T>G	0.947917	324.854	ll	lm	lm	ll	lm	ll	lm	ll	ll	ll	lm	lm	lm	ll	ll	lm	ll	ll	ll	ll	lm	ll	lm	lm	ll	--	lm	lm	ll	lm	--	ll	ll	lm	ll	lm	ll	ll	ll	ll	ll	ll
M18363-60:T>C-LG3	77.726	LGIII-3	24068924	TGCAGCTCTAGATCCATTACCTGGTGCTGAACCTGCTATCCTATCAATCATACTCACTACTGAGCCTAT	60:T>C	1	320.032	np	nn	np	np	np	np	np	np	nn	np	nn	nn	nn	np	np	np	nn	np	np	np	np	nn	nn	nn	np	nn	nn	np	np	nn	nn	nn	np	nn	np	np	np	nn	np	nn	nn	np
34551-5:G>A-LG3	78.209	LGIII-3	28434125	TGCAGGGTGATTTAGTTTTTACTTTGTTTTCTTTAGTGGATGGAATTAGCATACATCAACAGATTTCTT	5:G>A	1	961.65	h-	kk	h-	h-	h-	h-	kk	h-	h-	h-	kk	h-	h-	h-	h-	h-	kk	h-	h-	h-	h-	h-	kk	h-	h-	h-	kk	h-	h-	kk	kk	h-	h-	kk	h-	h-	h-	kk	h-	kk	h-	h-
17101-50:T>C-LG6	78.424	LGIII-3	20803360	TGCAGGAGGTTTTTTCATTTTTGGTTTATCTATTATTTGTAGTTTTTCCATTCTACCCTCAATTTATTA	50:T>C	1	1018.03	h-	kk	h-	h-	h-	h-	h-	h-	h-	h-	kk	h-	h-	h-	h-	h-	h-	h-	h-	h-	h-	h-	kk	h-	h-	h-	kk	h-	kk	kk	kk	h-	h-	kk	h-	h-	h-	kk	h-	h-	h-	h-
M13154-60:T>C-LG3	78.632	LGIII-3	28718009	TGCAGAAAACCTATAGAAGACTGTTCCCTTTGCCTTCGTTGTTTCAAACAGTGGTAAATGTCTTTCCTC	60:T>C	1	2198.97	nn	np	nn	nn	nn	nn	nn	nn	np	np	nn	nn	nn	nn	nn	nn	np	nn	nn	np	nn	nn	np	nn	nn	np	np	nn	np	np	np	nn	nn	np	np	nn	nn	np	nn	np	np	nn
35784-11:T>A-LG3	78.932	LGIII-3	18902880	TGCAGAAGAAGTTTATGCTACTTTTGTCTCATGGTTTGTGTTTCACCTTTTGAAGAGGAACTCTTGGAA	11:T>A	1	954.858	h-	kk	h-	h-	h-	h-	h-	h-	h-	h-	h-	h-	h-	h-	h-	h-	h-	h-	h-	kk	h-	h-	kk	h-	h-	h-	kk	h-	kk	kk	kk	h-	h-	kk	kk	h-	h-	kk	h-	h-	h-	h-
12541-37:T>C-	79.803	LGIII-3	0	TGCAGTATGATACTCTTTCTTCATTGTTCCAAGGCCTTTCCCTTCAGTTTTCTTTGTTTTTCTTGCATC	37:T>C	1	787.373	kk	h-	h-	kk	h-	kk	h-	kk	h-	h-	h-	h-	h-	kk	kk	kk	h-	kk	kk	h-	h-	kk	h-	h-	kk	kk	h-	h-	kk	h-	h-	h-	kk	h-	h-	h-	kk	h-	kk	h-	kk	kk
F40029-28:G>A-LG3	79.81	LGIII-3	24072076	TGCAGCAATGTCAGACTGTCTTCCTCAAGAAGTCATAACCAATATATTACTTAGACTGCCCGCTAAATC	28:G>A	0.979167	360.586	ll	lm	lm	ll	ll	ll	lm	ll	ll	ll	lm	lm	lm	ll	ll	ll	ll	ll	ll	ll	lm	--	lm	lm	ll	ll	lm	lm	ll	lm	lm	lm	ll	lm	ll	lm	ll	lm	ll	lm	ll	ll
15653-52:A>G-	81.051	LGIII-3	0	TGCAGTCACTCATTGTGTTTGAAGTGTTATCGGGATTGGTAAGCTTTCGGCCACTTTTTCTTTAGGTTT	52:A>G	1	1239.87	h-	kk	h-	h-	h-	h-	h-	h-	h-	kk	kk	h-	h-	h-	h-	h-	h-	h-	h-	h-	h-	h-	kk	h-	h-	h-	kk	h-	kk	kk	kk	h-	h-	kk	h-	h-	h-	kk	h-	h-	h-	h-
35706--	81.278	LGIII-3	0	TGCAGAGATTCAACATGTGTGATGCGCTTTGTGTGTTTGTTATGCTCCCTTGGTAGCTTATTGCCTAGT	0	1	806.554	kk	h-	kk	kk	h-	kk	h-	kk	h-	h-	h-	h-	h-	kk	kk	h-	h-	kk	kk	h-	h-	kk	h-	h-	kk	kk	h-	h-	h-	h-	h-	h-	kk	h-	h-	h-	kk	h-	kk	h-	h-	h-
F17220-33:A>G-LG3	81.43	LGIII-3	22102526	TGCAGAGAAACCCATCTCCTTCATTTCTTCAATAAGTTCCACAGCCCTTGATATCTCGTTGTTATTACA	33:A>G	1	774.767	ll	lm	ll	ll	ll	ll	lm	ll	ll	ll	ll	lm	lm	ll	ll	lm	ll	ll	ll	ll	lm	ll	lm	lm	ll	ll	lm	lm	ll	ll	lm	ll	ll	lm	ll	lm	ll	lm	ll	lm	ll	ll
ChFvM184-198	82.032	LGIII-3	LG3:29104301	SSR	#N/A	#N/A	#N/A	h-	kk	h-	h-	h-	h-	h-	h-	h-	h-	kk	h-	h-	h-	h-	h-	h-	h-	h-	h-	h-	h-	kk	h-	h-	h-	kk	h-	h-	kk	kk	h-	h-	kk	h-	h-	h-	kk	h-	kk	h-	h-
F40542-40:A>C-	82.797	LGIII-3	0	TGCAGCTTCTACTATAACGTACGTAATTTGTAGAAGACGAAATTTGATGTAATATGTCTTATGCTATTG	40:A>C	0.958333	429.17	ll	lm	lm	ll	lm	ll	lm	ll	ll	ll	lm	lm	ll	ll	ll	lm	ll	ll	ll	ll	lm	--	lm	lm	ll	ll	lm	ll	ll	lm	lm	lm	ll	lm	ll	lm	ll	lm	ll	lm	ll	lm
BFACT45-167	83.158	LGIII-3	LG3:29479402	SSR	#N/A	#N/A	#N/A	h-	kk	--	h-	h-	h-	h-	h-	h-	h-	kk	h-	h-	h-	h-	h-	h-	h-	h-	h-	h-	h-	kk	h-	h-	h-	kk	h-	h-	--	kk	h-	h-	kk	h-	h-	h-	kk	h-	kk	h-	h-
ChFvM140-104	83.472	LGIII-3	LG3:2969389	SSR	#N/A	#N/A	#N/A	ll	lm	lm	ll	lm	ll	lm	ll	ll	ll	lm	lm	lm	ll	ll	lm	ll	ll	ll	ll	lm	ll	lm	lm	ll	ll	lm	lm	ll	lm	lm	lm	ll	lm	ll	lm	ll	lm	ll	lm	ll	lm
13037-38:A>G-LG3	83.684	LGIII-3	23761755	TGCAGGTATGCATTCCAATTACGAGATTATGTAACAGCACACATAATATCTGACATGCTGAAAATGATT	38:A>G	1	1055.25	kk	h-	h-	kk	h-	kk	h-	kk	h-	h-	h-	h-	h-	kk	kk	h-	h-	kk	kk	h-	h-	kk	h-	h-	kk	kk	h-	h-	kk	h-	h-	h-	kk	h-	h-	h-	kk	h-	kk	h-	h-	h-
15476-45:T>A-LG3	84.201	LGIII-3	28134061	TGCAGCAATAACAGGGTCGCCAGAAACGATATCAGCAAAGAAAAGTTGCTTTGACATACAAAGTAAACA	45:T>A	1	1119.32	h-	kk	h-	h-	h-	h-	h-	h-	h-	h-	kk	h-	kk	h-	h-	h-	h-	h-	h-	h-	h-	h-	kk	h-	h-	h-	kk	h-	h-	kk	kk	h-	h-	kk	h-	h-	h-	kk	h-	kk	h-	h-
F44394-7:A>G-LG3	84.556	LGIII-3	28560505	TGCAGTTATTATAAGAAATATGACATGTAGAGAAATCACTCAATCAAATACATAGAAGAACAGTTATAT	7:A>G	0.916667	348.078	ll	--	lm	ll	lm	ll	lm	ll	ll	ll	lm	lm	lm	ll	ll	ll	ll	ll	ll	ll	lm	ll	lm	lm	ll	ll	--	lm	ll	lm	lm	lm	ll	--	ll	lm	ll	lm	ll	lm	ll	lm
F1239-10:G>A-LG3	86.134	LGIII-3	23929017	TGCAGTGAAAGCCCTACATAGAAAAATGAACACTTGAATGTTTTTCTTCAATCACAGGCAAATAGTCTT	10:G>A	0.979167	285.397	ll	lm	lm	ll	ll	ll	lm	ll	--	--	ll	lm	lm	ll	ll	ll	ll	ll	ll	ll	lm	ll	lm	lm	ll	ll	lm	ll	ll	lm	ll	lm	ll	ll	ll	lm	ll	lm	ll	lm	ll	lm
11127-67:A>T-LG3	86.621	LGIII-3	25222515	TGCAGGAATACTAGTGTATGATGTTCTATATTCAACGTACACAGAATCTAAGATTGTGCATCATCAAAT	67:A>T	1	1154.45	kk	h-	h-	kk	kk	kk	h-	kk	h-	h-	h-	h-	h-	kk	kk	h-	h-	h-	kk	h-	h-	kk	h-	h-	kk	h-	h-	h-	h-	h-	h-	h-	kk	h-	h-	h-	kk	h-	kk	h-	h-	h-
BFACT45-162	86.657	LGIII-3	LG3:29479402	SSR	#N/A	#N/A	#N/A	ll	lm	--	ll	lm	ll	lm	ll	ll	ll	lm	lm	lm	ll	ll	lm	ll	ll	ll	ll	lm	ll	lm	lm	ll	ll	lm	lm	ll	--	lm	lm	ll	lm	ll	lm	ll	lm	ll	lm	ll	lm
F35554-6:G>A-	87.859	LGIII-3	0	TGCAGAGATAACAACAATTTGACTAGATCTTTGTACTTCATTTTCAGCTATTTTTGGTGTGATTTTGTA	6:G>A	0.989583	460.151	ll	lm	ll	ll	lm	ll	lm	lm	ll	ll	lm	lm	lm	ll	ll	lm	ll	ll	ll	ll	lm	ll	ll	lm	ll	ll	ll	lm	ll	lm	lm	lm	ll	lm	ll	ll	ll	lm	ll	lm	ll	ll
11612-40:A>G-LG3	88.238	LGIII-3	28263930	TGCAGAAGACTATAAGGACTGAGTTTGAAGCTTGTACAGTAATTACGGTAGCTCACAGGATACCAACTG	40:A>G	1	957.274	kk	h-	h-	kk	kk	kk	h-	kk	h-	h-	h-	h-	h-	kk	kk	h-	h-	h-	kk	h-	kk	kk	h-	h-	kk	h-	h-	h-	h-	h-	h-	h-	kk	h-	h-	h-	kk	h-	kk	h-	h-	h-
F46166-12:T>C-LG3	89.506	LGIII-3	23448726	TGCAGACTAAGCTGCTATCTTTATCTCATCAATGGTTCTATTGCTCACTCTTCTCTTGTTTTTTTTATA	12:T>C	0.885417	258.587	ll	lm	lm	ll	lm	ll	lm	ll	ll	--	lm	--	lm	ll	ll	lm	ll	--	ll	ll	ll	ll	lm	lm	ll	ll	lm	lm	ll	lm	lm	lm	ll	lm	ll	lm	ll	lm	ll	lm	ll	lm
M41380-57:A>G-LG3	89.651	LGIII-3	24495844	TGCAGGAGACCAATCCGGGTGTGCAGATTTGATGAGAGCAACAATTCCGGAGACATGAGGACAGGACAT	57:A>G	0.979167	368.013	nn	np	np	nn	nn	nn	nn	nn	nn	np	np	np	np	nn	nn	--	np	np	--	np	np	nn	nn	np	nn	nn	np	nn	nn	np	np	np	nn	np	np	nn	nn	np	nn	nn	nn	np
33553-14:C>T-LG3	90.308	LGIII-3	24528894	TGCAGTGAAATAGCCAATCAGTGTTCATGATTACCTGATCCATGGGATCGGTCAATTCAGAAAAAGCAT	14:C>T	1	623.984	kk	h-	h-	kk	kk	kk	h-	kk	h-	h-	h-	h-	h-	kk	kk	h-	h-	h-	kk	h-	h-	kk	h-	h-	kk	h-	h-	h-	kk	h-	h-	h-	kk	h-	h-	kk	kk	h-	kk	h-	kk	h-
F13596-62:A>G-LG3	91.865	LGIII-3	23627030	TGCAGTTGAGTTTTATATAACTGCTCTTTCTTTTTGTGCTAGAGAGTTTCTAGCTTCGTGGGAAATTGA	62:A>G	1	961.661	ll	ll	lm	ll	lm	ll	lm	ll	ll	ll	lm	lm	lm	ll	ll	lm	ll	ll	lm	ll	lm	lm	lm	lm	ll	ll	lm	lm	ll	lm	lm	lm	ll	lm	ll	lm	ll	lm	ll	lm	ll	lm
F11864-65:G>T-LG3	92.659	LGIII-3	24133992	TGCAGTTTCTGAGGGTATGGTTTTATATTTGACTCTTCTTTATGTATGTGTTAGCAACTTGGAAGGTTT	65:G>T	1	468.106	ll	lm	lm	ll	lm	ll	lm	ll	ll	ll	lm	lm	lm	ll	ll	lm	ll	ll	ll	ll	lm	ll	lm	lm	ll	ll	lm	lm	ll	ll	lm	lm	ll	lm	ll	lm	ll	lm	ll	lm	ll	lm
F11907-10:C>T-LG3	94.456	LGIII-3	23405754	TGCAGAGAAGCATGCCAAAAAGAGCTGAAGCCAGCCAGTGAAACTCTTTGTTTGGGCTGACATAGCCAC	10:C>T	1	307.277	ll	lm	lm	ll	lm	ll	lm	ll	ll	ll	lm	lm	lm	ll	ll	lm	ll	ll	ll	ll	lm	ll	lm	lm	ll	ll	lm	lm	ll	lm	lm	lm	ll	lm	ll	ll	ll	lm	ll	lm	ll	lm
F19957-32:A>G-LG3	102.014	LGIII-3	23494709	TGCAGTTTCATTGTGCAATATTTGTGATTGGCAAAACAGAATGGTGTTGAGTAACAAGATGGAGCGTTT	32:A>G	0.989583	266.258	ll	lm	lm	ll	lm	ll	ll	ll	ll	ll	lm	ll	lm	ll	ll	lm	ll	ll	ll	ll	lm	ll	ll	lm	lm	ll	lm	lm	ll	lm	lm	ll	ll	lm	ll	lm	ll	lm	ll	lm	--	lm
F12469-19:C>T-LG3	0	LGIII-4	4089174	TGCAGTGGCTACATGTCACCTGAATATGCAATGGAAGGGCGATATTCAACCAAATCTGATGTTTTTAGC	19:C>T	1	327.44	lm	ll	ll	ll	lm	lm	lm	lm	ll	ll	ll	lm	ll	ll	lm	lm	ll	lm	ll	lm	lm	lm	lm	ll	ll	ll	ll	ll	ll	lm	ll	lm	lm	lm	ll	ll	ll	ll	ll	ll	lm	lm
F37283-12:A>G-	3.167	LGIII-4	0	TGCAGTGGTTGAAGTTTGGAGTTTTAGGCCAAATAAAGCAAGAAAAGAAGCCTGTTTCCAGGTTCACTT	12:A>G	0.979167	424.693	ll	ll	lm	ll	--	ll	--	ll	lm	lm	lm	ll	lm	ll	ll	ll	lm	ll	lm	ll	ll	ll	ll	lm	lm	lm	ll	ll	lm	ll	lm	ll	ll	ll	lm	lm	lm	lm	lm	lm	ll	ll
F27089-47:C>T-	5.573	LGIII-4	0	TGCAGGTACAAAAAAAACTCCAGCTTTTTGTAACAGTTTTTCTATGGCTGTAATGTAGAATTTGATTAC	47:C>T	0.989583	598.718	lm	lm	ll	ll	lm	lm	lm	lm	ll	ll	ll	lm	ll	lm	lm	lm	ll	lm	ll	lm	lm	lm	lm	ll	ll	ll	ll	lm	ll	lm	ll	lm	lm	lm	ll	ll	ll	ll	ll	ll	lm	lm
F37283-23:T>A-	6.225	LGIII-4	0	TGCAGTGGTTGAAGTTTGGAGTTTTAGGCCAAATAAAGCAAGAAAAGAAGCCTGTTTCCAGGTTCACTT	23:T>A	0.989583	424.693	lm	lm	ll	lm	lm	lm	lm	lm	ll	ll	ll	lm	ll	lm	lm	lm	ll	lm	ll	lm	lm	lm	lm	ll	ll	--	ll	lm	ll	lm	ll	lm	ll	lm	ll	ll	ll	ll	ll	ll	lm	lm
FaNES-S1	7.132	LGIII-4	LG3:3342366	SSCP	#N/A	#N/A	#N/A	lm	lm	ll	lm	lm	lm	lm	lm	ll	ll	ll	lm	ll	lm	lm	lm	ll	lm	ll	lm	lm	lm	lm	ll	ll	ll	ll	lm	ll	lm	ll	lm	lm	lm	ll	ll	ll	ll	ll	ll	lm	lm
CAA/AAC-720	7.481	LGIII-4	#N/A	AFLP	#N/A	#N/A	#N/A	ll	ll	lm	ll	ll	ll	ll	ll	lm	lm	lm	ll	lm	--	ll	ll	lm	ll	lm	ll	ll	ll	ll	lm	lm	lm	lm	ll	lm	ll	lm	ll	ll	ll	lm	lm	lm	lm	lm	lm	ll	ll
F36270-7:A>G-LG3	8.101	LGIII-4	4153399	TGCAGCAACATTTATTATTTGGTGAACCAAATGGGCTTGGTTGGATATTCATTGGGATTGGGTGTCCAA	7:A>G	0.96875	365.912	lm	lm	ll	lm	lm	lm	lm	lm	--	ll	ll	lm	ll	lm	lm	ll	ll	lm	ll	lm	lm	lm	lm	ll	ll	ll	ll	lm	ll	lm	ll	lm	lm	lm	ll	ll	ll	ll	ll	ll	lm	lm
F11586-7:T>C-	10.224	LGIII-4	0	TGCAGAATCAGAGATGTGTAACCTTCAGCATGTTTGTGTTTCAGATTATGTATCACTGAAAAGGTGTAA	7:T>C	1	682.522	lm	lm	ll	lm	lm	lm	lm	lm	ll	ll	ll	lm	ll	lm	lm	lm	ll	lm	ll	lm	lm	lm	lm	ll	ll	ll	ll	lm	ll	lm	ll	lm	lm	lm	ll	ll	ll	ll	ll	ll	lm	lm
F23214-40:T>A-LG3	14.462	LGIII-4	7770045	TGCAGTAGTAATTCTTTGGTTTATGGCAATTTGTCAGAGTTGGTGAAACTCAGCTAGCCTAGTAGATGA	40:T>A	1	543.249	ll	lm	ll	lm	lm	lm	lm	lm	ll	ll	ll	lm	ll	lm	lm	ll	ll	lm	ll	lm	lm	lm	lm	ll	ll	ll	ll	ll	ll	ll	lm	lm	ll	lm	ll	ll	ll	ll	ll	ll	lm	lm
F22955-25:T>A-LG3	15.828	LGIII-4	7351873	TGCAGATAATCACAGGATATTACAATTTGTTTTTGACATAAGCATGATGATGGGTGATGCGGATTGAAT	25:T>A	0.989583	356.957	ll	lm	ll	ll	lm	lm	lm	lm	ll	ll	ll	lm	ll	lm	ll	lm	ll	ll	ll	lm	lm	lm	ll	ll	ll	ll	ll	ll	ll	ll	lm	lm	lm	lm	ll	ll	ll	ll	ll	ll	lm	lm
F30696-19:A>T-LG3	16.9	LGIII-4	7632590	TGCAGGTGCAACATTGCCAAAGATTTTCAACAGACCAAAATCGGGAAGATGCAATAGTGCCTAATCCAT	19:A>T	0.989583	512.331	ll	ll	ll	lm	lm	lm	lm	lm	ll	ll	ll	lm	ll	lm	lm	lm	ll	ll	ll	lm	lm	lm	lm	ll	ll	ll	ll	ll	ll	ll	lm	lm	lm	lm	ll	ll	ll	ll	ll	ll	lm	lm
F35853-6:G>A-LG6	18.464	LGIII-4	39834421	TGCAGAGCCAACAGATCTGAAAAACAAGAAATATTTTATGCAAAAATTCAATCCATGAGAAGTAATTTA	6:G>A	0.989583	398.485	ll	ll	ll	lm	lm	lm	lm	lm	ll	ll	lm	lm	ll	lm	lm	lm	ll	ll	ll	lm	lm	ll	lm	ll	ll	ll	ll	ll	ll	ll	lm	lm	lm	lm	ll	ll	ll	ll	ll	ll	--	lm
F34801-8:A>C-LG3	19.303	LGIII-4	8768245	TGCAGTAAATCACCTCAATTTTTTGTATTTCTCTCTGATCTTTGAACTGCGTATTAGTCATCATGTCTC	8:A>C	0.979167	358.877	ll	lm	ll	ll	lm	ll	lm	lm	ll	ll	ll	lm	ll	lm	lm	lm	ll	ll	ll	lm	lm	lm	lm	ll	ll	ll	ll	ll	ll	ll	lm	lm	ll	lm	ll	ll	ll	ll	ll	ll	ll	lm
F42124-32:T>A-LG3	19.966	LGIII-4	8449310	TGCAGCAGTCCATCAGCTGTATTTGTTCTTCTTTGGTGAAGCTTATACATGATGAGATGTATCCTCAGC	32:T>A	0.96875	270.614	ll	ll	ll	ll	lm	lm	lm	lm	ll	ll	ll	lm	ll	--	ll	lm	ll	ll	ll	lm	lm	ll	lm	ll	--	ll	ll	ll	ll	ll	lm	lm	lm	lm	ll	ll	ll	ll	ll	ll	ll	lm
F41914-64:T>C-LG3	20.507	LGIII-4	8442995	TGCAGAATTCCGGTGTTTTGAAGCATCAAATAGAACTTGGAGAAGAAGATTAGCTACCGGATAATGTTT	64:T>C	0.864583	301.663	ll	lm	--	lm	lm	lm	lm	lm	--	ll	ll	ll	ll	lm	lm	lm	ll	ll	ll	lm	lm	--	lm	ll	ll	ll	ll	ll	ll	ll	lm	lm	lm	ll	--	ll	ll	ll	ll	ll	lm	--
F36492-25:C>T-LG3	21.367	LGIII-4	5605933	TGCAGAAGTACTTACATGAGAAGAGCAGAAGACATTCAGTTTCACTCATTTTTTGGTTTTTAGACACCC	25:C>T	0.989583	393.414	lm	ll	lm	ll	ll	ll	ll	ll	lm	lm	ll	ll	lm	ll	ll	ll	lm	lm	lm	ll	ll	lm	ll	lm	lm	lm	lm	lm	lm	lm	ll	ll	ll	ll	lm	lm	lm	lm	lm	lm	ll	ll
F28471-20:G>C-LG3	22.188	LGIII-4	5293491	TGCAGTCATTTCAGTGTAGTGAAACAAATGTGAAACCAAGCATATTTGCAGAAAAGCAAAACCATTCAA	20:G>C	1	416.675	ll	lm	ll	lm	lm	ll	lm	lm	ll	ll	lm	lm	ll	ll	lm	lm	ll	ll	ll	lm	lm	ll	lm	ll	ll	ll	ll	ll	ll	ll	lm	lm	lm	lm	ll	ll	ll	ll	ll	ll	lm	lm
F12392-46:A>C-LG3	22.38	LGIII-4	7617187	TGCAGAACCAAAACAAAGGGAGAAAAAATGAAAAGGAAATCATGTAAAACATTATGTGTTCTTGGTCTG	46:A>C	1	488.864	ll	lm	ll	lm	lm	lm	lm	lm	ll	ll	ll	lm	ll	lm	lm	lm	ll	ll	ll	lm	lm	ll	lm	ll	ll	ll	ll	ll	ll	ll	lm	lm	lm	lm	ll	ll	ll	ll	ll	ll	lm	lm
F22103-46:T>G-LG3	22.984	LGIII-4	5002721	TGCAGAGGAAATTGAGCAAAGAGAAAATACTTCTTAGGTTAGTTTCTCGTGCACTATCATTGCTTCTGT	46:T>G	1	1234.88	ll	lm	ll	lm	lm	lm	lm	lm	ll	ll	ll	ll	ll	lm	lm	lm	ll	ll	ll	lm	lm	ll	lm	ll	ll	ll	ll	ll	ll	ll	lm	lm	lm	lm	ll	ll	ll	ll	ll	ll	lm	lm
ChFvM233-250	23.543	LGIII-4	LG3:8264098	SSR	#N/A	#N/A	#N/A	lm	ll	lm	ll	ll	ll	ll	ll	lm	lm	ll	ll	lm	ll	ll	ll	lm	lm	lm	ll	ll	lm	ll	lm	lm	lm	lm	lm	lm	lm	ll	ll	ll	ll	lm	lm	lm	lm	lm	lm	ll	ll
F29911-42:C>T-LG3	23.95	LGIII-4	5188447	TGCAGCTAATACATATACATTGCTATAGAATGAGTTACTGTCCGGAGCTTTTAGCTAGATACATCTGCA	42:C>T	0.989583	366.452	ll	lm	ll	lm	lm	lm	lm	lm	ll	ll	lm	lm	ll	lm	ll	lm	ll	ll	ll	lm	lm	ll	lm	ll	ll	ll	ll	ll	ll	ll	lm	lm	lm	lm	ll	ll	ll	ll	ll	ll	lm	lm
F14147-51:G>T-LG3	24.567	LGIII-4	5941770	TGCAGGCTAAAGCTTGGCATGAGTTCCTCAAATGGATATGAACGAAACAAAGAGTTGTGATGCTTTGGA	51:G>T	1	289.07	ll	lm	ll	ll	lm	lm	lm	lm	ll	ll	lm	ll	ll	lm	lm	lm	ll	ll	ll	lm	lm	ll	lm	ll	ll	ll	ll	ll	lm	ll	lm	lm	lm	lm	ll	ll	ll	ll	ll	ll	lm	lm
F28451-58:G>A-LG3	25.267	LGIII-4	6035669	TGCAGATACGAGAAAGAGAGAGAGAAAGCGAAGGGAGACAAATGGAAATAAATAGGAGGGGAAAGAGAT	58:G>A	1	326.534	ll	lm	ll	lm	lm	lm	lm	lm	ll	ll	lm	ll	ll	lm	lm	lm	ll	ll	ll	lm	ll	ll	ll	ll	ll	ll	ll	ll	lm	ll	lm	lm	lm	lm	ll	ll	ll	ll	ll	ll	lm	lm
BFACT43-210	26.164	LGIII-4	LG3:7746489	SSR	#N/A	#N/A	#N/A	ll	lm	ll	lm	lm	lm	lm	lm	ll	ll	lm	lm	ll	lm	lm	lm	ll	ll	ll	lm	lm	ll	lm	ll	ll	ll	ll	ll	lm	ll	lm	lm	lm	lm	ll	ll	ll	ll	ll	ll	lm	lm
F26316-58:G>T-	26.47	LGIII-4	0	TGCAGACTATCGTAAATGGCAAACCCAGAAATCAAATAACTTGGTCGTCGTCTCTGAGGAAAGGGCGCT	58:G>T	1	499.949	lm	ll	lm	ll	ll	ll	ll	ll	lm	lm	ll	ll	lm	ll	ll	ll	lm	lm	lm	ll	ll	lm	ll	lm	lm	lm	lm	lm	ll	lm	ll	ll	ll	ll	ll	lm	lm	lm	lm	lm	ll	ll
BFACT43-191	26.735	LGIII-4	LG3:7746489	SSR	#N/A	#N/A	#N/A	lm	ll	lm	ll	--	ll	ll	ll	lm	lm	ll	ll	lm	ll	ll	ll	lm	lm	lm	ll	ll	lm	ll	lm	lm	lm	lm	lm	ll	lm	ll	ll	ll	ll	lm	lm	lm	lm	lm	lm	ll	ll
F17126-15:T>C-LG3	27.564	LGIII-4	5977551	TGCAGAGGAGGACCCTGATAAAAAAGGTGGCGTCTGGGTTTTGGACCAGCAACTTGATCAGCCTATTGA	15:T>C	1	357.044	lm	ll	lm	ll	ll	ll	ll	ll	lm	ll	ll	ll	lm	ll	lm	ll	lm	lm	lm	ll	ll	lm	ll	lm	ll	lm	lm	lm	ll	lm	ll	ll	ll	ll	lm	lm	lm	lm	lm	lm	ll	ll
F20166-48:A>G-LG3	28.688	LGIII-4	6337744	TGCAGGAGATATCCTTGAGATGTGCAATGATTGCTTTATAGTTTACTTAGTTTTGCTTGTAATGAAATA	48:A>G	1	1912.55	ll	lm	ll	lm	lm	lm	lm	lm	ll	ll	lm	lm	ll	lm	lm	ll	ll	ll	ll	lm	lm	ll	lm	ll	ll	ll	ll	ll	lm	ll	lm	lm	lm	lm	ll	ll	ll	ll	ll	ll	lm	lm
F14727-33:T>C-LG3	30.146	LGIII-4	6904709	TGCAGCTCCCCTAGGTATTCTGCCAATCTTTCTTTATTTGTTTGTCCCATCATCTGATTCACAGTTTTA	33:T>C	1	466.998	lm	ll	lm	ll	ll	ll	ll	ll	lm	lm	ll	ll	lm	ll	ll	lm	ll	ll	lm	ll	ll	lm	ll	lm	lm	lm	lm	lm	ll	lm	ll	ll	ll	ll	lm	lm	lm	lm	lm	lm	ll	ll
F19354-61:C>A-LG3	31.137	LGIII-4	9891033	TGCAGCTTCTAGCCAGCTCTGCGTTTTGCTTCTTCAGGCTTCACTATGAAACTTGGACCTTCGTTGTGC	61:C>A	0.989583	450.656	lm	ll	lm	ll	ll	lm	ll	ll	lm	lm	ll	ll	lm	ll	ll	lm	lm	lm	lm	ll	ll	lm	ll	lm	lm	lm	lm	lm	ll	lm	ll	ll	ll	ll	lm	lm	lm	lm	lm	lm	ll	ll
F18633-20:G>T-LG7	32.437	LGIII-4	2469888	TGCAGGATAAACTCTTGTAAGTTTTTCAGGTCTGCAAATGTATAAACTCCTACTGGTTGAACATTCCAA	20:G>T	1	325.771	lm	ll	lm	ll	ll	lm	ll	ll	lm	lm	ll	ll	lm	ll	ll	lm	lm	lm	lm	ll	ll	lm	ll	lm	lm	lm	lm	lm	ll	lm	ll	ll	ll	ll	ll	lm	lm	lm	lm	lm	ll	ll
F38850-19:G>C-	33.643	LGIII-4	0	TGCAGGTGTGATCTCCTTTGGGCATTATTATATACCCCGAAGTTCTGGTGCTTACCACAAAACCAAGAC	19:G>C	0.979167	528.52	lm	ll	lm	--	ll	lm	ll	lm	lm	lm	ll	ll	lm	ll	--	lm	lm	lm	lm	ll	ll	lm	ll	lm	lm	lm	lm	lm	ll	lm	ll	ll	ll	ll	lm	lm	lm	lm	lm	lm	lm	ll
EMFvi166-282	34.116	LGIII-4	LG3:25567574	SSR	#N/A	#N/A	#N/A	ll	lm	ll	lm	lm	ll	lm	ll	ll	ll	lm	lm	ll	lm	lm	ll	ll	ll	ll	lm	lm	ll	lm	ll	ll	ll	ll	ll	lm	ll	lm	lm	lm	lm	ll	ll	ll	ll	ll	ll	ll	lm
F28286-9:T>C-	34.86	LGIII-4	0	TGCAGAATCTTTCAACCACAAAACAATTTGCCCTATAGAGGGAACAGCTGGATGACAAATAATTACAGA	9:T>C	1	439.887	ll	lm	ll	ll	lm	ll	lm	ll	ll	ll	lm	lm	ll	lm	ll	ll	ll	ll	ll	lm	lm	ll	lm	lm	ll	ll	ll	ll	lm	ll	lm	ll	lm	lm	ll	ll	ll	ll	ll	ll	lm	lm
F36374-58:T>C-	35.576	LGIII-4	0	TGCAGTTGCAGCAATTGAGAAAACATGCAGACAAGGTAAAAATGCTCACCTATATATGTCCATCACTAT	58:T>C	0.947917	733.083	lm	ll	lm	--	--	lm	ll	lm	lm	lm	ll	ll	lm	ll	ll	lm	lm	lm	lm	ll	ll	lm	--	lm	lm	lm	lm	lm	ll	lm	--	ll	ll	ll	lm	lm	lm	lm	lm	lm	lm	ll
F16288-49:A>T-	36.071	LGIII-4	0	TGCAGAACAACTGCAATCAACTCACATGTTAGTATATCATCCAAATAAAATATGTTTTACAGATCGGAA	49:A>T	1	1778.95	ll	lm	ll	lm	lm	ll	lm	ll	ll	ll	lm	lm	ll	lm	lm	ll	ll	ll	ll	lm	lm	ll	lm	ll	ll	ll	ll	ll	lm	ll	lm	ll	lm	lm	ll	ll	ll	ll	ll	ll	ll	lm
F41100-37:T>G-LG3	36.273	LGIII-4	11553794	TGCAGCAAAACATTGTTGTCATTGTATAAACAATTCATGAGACACTGAAACTTACTCAATATGAACTGC	37:T>G	0.854167	369.188	lm	ll	lm	ll	--	lm	ll	lm	lm	lm	ll	ll	lm	ll	ll	ll	lm	lm	lm	--	ll	lm	ll	lm	lm	lm	lm	lm	--	lm	--	lm	ll	--	lm	lm	--	lm	lm	lm	lm	ll
F18166-24:A>T-LG3	36.526	LGIII-4	11770162	TGCAGATTGCCAAAGAACAAGTATAATGTTGAGCTAATATTGTTTCATCAGTGTTAGGTCCCTTTTCTG	24:A>T	1	617.446	ll	lm	ll	ll	lm	ll	lm	ll	ll	ll	lm	lm	ll	lm	lm	ll	ll	ll	ll	lm	lm	ll	lm	ll	ll	ll	ll	ll	lm	ll	lm	ll	lm	lm	ll	ll	ll	ll	ll	ll	ll	lm
F20167-26:A>T-LG3	36.939	LGIII-4	10233997	TGCAGGAAATTTGGACACTGTGCCGAATATTCAAGAGAAATGTGTCGCATAAAAAGTATACACCGGACT	26:A>T	1	458.778	lm	lm	lm	ll	ll	lm	ll	lm	lm	lm	ll	ll	lm	ll	ll	lm	lm	lm	lm	ll	ll	lm	ll	lm	lm	lm	lm	lm	ll	lm	ll	ll	ll	ll	lm	lm	ll	lm	lm	lm	lm	ll
F32963-48:A>G-LG3*	39.505	LGIII-4	4887409	TGCAGGGTTAGATGTGTTGCCTGCTAGGTGAAGTCCACTGAAGAAGAAATCCTCGGCGACAACAAGCTT	48:A>G	1	536.628	ll	ll	ll	lm	lm	lm	lm	ll	ll	ll	lm	lm	ll	lm	lm	ll	ll	ll	ll	lm	lm	ll	lm	ll	ll	ll	ll	ll	ll	ll	lm	lm	lm	lm	ll	ll	ll	ll	ll	ll	ll	lm
F28001-24:C>G-**	41.13	LGIII-4	0	TGCAGAGTATCTAGGTAATGTGGACTTCTTCCCTTTTGGTTACAAGTAAATCATCCGTTACAGATCGGA	24:C>G	1	768.32	ll	lm	ll	lm	lm	ll	lm	ll	ll	ll	ll	lm	ll	lm	ll	ll	ll	ll	ll	lm	lm	ll	lm	ll	ll	ll	ll	ll	lm	ll	ll	ll	ll	lm	ll	ll	ll	ll	ll	ll	ll	lm
F12389-48:C>T-LG3	42.992	LGIII-4	11248882	TGCAGTGTCAAGTCTTTGCCGGATCAACAGGATCTGATTATGTATCATCAGTTATCAGAAAAAGAGGAG	48:C>T	1	305.361	ll	lm	lm	lm	lm	ll	lm	ll	ll	ll	lm	lm	ll	lm	lm	ll	ll	ll	ll	lm	lm	ll	lm	ll	ll	ll	ll	ll	ll	ll	lm	ll	ll	ll	ll	ll	lm	ll	ll	ll	ll	lm
F24350-48:A>G-	44.124	LGIII-4	0	TGCAGAGACTGATGATTGTGAGGAGCTAAATGGGCTATAGCCCAGAAGACTTTTTCAGCTTTCTTTACA	48:A>G	0.989583	488.554	ll	ll	lm	ll	lm	ll	lm	ll	ll	ll	lm	lm	ll	lm	lm	ll	ll	ll	ll	lm	lm	ll	lm	ll	ll	ll	ll	ll	lm	ll	lm	ll	ll	lm	ll	ll	lm	ll	ll	ll	lm	lm
F36524-18:T>C-LG3	45.156	LGIII-4	11008471	TGCAGCGAAATGCATCTATCTACAAACAAATGTTCACCACACAGCCGCCAAGCTTTGGGGAAGTCACGA	18:T>C	0.96875	300.127	ll	lm	lm	lm	lm	ll	ll	ll	ll	ll	ll	lm	ll	lm	lm	ll	ll	--	ll	lm	lm	--	lm	ll	ll	ll	ll	ll	--	ll	lm	ll	ll	ll	ll	ll	lm	ll	ll	ll	ll	lm
F28691-49:G>T-LG3	46.751	LGIII-4	17474615	TGCAGTTGAAGATACTACCATGCCATCAAAATCAACCCAAGCTTCTATAGCCTTCATCAAGAGCCTGGA	49:G>T	1	319.586	ll	lm	lm	lm	ll	ll	lm	ll	ll	ll	ll	lm	ll	lm	lm	ll	ll	ll	ll	lm	lm	ll	lm	ll	ll	ll	ll	ll	lm	ll	lm	ll	ll	lm	lm	ll	lm	ll	ll	ll	ll	lm
F30860-28:A>T-LG3	47.073	LGIII-4	17350091	TGCAGAGATGAAAAATCAAAGAGAAGTTATGTAGATGAAAACATCTACTAGTTACCTAATCAGTTCCCT	28:A>T	1	340.186	ll	lm	lm	lm	lm	ll	lm	ll	ll	ll	ll	lm	ll	lm	lm	ll	ll	ll	ll	lm	lm	ll	lm	ll	ll	ll	ll	ll	lm	ll	lm	ll	ll	lm	lm	ll	ll	ll	ll	ll	ll	lm
F10928-56:A>T-LG3*	48.538	LGIII-4	17352336	TGCAGTGAATTGGAAATAATGTAACCCAAACTGCATTCCTTCAGATCATATATATAAAATAGGGAGAAA	56:A>T	1	356.215	ll	lm	lm	lm	lm	ll	lm	ll	ll	ll	lm	lm	ll	lm	lm	ll	ll	ll	ll	ll	lm	ll	ll	ll	ll	ll	ll	ll	ll	ll	lm	ll	ll	lm	ll	ll	lm	ll	ll	ll	ll	lm
F29568-22:A>G-LG3	49.584	LGIII-4	17474680	TGCAGACTCATAAGTGACTGTGATACTCACCAGGGTCTCCTGCTCTTGAATTCCAGCAAGTTGGAAACT	22:A>G	1	399.692	ll	lm	lm	lm	lm	ll	lm	ll	ll	ll	lm	lm	ll	ll	lm	ll	ll	ll	ll	lm	lm	ll	lm	ll	ll	ll	ll	ll	lm	ll	lm	ll	ll	lm	lm	ll	lm	ll	lm	ll	ll	lm
F28568-25:C>G-LG3	50.964	LGIII-4	17457828	TGCAGTTTGGGCACTGCAAGTACATCACACATAATTTCAATCATCAGAGGCAGAAACACACCAGAACTA	25:C>G	1	363.221	ll	lm	lm	lm	lm	ll	lm	ll	ll	ll	lm	lm	ll	lm	lm	ll	ll	ll	ll	lm	lm	ll	ll	ll	ll	ll	ll	ll	lm	ll	lm	ll	ll	lm	lm	ll	ll	ll	ll	ll	ll	lm
F13303-22:A>G-LG3	54.396	LGIII-4	15812964	TGCAGATACGCACCTCTTGAGCATCTTGGAGAACTTTCAAGTAGTAAGGATGATACTGATTAGATGGCA	22:A>G	1	411.653	ll	lm	lm	lm	lm	ll	lm	ll	ll	ll	lm	lm	ll	ll	lm	ll	ll	ll	ll	lm	lm	ll	lm	ll	lm	ll	ll	ll	lm	ll	lm	ll	ll	ll	lm	ll	ll	ll	ll	lm	ll	lm
ChFvM234-172	60.667	LGIII-4	LG3:8264098	SSR	#N/A	#N/A	#N/A	h-	h-	h-	h-	h-	kk	h-	h-	kk	kk	h-	kk	h-	h-	h-	h-	kk	kk	h-	h-	h-	h-	kk	h-	h-	h-	kk	h-	h-	kk	h-	kk	h-	h-	h-	kk	h-	h-	kk	h-	kk	h-
F20465-21:G>A-LG3	62.583	LGIII-4	9351600	TGCAGTTGCAAGATGAACAATGTTACATCAGGGGATATAAAACATTTGACGAATCTATGTAATATGTAT	21:G>A	1	581.655	ll	lm	lm	lm	lm	ll	lm	lm	ll	ll	lm	ll	ll	ll	lm	lm	ll	ll	ll	lm	lm	ll	ll	ll	lm	ll	ll	lm	ll	ll	lm	ll	ll	lm	lm	ll	lm	ll	lm	lm	ll	ll
12468-43:C>A-LG3	63.562	LGIII-4	18489592	TGCAGAATTTGTGACGTCTGAGCTTCTTTCACAAGTGCCAAACCCTACTCCTAGATCCTGCTAAGGATG	43:C>A	1	976.749	kk	h-	kk	h-	h-	h-	h-	h-	kk	kk	h-	h-	kk	h-	h-	h-	kk	kk	h-	h-	kk	h-	h-	kk	h-	h-	kk	h-	h-	kk	h-	kk	h-	h-	h-	kk	h-	h-	h-	h-	kk	h-
F14292-33:C>T-LG3	64.346	LGIII-4	9534559	TGCAGATATTATACCGTGAGCAGTCAATCAGGCCATATGGAAAGGGAATGATTAGGTGCTCTCTTTTTC	33:C>T	1	639.861	ll	lm	lm	lm	lm	ll	lm	lm	ll	ll	lm	ll	ll	ll	lm	lm	ll	ll	ll	lm	lm	ll	ll	ll	lm	ll	ll	lm	lm	ll	lm	ll	ll	lm	lm	ll	lm	ll	ll	lm	ll	ll
ChFvM234-178	66.304	LGIII-4	LG3:8264098	SSR	#N/A	#N/A	#N/A	lm	ll	ll	ll	ll	lm	ll	ll	lm	lm	ll	lm	lm	lm	ll	ll	lm	lm	lm	ll	ll	lm	lm	lm	ll	lm	lm	ll	ll	lm	ll	lm	lm	ll	ll	lm	ll	lm	lm	ll	lm	lm
12094-5:A>G-	67.547	LGIII-4	0	TGCAGACAGAATACTTTGATCATGGTGAAAATGCAATCTTTGATGTTTTACAGATCGGAAGAGCGGTTC	5:A>G	1	1087.59	kk	h-	kk	h-	h-	h-	h-	h-	kk	kk	h-	h-	kk	h-	h-	h-	kk	h-	h-	h-	h-	kk	h-	h-	h-	h-	kk	h-	h-	kk	h-	h-	h-	h-	h-	h-	h-	kk	h-	h-	kk	h-
F41412-64:C>T-LG2	69.053	LGIII-4	16659090	TGCAGAAAACCTAATATTACATCTTCCTCTATTATACTCACTGATTCTGAACTATTACCAGATTCTACG	64:C>T	0.90625	384.019	ll	lm	lm	lm	lm	ll	lm	lm	ll	ll	lm	ll	ll	ll	--	lm	ll	ll	ll	lm	lm	ll	ll	ll	lm	ll	ll	lm	--	ll	ll	ll	ll	--	lm	lm	lm	--	ll	lm	ll	ll
APX-S2	70.55	LGIII-4	LG3:8264098	SSCP	#N/A	#N/A	#N/A	h-	h-	h-	h-	h-	h-	h-	h-	kk	kk	h-	kk	h-	h-	h-	h-	kk	kk	h-	h-	h-	h-	h-	h-	h-	h-	kk	h-	h-	kk	h-	h-	h-	h-	h-	h-	h-	h-	h-	h-	kk	h-
ChFaM159-257	71.637	LGIII-4	LG3:8264098	SSR	#N/A	#N/A	#N/A	h-	h-	kk	h-	h-	h-	h-	h-	kk	kk	h-	h-	kk	h-	h-	--	kk	kk	h-	h-	h-	h-	h-	h-	h-	h-	kk	h-	h-	kk	h-	h-	h-	h-	h-	h-	h-	h-	h-	h-	kk	h-
F45318-37:G>A-LG3	72.805	LGIII-4	18411444	TGCAGATATGAAGAAGGAAGCAAATATCGTGTATGAGGGCGAAGGAGAAGGGTTTGGGAGTTGGAGATT	37:G>A	0.895833	270.628	lm	ll	lm	ll	ll	ll	ll	ll	--	lm	ll	ll	lm	lm	--	--	lm	--	lm	ll	--	lm	lm	lm	ll	lm	--	ll	ll	lm	lm	ll	lm	ll	ll	ll	ll	lm	lm	ll	lm	lm
APX-S6	73.874	LGIII-4	LG3:8264098	SSCP	#N/A	#N/A	#N/A	lm	ll	ll	ll	ll	ll	ll	ll	lm	lm	ll	lm	lm	lm	ll	ll	lm	lm	lm	ll	ll	lm	lm	lm	ll	lm	lm	ll	ll	lm	lm	ll	--	ll	ll	ll	ll	lm	lm	ll	lm	lm
F32475-36:A>G-	74.479	LGIII-4	0	TGCAGTAATGAATTATAGTATGTCTTTTCTTAGCCAAGTAAAGTAAAATAACAGATGCAGTTTTACAGA	36:A>G	0.989583	434.969	lm	ll	ll	--	ll	ll	ll	ll	lm	lm	ll	lm	lm	lm	ll	ll	lm	lm	lm	ll	ll	lm	lm	lm	ll	lm	lm	ll	ll	lm	lm	ll	lm	ll	ll	ll	ll	lm	lm	ll	lm	lm
F19131-17:T>A-LG2	75.012	LGIII-4	32153519	TGCAGTATGCGAAATCTTACAACTCAGTTTTTGCCCCTCAAATGGGTACCCGAACCCATCTTTAGTCAA	17:T>A	1	653.242	lm	ll	ll	ll	ll	ll	ll	ll	lm	lm	ll	lm	lm	lm	ll	ll	lm	lm	lm	ll	ll	lm	lm	lm	ll	lm	lm	ll	ll	lm	lm	ll	lm	ll	ll	ll	ll	lm	lm	ll	lm	lm
F33466-11:C>T-	75.471	LGIII-4	0	TGCAGCAGTTCCGCCCCTAAATGATAGCTGAAGAGGAGGAAGAAGACAATCAGATATGAAATAATGTAC	11:C>T	0.989583	504.844	lm	ll	ll	ll	ll	ll	ll	ll	lm	lm	ll	lm	lm	lm	ll	ll	lm	lm	lm	ll	ll	lm	lm	lm	ll	ll	lm	ll	ll	lm	lm	ll	lm	ll	ll	ll	ll	lm	lm	ll	lm	lm
CAA/AAA-164	76.324	LGIII-4	LG3:8264098	AFLP	#N/A	#N/A	#N/A	ll	lm	ll	lm	lm	lm	lm	lm	ll	ll	lm	ll	ll	--	lm	lm	ll	ll	ll	lm	lm	ll	ll	ll	lm	ll	ll	lm	lm	ll	ll	lm	ll	lm	ll	lm	lm	ll	ll	lm	ll	ll
34607-20:C>A-LG3	76.813	LGIII-4	18310021	TGCAGTTCTTTTGTTTGAGCCTCCATCTCTTCAAGGTTTTTCTTGAAATCATTCTTTTGCCCTTCAGAT	20:C>A	1	710.021	h-	h-	kk	h-	h-	h-	h-	h-	kk	kk	h-	kk	kk	h-	h-	h-	kk	kk	h-	h-	h-	h-	h-	h-	h-	h-	kk	h-	h-	kk	h-	h-	h-	h-	h-	h-	h-	h-	h-	h-	kk	h-
F12288-55:G>C-	77.841	LGIII-4	0	TGCAGAATAGTCGGTGGTATATTGATAATCCTCTGAATGATTTGACACAGATGATGATCACGGTGACAC	55:G>C	1	430.129	lm	ll	ll	ll	ll	ll	lm	ll	lm	lm	ll	lm	lm	ll	ll	ll	lm	lm	lm	ll	ll	lm	lm	lm	ll	lm	lm	ll	ll	lm	lm	ll	lm	ll	ll	ll	ll	lm	lm	ll	lm	lm
F13783-66:G>A-LG2	78.529	LGIII-4	28619996	TGCAGTATATCTTCTCTTTGCTGCAACTTGAAATGCCTTCAAGTCAAGGTCACCCAATGTCTTCACGCC	66:G>A	1	2630.2	lm	ll	ll	ll	ll	ll	ll	ll	lm	ll	ll	lm	lm	lm	ll	ll	lm	lm	lm	ll	ll	lm	lm	lm	ll	lm	lm	ll	ll	lm	lm	ll	lm	ll	ll	ll	ll	lm	lm	ll	lm	lm
F14379-35:G>C-	80.126	LGIII-4	0	TGCAGAGAGCTTCAGTAACCAACAAAACAAAACTTGTATCTCCAAAACATTACAGATCGGAAGAGCGGT	35:G>C	1	454.113	lm	ll	lm	ll	ll	ll	ll	ll	lm	lm	ll	ll	lm	lm	ll	ll	lm	lm	lm	ll	ll	lm	lm	lm	ll	lm	lm	ll	ll	lm	lm	ll	lm	ll	ll	ll	ll	lm	lm	lm	lm	lm
F13876-68:C>A-	82.263	LGIII-4	0	TGCAGTTTTCATAGTTTATGTGCACAGAAACTATGCCCTTTACCTGCATACTTGATCGTACAACTCATC	68:C>A	1	566.972	lm	ll	lm	ll	ll	ll	ll	ll	lm	lm	ll	ll	lm	lm	ll	ll	lm	lm	lm	ll	ll	lm	lm	lm	ll	lm	lm	ll	ll	lm	lm	ll	lm	ll	ll	ll	ll	lm	lm	lm	lm	lm
F29168-36:A>G-LG3	84.52	LGIII-4	13250198	TGCAGCAAACATACTACAAACCCAGTTAGAAAACTAAATGCAGAAATGCATATCAAACTGCATACATTA	36:A>G	0.989583	397.382	lm	ll	lm	ll	ll	ll	ll	ll	lm	lm	ll	ll	lm	lm	ll	ll	lm	lm	lm	ll	ll	lm	lm	lm	ll	lm	lm	ll	ll	lm	lm	ll	lm	ll	ll	ll	ll	lm	lm	lm	--	lm
F22816-47:A>G-LG2	85.856	LGIII-4	32164469	TGCAGTTCATTCTTCATGATGCGAACTATTGTTTAGAAACACTGAAGAGATGTTATTCTTGTGTGGCAT	47:A>G	1	412.443	ll	ll	ll	lm	ll	ll	ll	ll	lm	lm	ll	lm	lm	lm	ll	ll	lm	lm	lm	ll	ll	lm	lm	lm	ll	lm	lm	ll	ll	lm	lm	ll	lm	ll	ll	ll	ll	lm	lm	ll	ll	lm
13777-49:A>G-LG3	88.831	LGIII-4	13059419	TGCAGGGCACACCATTTGCAGATATTTGTGAACTTACCGATGTTCCTGAAGGCATGATAGTTCGCACCA	49:A>G	1	721.376	h-	h-	kk	h-	h-	h-	h-	h-	kk	kk	h-	h-	kk	h-	h-	h-	kk	h-	h-	h-	h-	h-	h-	h-	h-	h-	kk	h-	h-	kk	h-	h-	h-	h-	h-	h-	kk	h-	h-	h-	h-	kk
[truncated: 52 more columns]
