# Supplementary material for: Deciphering gamma-decalactone biosynthesis in strawberry fruit using a combination of genetic mapping, RNA-Seq and eQTL analyses
Source: BMC Genomics. 2014 Apr 17;15:218. doi: 10.1186/1471-2164-15-218 (PMC4023230; doi:10.1186/1471-2164-15-218)
Supplement: Additional file 3 — RNA-seq expression values for differentially expressed genes and for all analyzed genes. [file 1471-2164-15-218-S3.xlsx]

## Sheet: gdl_diff_genes
Description of the 617 diferentially expressed genes
test_id	locus	Locus Length	REF_SEQ	gene	gen len	function	Function new	H g-DEC	N g-DEC	log2_fold_change	test_stat	p_value	q_value
XLOC_001310	LG1:16175288-16176946	1658	LOC101293434	gene24970-v1.0-hybrid	1095	Probable mannitol dehydrogenase (putative)	cinnamyl alcohol dehydrogenase-like protein	3.79281	0	-1.79769e+308	-1.79769e+308	3.78132e-15	2.05463e-12
XLOC_014273	LG4:24174473-24176874	2401	-	gene22145-v1.0-hybrid	777	NAD(P)H-dependent 6'-deoxychalcone synthase (similar to)	aldo keto reductase	1.98487	0.055479	-5.16096	3.44387	0.000573456	0.0219714
XLOC_012394	LG3:31112417-31114643	2226	LOC101309231	gene24414-v1.0-hybrid	1542	Omega-6 fatty acid desaturase, endoplasmic reticulum isozyme 2 (similar to)	microsomal delta-12 oleate desaturase	325.92	11.4098	-4.83617	33.5955	0	0
XLOC_002764	LG1:12556715-12561321	4606	LOC101308907	gene17831-v1.0-hybrid	1083	Isoflavone 2'-hydroxylase (similar to)	isoflavone 2 -hydroxylase-like	26.1956	1.52319	-4.10416	13.8025	0	0
XLOC_033235	unanchored:9223886-9233162	9276	-	gene11616-v1.0-hybrid	3282	14 kDa proline-rich protein DC2.15, Precursor (probable)	---NA---	1.07244	0.0956738	-3.48663	6.49431	8.34157e-11	2.37417e-08
XLOC_029392	LG7:19409089-19409688	599	LOC101292845	gene12565-v1.0-hybrid	507	S-norcoclaurine synthase, Precursor (probable)	s-norcoclaurine synthase-like	8.52468	1.00259	-3.08791	6.15387	7.56126e-10	1.61406e-07
XLOC_022091	LG6:9651860-9658187	6327	LOC101296223	gene09812-v1.0-hybrid	846	Thaumatin-like protein 1a (PR-5a), Precursor (similar to)	thaumatin-like protein	9.63765	1.17714	-3.03339	8.53085	0	0
XLOC_032914	unanchored:4590020-4592801	2781	LOC101301981	gene29430-v1.0-hybrid	381	Hydroxynitrilase (Oxynitrilase) (similar to)	salicylic acid-binding protein 2-like	4.75425	0.602971	-2.97906	4.61566	3.9184e-06	0.000362169
XLOC_007204	LG2:20948366-20950293	1927	LOC101312222	gene09059-v1.0-hybrid	1236	Patatin-T5, Precursor (probable)	protein	1.0952	0.139179	-2.97617	3.8857	0.000102036	0.00564694
XLOC_000544	LG1:6048496-6049132	636	LOC101294208	gene12485-v1.0-hybrid	636	Auxin-binding protein ABP19a, Precursor (putative)	auxin-binding protein abp19a-like	2.15162	0.276318	-2.96103	3.49862	0.000467675	0.0188447
XLOC_019819	LG5:10292998-10293780	782	LOC101291240	gene09427-v1.0-hybrid	675	Probable glutathione S-transferase	probable glutathione s-transferase-like	94.2112	13.037	-2.85329	17.4891	0	0
XLOC_013763	LG4:17649473-17650304	831	LOC101293578	gene16882-v1.0-hybrid	669	Probable glutathione S-transferase	probable glutathione s-transferase-like	5.12663	0.763746	-2.74684	5.74297	9.30292e-09	1.60395e-06
XLOC_026697	LG6:28779898-28789864	9966	LOC101293612	gene05671-v1.0-hybrid	1632	Glucan endo-1,3-beta-glucosidase, basic isoform ((1->3)-beta-glucanase), Precursor (similar to)	beta- -glucanase	9.32056	1.44769	-2.68666	10.1326	0	0
XLOC_027703	LG6:25256895-25257433	538	LOC101303401	-	2350	uncharacterized LOC101303401	protein	2.32034	0.3652	-2.66758	3.23502	0.00121634	0.0386706
XLOC_033068	unanchored:6894000-6896753	2753	LOC101310956	gene08424-v1.0-hybrid	687	Pathogenesis-related protein PR-4B, Precursor (similar to)	pathogenesis-related protein 4	7.04024	1.15387	-2.60914	6.46513	1.01211e-10	2.79202e-08
XLOC_031691	LG7:2164010-2164526	516	-	-	-			4.04087	0.66861	-2.59543	4.09151	4.28572e-05	0.00270752
XLOC_033398	unanchored:1945261-1945417	156	-	-	-			77.572	13.2876	-2.54546	3.37478	0.000738749	0.026493
XLOC_029626	LG7:21691207-21692009	802	LOC101293047	gene13265-v1.0-hybrid	594	Repressor protein C (probable)	par-1a protein	3.39114	0.586865	-2.53067	4.09799	4.16755e-05	0.00265256
XLOC_012746	LG4:2760209-2761669	1460	LOC101303453	-	517	inhibitor of trypsin and hageman factor-like	inhibitor of trypsin and hageman factor	4.34219	0.760261	-2.51386	3.40739	0.000655876	0.0243489
XLOC_008441	LG3:9340369-9341925	1556	LOC101314255	gene28799-v1.0-hybrid	828	Nectarin-2, Precursor (putative)	bifunctional monodehydroascorbate reductase and carbonic anhydrase nectarin-3-like	2.84004	0.520816	-2.44707	4.74161	2.12026e-06	0.000217248
XLOC_012720	LG4:2356895-2357929	1034	LOC101296807	gene32603-v1.0-hybrid	741	E1 envelope glycoprotein (probable)	sieve element-occluding protein	1.8217	0.344188	-2.40402	3.47918	0.000502943	0.0198204
XLOC_010619	LG3:5514062-5518181	4119	LOC101302920	gene02395-v1.0-hybrid	1590	Phenylalanine N-hydroxylase (putative)	cytochrome p450	106.923	20.9793	-2.34953	19.1534	0	0
XLOC_029202	LG7:17655017-17664058	9041	LOC101294128	gene21028-v1.0-hybrid	1275	PsbP domain-containing protein 4, chloroplastic, Precursor (similar to)	psbp domain-containing protein chloroplastic-like	1.79743	0.357009	-2.3319	4.37088	1.23745e-05	0.000952306
XLOC_001026	LG1:12556715-12561321	4606	LOC101308907	gene17832-v1.0-hybrid	720	tRNA ribose 2'-O-methyltransferase aTrm56 (probable)	protein	19.7624	4.11289	-2.26454	5.0716	3.94483e-07	4.77938e-05
XLOC_008517	LG3:10391258-10391650	392	-	-	-			14.6818	3.06263	-2.26119	3.78121	0.000156069	0.00781698
XLOC_028368	LG7:6938748-6941400	2652	LOC101297301	gene14266-v1.0-hybrid	540	NADPH:quinone oxidoreductase (similar to)	nadph:quinone oxidoreductase	43.0893	9.15904	-2.23406	10.0503	0	0
XLOC_007449	LG2:23787793-23804981	17188	LOC101312895	gene14815-v1.0-hybrid gene14817-v1.0-hybrid	1128 1005	Glucan endo-1,3-beta-glucosidase ((1->3)-beta-glucanase) (similar to) // Lichenase, Precursor (putative)	beta- -glucanase	5.31062	1.17228	-2.17956	5.08809	3.61697e-07	4.44218e-05
XLOC_019818	LG5:10291376-10292136	760	LOC101290952	gene09426-v1.0-hybrid	675	Probable glutathione S-transferase	probable glutathione s-transferase-like	3.67314	0.843748	-2.12213	4.56019	5.11071e-06	0.000453664
XLOC_002159	LG1:5308321-5330327	22006	LOC101300557	gene02097-v1.0-hybrid	1911	Aldehyde dehydrogenase family 2 member C4 (similar to)	aldehyde dehydrogenase family 2 member c4-like	3.47885	0.827482	-2.07181	4.71499	2.41719e-06	0.000240793
XLOC_016640	LG5:1253295-1253985	690	LOC101300343	gene32421-v1.0-hybrid	690	Thaumatin-like protein, Precursor (putative)	thaumatin-like protein	6.91972	1.6807	-2.04165	5.74078	9.42392e-09	1.60441e-06
XLOC_002765	LG1:12556715-12561321	4606	LOC101308907	gene17832-v1.0-hybrid	720	tRNA ribose 2'-O-methyltransferase aTrm56 (probable)	protein	5.1394	1.27156	-2.01501	3.60753	0.000309124	0.0136473
XLOC_029926	LG7:2514487-2516137	1650	LOC101306460	gene19006-v1.0-hybrid	1533	Menaquinone biosynthesis methyltransferase ubiE (probable)	methyltransferase domain-containing protein	0.957274	0.237531	-2.01082	3.56552	0.000363133	0.0155032
XLOC_026858	LG6:31014881-31016318	1437	LOC101309070	gene24224-v1.0-hybrid	1437	Anthocyanidin 3-O-glucosyltransferase 6 (similar to)	udp-glucose flavonoid 3-o-glucosyltransferase 3-like	13.2629	3.33072	-1.99349	10.1446	0	0
XLOC_016685	LG5:1674333-1676785	2452	LOC101308285	gene32505-v1.0-hybrid	714	Retinol dehydrogenase 14 (probable)	short-chain dehydrogenase tic chloroplastic-like	3.72703	0.945541	-1.97882	3.88215	0.000103536	0.00569477
XLOC_018573	LG5:24633932-24635761	1829	LOC101292122	gene12107-v1.0-hybrid	1698	Pectinesterase 41 (PE 41), Precursor (putative)	probable pectinesterase pectinesterase inhibitor 41-like	1.13105	0.28917	-1.96768	4.0751	4.59936e-05	0.00288361
XLOC_030434	LG7:8920398-8922356	1958	LOC101298760	gene34636-v1.0-hybrid	102	Probable plastid-lipid-associated protein 12, chloroplastic, Precursor (similar to)	---NA---	6.29729	1.61674	-1.96164	4.50577	6.61324e-06	0.000554122
XLOC_016653	LG5:1381144-1382375	1231	LOC101298313	gene32447-v1.0-hybrid	783	Trans-aconitate 3-methyltransferase (probable)	s-adenosyl-l-methionine-dependent methyltransferase domain-containing protein	2.28806	0.599612	-1.93203	3.70045	0.000215218	0.0102092
XLOC_014562	LG4:324155-325963	1808	-	-	-			0.877842	0.237948	-1.88332	3.57255	0.000353519	0.0152746
XLOC_010709	LG3:6720176-6722320	2144	LOC101311835	gene19731-v1.0-hybrid	1449	Aspartic proteinase nepenthesin-1, Precursor (probable)	aspartic proteinase nepenthesin-1-like	11.3647	3.12818	-1.86117	9.45804	0	0
XLOC_023651	LG6:30669006-30699841	30835	LOC101306454	gene24309-v1.0-hybrid	4263	Cytokinin-O-glucosyltransferase 2 (AtZOG2) (probable)	udp-glycosyltransferase 85a3-like	29.906	8.24612	-1.85865	4.71727	2.39026e-06	0.00023944
XLOC_027943	LG7:2157855-2163239	5384	LOC101299428	gene18908-v1.0-hybrid	1329	Mitochondrial substrate carrier family protein B (probable)	mitochondrial substrate carrier family protein b-like	38.9437	10.8514	-1.8435	13.8743	0	0
XLOC_000060	LG1:532724-535068	2344	LOC101299116	gene10136-v1.0-hybrid	1062	hypothetical protein	udp-glycosyltransferase 74e1-like	4.44894	1.25899	-1.8212	6.78165	1.18812e-11	3.73756e-09
XLOC_008016	LG3:4220238-4222810	2572	LOC101311736	gene24904-v1.0-hybrid	1068	Probable WRKY transcription factor 28	probable wrky transcription factor 28-like	6.06476	1.73967	-1.80164	4.70669	2.51769e-06	0.000249418
XLOC_000282	LG1:3076479-3077608	1129	LOC101306962	gene30820-v1.0-hybrid	834	Histidine-rich protein (probable)	PREDICTED: uncharacterized protein LOC101306962	11.7808	3.3922	-1.79615	7.54767	4.44089e-14	2.21193e-11
XLOC_027672	LG6:13306061-13306394	333	LOC101310063	-	1287	uncharacterized LOC101310063	ribosomal protein	8.52903	2.47197	-1.78672	3.46443	0.000531353	0.0207232
XLOC_006622	LG2:14965213-14966230	1017	LOC101293740	gene27832-v1.0-hybrid	324	6.7 kDa chloroplast outer envelope membrane protein (similar to)	outer envelope membrane protein	52.5451	15.2432	-1.78539	7.17637	7.15872e-13	2.7905e-10
XLOC_026796	LG6:30188201-30191205	3004	LOC101315068	gene28763-v1.0-hybrid	738	Glutathione S-transferase ERD13 (similar to)	glutathione s-transferase	19.6121	5.85121	-1.74494	6.88272	5.87197e-12	1.98661e-09
XLOC_021772	LG6:5934979-5935790	811	LOC101303821	gene18732-v1.0-hybrid	657	Probable glutathione S-transferase (putative)	probable glutathione s-transferase-like	44.334	13.2314	-1.74445	10.2033	0	0
XLOC_010290	LG3:1661358-1661740	382	-	gene30577-v1.0-hybrid	282	ULP1-interacting protein 3 (probable)	---NA---	84.1805	25.2034	-1.73987	7.60592	2.81997e-14	1.44471e-11
XLOC_024306	LG6:37786487-37796599	10112	LOC101307527	gene01348-v1.0-hybrid	1893	Pentatricopeptide repeat-containing protein At5g14080 (putative)	pentatricopeptide repeat-containing protein at5g14080-like	11.2912	3.40286	-1.73038	5.85128	4.87797e-09	8.49192e-07
XLOC_029892	LG7:2157855-2163239	5384	LOC101299428	gene18909-v1.0-hybrid	393	Elongation factor Ts (EF-Ts) (probable)	PREDICTED: uncharacterized protein LOC101297374	93.3949	28.8844	-1.69305	5.52301	3.33235e-08	4.93822e-06
XLOC_029267	LG7:18256275-18258709	2434	LOC101306963	gene21367-v1.0-hybrid	180	Ubiquinol-cytochrome c reductase complex 6.7 kDa protein (CR6) (similar to)	ubiquinol-cytochrome c reductase complex kda protein	188.792	58.763	-1.68382	4.97979	6.3654e-07	7.22392e-05
XLOC_006951	LG2:18497027-18497981	954	LOC101290830	gene02717-v1.0-hybrid	828	Chitinase 4, Precursor (putative)	class iv chitinase	3.05835	0.956107	-1.67751	3.91082	9.19845e-05	0.00521383
XLOC_018552	LG5:24324413-24326601	2188	LOC101310127	gene12063-v1.0-hybrid	1035	UPF0483 protein AGAP003155 (probable)	dihydrofolate reductase-like	2.91533	0.917333	-1.66814	4.41432	1.01328e-05	0.000789964
XLOC_017858	LG5:14760676-14763325	2649	LOC101292806	gene31142-v1.0-hybrid	1473	F-box/FBD/LRR-repeat protein At4g26340 (probable)	f-box fbd lrr-repeat protein at1g78760-like	0.962408	0.30291	-1.66776	3.21336	0.00131191	0.04084
XLOC_004411	LG2:12477852-12501996	24144	LOC101302507	gene08229-v1.0-hybrid	1509	Cytochrome P450 94A1 (putative)	cytochrome p450 94a1-like	3.83689	1.26304	-1.60304	3.30955	0.000934462	0.0314478
XLOC_001107	LG1:13570789-13571968	1179	LOC101301993	gene31566-v1.0-hybrid	1179	Forkhead box protein G1 (FoxG1) (probable)	pheromone receptor-like protein	1.56538	0.517978	-1.59555	3.64061	0.000271989	0.0122232
XLOC_020155	LG5:14899903-14929592	29689	LOC101298032 LOC101302560	gene16004-v1.0-hybrid gene16059-v1.0-hybrid	2925 2337	Beta-D-xylosidase 4 (AtBXL4), Precursor (similar to)	beta-xylosidase alpha-l-arabinofuranosidase 2-like	11.5113	3.83275	-1.58661	9.41927	0	0
XLOC_000281	LG1:3073050-3074401	1351	LOC101307251	gene30819-v1.0-hybrid	420	Segregation and condensation protein A (probable)	PREDICTED: uncharacterized protein LOC101307251	92.8057	31.2572	-1.57003	9.42285	0	0
XLOC_004991	LG2:18997230-18998915	1685	LOC101304644	gene08538-v1.0-hybrid	972	Thaumatin-like protein 1, Precursor (similar to)	thaumatin-like protein 1-like	9.64664	3.2557	-1.56706	6.43291	1.25183e-10	3.30096e-08
XLOC_006539	LG2:13815794-13844671	28877	LOC101310846	gene08384-v1.0-hybrid	426	Probable glutathione S-transferase (similar to)	glutathione transferase gst 23-like	19.8452	6.77167	-1.5512	4.34467	1.39483e-05	0.00104647
XLOC_015013	LG4:7459649-7464629	4980	LOC101302425	gene21663-v1.0-hybrid	669	Exocyst complex component 2 (probable)	uncharacterized loc101214573	7.49661	2.6052	-1.52485	4.51393	6.36376e-06	0.000535721
XLOC_016000	LG4:22308479-22308941	462	LOC101303402	gene05089-v1.0-hybrid	462	Squidulin (probable)	hypersensitive reaction associated ca2+-binding protein	55.1609	19.4368	-1.50485	7.81771	5.32907e-15	2.81046e-12
XLOC_030464	LG7:9255183-9256644	1461	LOC101297378	gene09243-v1.0-hybrid	1086	Probable mannitol dehydrogenase (putative)	cinnamyl alcohol dehydrogenase-like protein	294.036	106.784	-1.46129	13.0107	0	0
XLOC_027167	LG6:34159652-34173000	13348	LOC101308020 LOC101294512	gene23900-v1.0-hybrid gene33954-v1.0-hybrid	525 924	Palmitoyl-monogalactosyldiacylglycerol delta-7 desaturase, chloroplastic, Precursor (similar to)	palmitoyl-monogalactosyldiacylglycerol delta-7 chloroplastic-like	19.8645	7.22187	-1.45975	3.66698	0.00024543	0.0113131
XLOC_014135	LG4:22465125-22465608	483	LOC101307972	gene05123-v1.0-hybrid	483	Major allergen Pru av 1 (putative)	major allergen pru ar 1-like	14.0355	5.14364	-1.44822	5.10338	3.33642e-07	4.15453e-05
XLOC_026836	LG6:30669006-30699841	30835	LOC101301888	gene24308-v1.0-hybrid gene24309-v1.0-hybrid	768 4263	Cytokinin-O-glucosyltransferase 2 (AtZOG2) (probable)	protein udp-glycosyltransferase 85a3-like	85.4455	31.5169	-1.43888	8.7132	0	0
XLOC_023019	LG6:22126356-22130660	4304	LOC101296978	gene15923-v1.0-hybrid	1620	Organic cation transporter protein (probable)	organic cation carnitine transporter 4-like	74.8778	27.6444	-1.43755	11.8162	0	0
XLOC_007997	LG3:3996572-4006941	10369	LOC101298299	gene24860-v1.0-hybrid	3003	Alpha,alpha-trehalose-phosphate synthase [UDP-forming] 1 (AtTPS1) (putative)	-trehalose-phosphate synthase	60.0435	22.1814	-1.43666	11.245	0	0
XLOC_023965	LG6:34007814-34009750	1936	LOC101296308	gene03850-v1.0-hybrid	597	Homeobox protein bagpipe (probable)	PREDICTED: uncharacterized protein LOC101296308	9.88005	3.6542	-1.43496	4.35836	1.31039e-05	0.000991421
XLOC_031971	unanchored:2643132-2679767	36635	LOC101303455	gene20833-v1.0-hybrid	813	Anthocyanidin 3-O-glucosyltransferase (probable)	udp-glycosyltransferase 91a1-like	1.36592	0.515695	-1.40528	3.16184	0.00156778	0.0466199
XLOC_032754	unanchored:2323679-2341358	17679	LOC101307938 LOC101308230 LOC101308230	gene20780-v1.0-hybrid gene20782-v1.0-hybrid gene20783-v1.0-hybrid	1572 453 570	LIM and UIM domain-containing At1g19270 (probable) // Lectin gamma chain (similar to) // Seed lectin beta chain (probable)	protein da1-related 1-like l-type lectin-domain containing receptor kinase -like l-type lectin-domain containing receptor kinase -like	14.4054	5.52519	-1.38252	6.24539	4.22748e-10	9.5953e-08
XLOC_010472	LG3:3990232-3992692	2460	LOC101298002	gene24858-v1.0-hybrid	642	Zinc finger protein 43 (probable)	uncharacterized loc101205837	11.6904	4.48575	-1.38191	3.912	9.15358e-05	0.00521057
XLOC_028799	LG7:12789038-12798973	9935	LOC101299619	gene00395-v1.0-hybrid	2100	hypothetical protein	protein zinc induced facilitator-like 1-like	63.1097	24.3804	-1.37214	10.9606	0	0
XLOC_009273	LG3:21388027-21434913	46886	LOC101302435 LOC101301852	gene28508-v1.0-hybrid gene28611-v1.0-hybrid	960 1107	Gibberellin receptor GID1 (probable)	probable carboxylesterase 12-like	44.0906	17.1908	-1.35883	7.92222	2.44249e-15	1.36863e-12
XLOC_004367	LG2:12018823-12020245	1422	LOC101301446	gene17552-v1.0-hybrid	621	Zinc finger protein KNUCKLES (probable)	zinc finger protein	24.7696	9.68809	-1.35428	5.05791	4.23877e-07	5.06702e-05
XLOC_022066	LG6:9372988-9374791	1803	LOC101301314	gene09678-v1.0-hybrid	1803	Copy number protein (probable)	uncharacterized membrane protein ymr155w-like	1.30271	0.514984	-1.33892	3.55483	0.000378225	0.0158087
XLOC_009540	LG3:24599909-24610368	10459	LOC101293377 LOC101297627	gene27359-v1.0-hybrid gene27360-v1.0-hybrid	609 624	Miraculin (MIR), Precursor (probable)	alpha-amylase subtilisin inhibitor kunitz-type trypsin inhibitor	14.8307	5.90402	-1.32881	4.22934	2.34378e-05	0.00162264
XLOC_028341	LG7:6664636-6666161	1525	LOC101307370	-	886	uncharacterized LOC101307370	---NA---	10.3169	4.11875	-1.32473	4.1955	2.72274e-05	0.00183229
XLOC_016556	LG5:330298-335011	4713	LOC101315234	gene32247-v1.0-hybrid	1971	Acid beta-fructofuranosidase 38 kDa subunit, Precursor (putative)	acid invertase	17.9278	7.17409	-1.32133	8.35372	0	0
XLOC_004132	LG2:9134211-9145819	11608	LOC101291875	gene21850-v1.0-hybrid	4386	Probable receptor-like protein kinase At2g21480, Precursor (similar to)	probable receptor-like protein kinase at4g39110-like	1.15705	0.4678	-1.30648	4.92361	8.49604e-07	9.34616e-05
XLOC_024096	LG6:35529003-35530703	1700	LOC101292940	gene24048-v1.0-hybrid	1620	hypothetical protein	multidrug resistance	1.40364	0.570054	-1.3	3.38128	0.000721491	0.0260303
XLOC_018991	LG5:1237970-1240891	2921	LOC101301498	gene32418-v1.0-hybrid	1380	Myb-related protein 3R-1 (Protein PC-MYB1) (similar to)	myb-related protein 3r-1-like	1.52071	0.618442	-1.29804	3.34296	0.000828886	0.0288038
XLOC_000965	LG1:11654840-11655251	411	LOC101308908	gene25489-v1.0-hybrid	411	Histone H3.3	histone h3	117.868	48.0386	-1.2949	8.32791	0	0
XLOC_016652	LG5:1373596-1380091	6495	LOC101292895	gene32446-v1.0-hybrid	3150	KDEL motif-containing protein 1 (ER protein 58), Precursor (probable)	kdel motif-containing protein 1	0.670651	0.273572	-1.29364	3.48525	0.00049168	0.0195484
XLOC_008124	LG3:5312512-5319991	7479	LOC101304549	gene29720-v1.0-hybrid	3246	DNA polymerase III subunit gamma/tau (probable)	aaa-type atpase family protein	10.887	4.44201	-1.29332	7.1854	6.70131e-13	2.67025e-10
XLOC_009557	LG3:24908644-24936300	27656	LOC101314551 LOC101315132 LOC101314551	gene29956-v1.0-hybrid gene29958-v1.0-hybrid gene29959-v1.0-hybrid	1554 2007 2037	Secologanin synthase (SLS) (probable)	cytochrome p450 734a1-like	6.46361	2.63994	-1.29183	4.54819	5.4108e-06	0.000473273
XLOC_008626	LG3:11870664-11876618	5954	LOC101298101	gene25085-v1.0-hybrid	858	12-oxophytodienoate reductase 1 (OPDA-reductase 1) (putative)	12-oxophytodienoate reductase 2-like	22.8892	9.40555	-1.28308	8.82491	0	0
XLOC_019072	LG5:2097039-2097675	636	LOC101296206	gene31863-v1.0-hybrid	636	ABC transporter D family member 1 (probable)	PREDICTED: uncharacterized protein LOC101296206	8.59218	3.56718	-1.26824	4.56842	4.91416e-06	0.000442793
XLOC_018814	LG5:27563998-27564761	763	LOC101299013	gene30015-v1.0-hybrid	648	E3 ubiquitin-protein ligase HUWE1 (URE-binding protein 1) (probable)	ww domain containing protein expressed	14.909	6.2166	-1.26199	5.48571	4.11803e-08	6.00329e-06
XLOC_020473	LG5:19581914-19584414	2500	LOC101311965	gene29168-v1.0-hybrid	1242	hypothetical protein	auxin efflux carrier-like protein	3.26689	1.36626	-1.25769	4.23318	2.30409e-05	0.00160134
XLOC_002936	LG1:14917794-14918235	441	LOC101312091	gene05751-v1.0-hybrid	441	60S ribosomal protein L26-1 (putative)	60s ribosomal protein l26-1-like	72.9657	30.6213	-1.25268	7.24789	4.23217e-13	1.80683e-10
XLOC_006886	LG2:17924198-17924836	638	LOC101294622	gene02611-v1.0-hybrid	357	Phytosulfokine-beta, Precursor (similar to)	phytosulfokines 3-like	11.8577	4.99129	-1.24834	3.33417	0.00085555	0.0296156
XLOC_003189	LG1:18385936-18391062	5126	LOC101313544	gene16276-v1.0-hybrid	828	Cytokinin-O-glucosyltransferase 2 (AtZOG2) (similar to)	udp-glycosyltransferase 85a2-like	11.8049	5.03605	-1.22902	4.78371	1.72086e-06	0.000180449
XLOC_014288	LG4:24369505-24372391	2886	LOC101301876	gene03586-v1.0-hybrid	1305	Alliin lyase (Alliinase), Precursor (probable)	alliin lyase	4.94273	2.12038	-1.22099	5.39292	6.93232e-08	9.71121e-06
XLOC_008374	LG3:8440882-8536404	95522	LOC101309917 LOC101308451 LOC101306416	gene20156-v1.0-hybrid gene20163-v1.0-hybrid gene20179-v1.0-hybrid	1602 1605 1596	Reticuline oxidase-like protein, Precursor (probable)	protein reticuline oxidase-like fad-linked oxidoreductase	45.6281	19.6642	-1.21435	5.56194	2.66788e-08	4.0887e-06
XLOC_013201	LG4:9964447-9964765	318	LOC101294460	gene28310-v1.0-hybrid	318	Protein DSE1 (similar to)	small acidic protein 1	119.347	52.0278	-1.19781	6.80499	1.01055e-11	3.29457e-09
XLOC_000373	LG1:4229249-4233421	4172	LOC101296509	gene11300-v1.0-hybrid	636	Mitochondrial import inner membrane translocase subunit Tim17 (similar to)	mitochondrial import inner membrane translocase subunit tim17-like	12.6902	5.54418	-1.19467	3.64959	0.000262663	0.0119538
XLOC_014478	LG4:26585076-26586716	1640	LOC101307198	gene00634-v1.0-hybrid	1032	Probable poly [ADP-ribose] polymerase DDB_G0278045	probable inactive poly	1.70085	0.743626	-1.19361	3.15386	0.00161128	0.0476764
XLOC_030426	LG7:8829416-8831025	1609	LOC101300568	-	2663	MLO-like protein 6-like	mlo-like protein 6	14.0439	6.1589	-1.1892	5.44129	5.28969e-08	7.52773e-06
XLOC_010588	LG3:5189716-5203872	14156	-	gene29698-v1.0-hybrid	4956	Cellulose synthase A catalytic subunit 8 [UDP-forming] (AtCesA8) (similar to)	cellulose synthase	46.6227	20.4786	-1.18692	5.1051	3.30627e-07	4.14579e-05
XLOC_020460	LG5:19402597-19406741	4144	LOC101307793	gene29139-v1.0-hybrid	798	Poly [ADP-ribose] polymerase 1 (PARP-1) (probable)	PREDICTED: uncharacterized protein LOC101307793	5.04537	2.23196	-1.17665	3.71698	0.000201621	0.00964071
XLOC_025629	LG6:14156797-14162330	5533	LOC101311688	gene15301-v1.0-hybrid	1794	Aspartic proteinase nepenthesin-2, Precursor (probable)	aspartic proteinase nepenthesin-2-like	12.809	5.73196	-1.16006	6.95394	3.55227e-12	1.24894e-09
XLOC_012126	LG3:27418023-27418975	952	LOC101305049	gene13973-v1.0-hybrid	765	Probable aquaporin TIP1-2 (OsTIP1) (putative)	mip tip subfamily	10.2115	4.56977	-1.16	4.6935	2.6857e-06	0.000264601
XLOC_024845	LG6:4389511-4391415	1904	LOC101294675	gene18167-v1.0-hybrid	711	Protein IN2-1 homolog B (putative)	protein in2-1 homolog b-like	773.131	349.213	-1.1466	10.4606	0	0
XLOC_027113	LG6:33566823-33571313	4490	LOC101303401	gene04421-v1.0-hybrid	483	Mastermind-like protein 3 (Mam-3) (probable)	---NA---	7.41453	3.36254	-1.1408	3.66302	0.000249259	0.0114309
XLOC_008275	LG3:7130940-7150347	19407	LOC101314735 LOC101314449 LOC101314167	gene19943-v1.0-hybrid gene19945-v1.0-hybrid gene19946-v1.0-hybrid	660 990 1083	(S)-scoulerine 9-O-methyltransferase (probable)	(S)-scoulerine 9-o-methyltransferase-like	39.4721	17.9288	-1.13856	4.85829	1.18402e-06	0.000127896
XLOC_031704	LG7:4836114-4837650	1536	LOC101313450	-	1443	fasciclin-like arabinogalactan protein 10-like	fasciclin-like arabinogalactan protein 8-like	6.901	3.14326	-1.13454	5.60331	2.10301e-08	3.36688e-06
XLOC_027369	LG6:36706697-36707501	804	-	gene28421-v1.0-hybrid	804	Protein lunapark homolog (probable)	hypothetical protein PRUPE_ppa009500mg	21.5455	9.82038	-1.13354	6.16664	6.97549e-10	1.52534e-07
XLOC_013881	LG4:19305843-19307293	1450	LOC101302744	gene06851-v1.0-hybrid	1098	Protein SRG1 (AtSRG1) (probable)	protein srg1-like	10.6144	4.85827	-1.12751	5.7397	9.48457e-09	1.60441e-06
XLOC_026838	LG6:30702113-30736074	33961	LOC101302472 LOC101303049	gene24313-v1.0-hybrid gene24317-v1.0-hybrid	801 873	Cytokinin-O-glucosyltransferase 2 (AtZOG2)	protein Protein	21.5878	9.89866	-1.12491	4.92964	8.23822e-07	9.17259e-05
XLOC_015258	LG4:12118155-12119619	1464	LOC101314074	gene22484-v1.0-hybrid	1464	Cytokinin-O-glucosyltransferase 1 (AtZOG1) (probable)	udp-glycosyltransferase 92a1-like	19.4589	8.95658	-1.11941	7.29888	2.90212e-13	1.26922e-10
XLOC_004927	LG2:18169287-18172435	3148	-	gene02663-v1.0-hybrid	510	Molybdenum cofactor biosynthesis protein A (similar to)	---NA---	96.3386	44.3639	-1.11873	7.47522	7.70495e-14	3.5425e-11
XLOC_027366	LG6:36657306-36662127	4821	LOC101295256	gene28414-v1.0-hybrid	1953	L-aspartate oxidase 1 (LASPO 1) (probable)	l-aspartate oxidase	22.1525	10.2303	-1.11462	8.02036	1.11022e-15	6.42174e-13
XLOC_003337	LG1:19774377-19814723	40346	LOC101309178 LOC101301503 LOC101301503 LOC101302084	gene16551-v1.0-hybrid gene34980-v1.0-hybrid gene34982-v1.0-hybrid gene34983-v1.0-hybrid	2580 1080 978 1044	Auxin-induced protein PCNT115 (similar to)	auxin-induced protein pcnt115 probable aldo-keto reductase 1-like// Probable aldo-keto reductase 1-like// probable aldo-keto reductase 1-like	138.87	64.1761	-1.11362	7.4869	7.06102e-14	3.33187e-11
XLOC_016364	LG4:26899693-26908683	8990	LOC101294357	gene00708-v1.0-hybrid	2787	N-hydroxythioamide S-beta-glucosyltransferase (similar to)	udp-glycosyltransferase 74b1-like	27.6721	12.7892	-1.1135	9.20482	0	0
XLOC_010970	LG3:9930490-9931913	1423	LOC101309873	-	2081	TOM1-like protein 2-like	tom1-like protein 2-like	12.8007	5.91762	-1.11314	3.91473	9.05036e-05	0.00518473
XLOC_032362	unanchored:7762542-7764140	1598	LOC101305899	gene07598-v1.0-hybrid	1074	Pollen allergen Phl p 11 (probable)	pollen ole e 1 allergen and extensin family protein	12.5105	5.81153	-1.10615	4.77237	1.82068e-06	0.000189806
XLOC_019773	LG5:9683391-9698117	14726	LOC101296486 LOC101313125	gene09318-v1.0-hybrid gene09319-v1.0-hybrid	990 885	Probable NAD(P)H-dependent oxidoreductase 1 // NAD(P)H-dependent 6'-deoxychalcone synthase (probable)	probable nad h-dependent oxidoreductase 1-like	22.3799	10.4209	-1.10271	4.72063	2.35114e-06	0.000236844
XLOC_018260	LG5:20570352-20570912	560	LOC101303401	-	2350	uncharacterized LOC101303401	protein	21.344	9.95093	-1.10092	4.12263	3.74575e-05	0.00243351
XLOC_011028	LG3:10612647-10616360	3713	LOC101315383	gene03112-v1.0-hybrid	552	Upstream activation factor subunit UAF30 (p30) (probable)	upstream activation factor subunit uaf30-like	31.4844	14.7122	-1.09762	5.67323	1.40128e-08	2.30517e-06
XLOC_031439	LG7:20096747-20104726	7979	LOC101305323	gene12771-v1.0-hybrid	2082	Metal-nicotianamine transporter YSL3 (AtYSL3) (putative)	metal-nicotianamine transporter ysl3-like	23.4566	10.9917	-1.09358	6.40302	1.52328e-10	3.95855e-08
XLOC_009966	LG3:29983674-29997116	13442	LOC101296084	gene20610-v1.0-hybrid	1080	Poly(A)-specific ribonuclease PARN (AtPARN) (probable)	poly -specific ribonuclease parn-like	25.4793	11.9466	-1.09272	3.20058	0.00137152	0.042039
XLOC_021242	LG5:26031784-26033489	1705	LOC101294076	-	1669	uncharacterized LOC101294076	PREDICTED: uncharacterized protein LOC101296338	1.95761	0.920964	-1.08788	3.55387	0.000379604	0.0158295
XLOC_007816	LG3:2203482-2207276	3794	LOC101314920	gene30405-v1.0-hybrid	2451	Probable serine/threonine-protein kinase DDB_G0280133	protein	58.9782	27.7496	-1.08771	3.72199	0.000197656	0.00950177
XLOC_010481	LG3:4086381-4086777	396	LOC101300038	gene24877-v1.0-hybrid	396	Pescadillo homolog (probable)	protein 40-3	86.6197	40.7662	-1.08732	6.64955	2.93987e-11	8.93472e-09
XLOC_005908	LG2:5451291-5456868	5577	LOC101307071	gene32680-v1.0-hybrid	720	Pathogen-related protein (putative)	pathogen-related protein	13.9435	6.588	-1.08168	3.50082	0.000463821	0.0187502
XLOC_001405	LG1:17541578-17549372	7794	LOC101299619	gene16211-v1.0-hybrid	552	30S ribosomal protein S4e (probable)	protein zinc induced facilitator-like 1-like	73.0967	34.6443	-1.07719	6.38574	1.70576e-10	4.36941e-08
XLOC_000476	LG1:5352359-5352671	312	-	gene02104-v1.0-hybrid	312	hypothetical protein	predicted protein	21.2553	10.1264	-1.0697	3.44852	0.000563678	0.0216895
XLOC_001537	LG1:19250356-19251668	1312	LOC101302792	-	1272	uncharacterized LOC101302792, transcript variant 1	---NA---	29.8413	14.3788	-1.05337	4.67181	2.98557e-06	0.000287818
XLOC_014017	LG4:20860543-20868132	7589	LOC101294260	gene22891-v1.0-hybrid	3135	Pleiotropic drug resistance protein 3 (similar to)	protein	2.01649	0.973344	-1.05083	3.28337	0.00102573	0.0338716
XLOC_018924	LG5:561614-562097	483	LOC101301870	gene32299-v1.0-hybrid	483	Major allergen Pru ar 1 (putative)	major allergen pru ar 1-like	13.3134	6.47462	-1.04001	3.86304	0.000111986	0.00603007
XLOC_008936	LG3:16556679-16569012	12333	LOC101297986	gene28881-v1.0-hybrid	1143	Superoxide dismutase 1 copper chaperone (probable)	heavy metal transport detoxification domain-containing protein	125.623	61.1007	-1.03984	8.96669	0	0
XLOC_012491	LG3:15299761-15300024	263	LOC101302910	-	746	uncharacterized LOC101302910	---NA---	35.1505	17.1546	-1.03495	3.46693	0.000526436	0.0206569
XLOC_000558	LG1:6230370-6232771	2401	LOC101298248	gene12519-v1.0-hybrid	648	UPF0706 protein At5g01750 (probable)	protein lurp-one-related 6-like	18.5165	9.12139	-1.02149	6.43705	1.21817e-10	3.26014e-08
XLOC_021039	LG5:26892471-26903754	11283	LOC101312451	gene22074-v1.0-hybrid	2814	1-aminocyclopropane-1-carboxylate oxidase homolog (probable)	protein srg1-like	7.44624	3.66934	-1.02099	6.36272	1.98208e-10	4.86859e-08
XLOC_012471	LG3:5189716-5203872	14156	-	-	-			13.8382	6.82323	-1.02013	3.88994	0.00010027	0.00556884
XLOC_004788	LG2:16943028-16944468	1440	LOC101303401	-	2350	uncharacterized LOC101303401	protein	29.7795	14.6943	-1.01906	4.55357	5.27434e-06	0.000465883
XLOC_011228	LG3:13659295-13661974	2679	LOC101291609	gene03411-v1.0-hybrid	1644	Probable WRKY transcription factor 31	wrky transcription factor 6-like	10.4407	5.17578	-1.01237	5.93656	2.91069e-09	5.5523e-07
XLOC_024696	LG6:2738557-2740767	2210	LOC101300930	gene22584-v1.0-hybrid	804	Nuclear transcription factor Y subunit C-9 (AtNF-YC-9) (putative)	nuclear transcription factor y subunit c-9-like	10.3411	5.12802	-1.01191	3.444	0.000573184	0.0219714
XLOC_030060	LG7:3799093-3800316	1223	LOC101314125	-	628	elicitor-responsive protein 3-like	elicitor-responsive protein 3-like	12.642	6.33369	-0.997111	3.78804	0.00015184	0.00769107
XLOC_008814	LG3:14237758-14264443	26685	LOC101295313 LOC101293094 LOC101293094	gene03512-v1.0-hybrid gene03513-v1.0-hybrid gene03515-v1.0-hybrid	903 786 684	Pirin-like protein (putative) // Momilactone A synthase (OsMAS) (probable) // Sex determination protein tasselseed-2 (probable)	pirin-like protein // short-chain dehydrogenase reductase 3b-like// short-chain dehydrogenase reductase 3b-like	11.3235	5.68755	-0.993436	3.32382	0.00088792	0.0303263
XLOC_001962	LG1:3172612-3173047	435	-	gene30849-v1.0-hybrid	435	hypothetical protein	hypothetical protein PRUPE_ppa013271mg	63.7239	32.1066	-0.988963	5.95567	2.59011e-09	5.04818e-07
XLOC_010308	LG3:1848664-1849105	441	LOC100843802	gene30612-v1.0-hybrid	279	Chaperone protein dnaK (probable)	pinus taeda anonymous locus cl2409contig1_01 genomic sequence	37.7539	19.0631	-0.98584	3.22051	0.00127962	0.0401135
XLOC_012019	LG3:25712314-25776699	64385	LOC101308650 LOC101308658	gene10383-v1.0-hybrid gene10387-v1.0-hybrid	657 657	Probable glutathione S-transferase (putative)	glutathione s-transferase	1280.79	647.445	-0.984199	8.82112	0	0
XLOC_013151	LG4:9444697-9455438	10741	-	-	-			30.9827	15.7199	-0.97887	4.49806	6.85755e-06	0.000569272
XLOC_024895	LG6:5000351-5000663	312	LOC101307808	gene18235-v1.0-hybrid	312	Histone H4 (similar to)	histone h4	153.383	78.0056	-0.975488	6.14443	8.02504e-10	1.68493e-07
XLOC_013695	LG4:16842532-16848405	5873	LOC101297719 LOC101298595	gene06516-v1.0-hybrid gene06517-v1.0-hybrid	486 459	Fiilensin (probable) // Polyamine-modulated factor 1-binding protein 1 (PMF-1-binding protein) (probable)	PREDICTED: uncharacterized protein LOC101297719// af411800_1 at5g49210 k21p3_8	27.4019	13.9377	-0.975284	3.95806	7.55616e-05	0.0044716
XLOC_032431	unanchored:8798992-8807112	8120	LOC101299368	gene07687-v1.0-hybrid	4068	Abscisic-aldehyde oxidase (AO-3) (putative)	aldehyde oxidase 4-like	19.2771	9.81232	-0.974225	5.92169	3.18653e-09	6.01448e-07
XLOC_018188	LG5:19461745-19462730	985	LOC101308578	gene29148-v1.0-hybrid	873	Diacylglycerol kinase theta (DAG kinase theta) (probable)	protein binding	33.5401	17.0785	-0.973705	6.33317	2.40175e-10	5.8197e-08
XLOC_016721	LG5:2088492-2095993	7501	LOC101295341	gene31859-v1.0-hybrid gene31861-v1.0-hybrid gene31862-v1.0-hybrid	636 636 639	Transmembrane protein 106A (probable) // Holliday junction ATP-dependent DNA helicase ruvA (probable) // Condensin complex subunit 1 (probable)	PREDICTED: uncharacterized protein LOC101295341	78.0242	39.9288	-0.966493	5.13864	2.76732e-07	3.59571e-05
XLOC_015727	LG4:18248967-18250361	1394	LOC101312046	gene06653-v1.0-hybrid	525	Cellular tumor antigen p53 (probable)	PREDICTED: uncharacterized protein LOC101312046	18.0065	9.21983	-0.965707	3.79475	0.000147794	0.00750878
XLOC_016648	LG5:1306638-1311521	4883	LOC101296098	gene32435-v1.0-hybrid gene32436-v1.0-hybrid	810 792	Short-chain dehydrogenase/reductase 2 (AtSDR2) (probable) // (+)-neomenthol dehydrogenase (CaMNR1) (probable)	short-chain dehydrogenase reductase 2b-like low quality protein: salutaridine reductase-like	149.004	76.6432	-0.959117	8.03925	8.88178e-16	5.30864e-13
XLOC_015650	LG4:17128242-17134476	6234	LOC101296854	gene06565-v1.0-hybrid	1110	Short-chain type dehydrogenase/reductase (similar to)	short-chain type dehydrogenase reductase-like	144.213	74.6869	-0.949274	8.20108	2.22045e-16	1.37292e-13
XLOC_011500	LG3:18537397-18538859	1462	LOC101292370	gene23522-v1.0-hybrid	987	Serine acetyltransferase 3, mitochondrial (AtSAT-3), Precursor (similar to)	serine acetyltransferase	13.6192	7.05416	-0.949101	5.41089	6.27134e-08	8.85444e-06
XLOC_016772	LG5:2684197-2698091	13894	-	gene32081-v1.0-hybrid	822	MAP1 light chain LC1 (probable)	hypothetical protein PRUPE_ppa010250mg	968.59	503.154	-0.944886	7.1617	7.96696e-13	2.9203e-10
XLOC_026677	LG6:28537247-28537688	441	LOC101312462	gene05358-v1.0-hybrid	441	60S ribosomal protein L26-1 (putative)	60s ribosomal protein l26-1-like	234.67	122.939	-0.932695	7.1937	6.30607e-13	2.56987e-10
XLOC_002419	LG1:7874787-7876637	1850	LOC101297953	gene14602-v1.0-hybrid	891	Thaumatin-like protein 1, Precursor (similar to)	thaumatin-like protein	16.2819	8.64434	-0.913438	4.33289	1.47166e-05	0.00109495
XLOC_030807	LG7:13696256-13701334	5078	LOC101304914 LOC101305216	gene23435-v1.0-hybrid gene23436-v1.0-hybrid	1752 1776	Probable transporter MCH1	nitrate and chloride transporter	6.38167	3.39093	-0.912254	3.77176	0.000162099	0.00809635
XLOC_007657	LG3:593218-607613	14395	LOC101298974 LOC101298492	gene19469-v1.0-hybrid gene19647-v1.0-hybrid	795 1023	hypothetical protein // Trans-aconitate 3-methyltransferase (probable)	methyltransferase ddb_g0268948-like	148.966	79.4093	-0.907603	6.37393	1.84239e-10	4.58833e-08
XLOC_007701	LG3:1090970-1091303	333	LOC101292381	gene19785-v1.0-hybrid	333	Cysteine proteinase inhibitor 5 (AtCYS-5), Precursor (similar to)	cysteine proteinase inhibitor 1-like	156.958	83.7523	-0.906178	5.89557	3.73382e-09	6.69511e-07
XLOC_010057	LG3:31121574-31126449	4875	LOC101301372	gene24415-v1.0-hybrid	2199	Nucleolar complex protein 2 homolog (Protein NOC2 homolog) (similar to)	nucleolar complex protein 2 homolog	18.8172	10.085	-0.899842	6.65199	2.89155e-11	8.93472e-09
XLOC_010749	LG3:7186866-7188648	1782	LOC101303098	gene19956-v1.0-hybrid	1782	hypothetical protein	cationic amino acid transporter 5-like	17.1808	9.24469	-0.8941	6.11086	9.9096e-10	2.01919e-07
XLOC_031418	LG7:19940966-19942938	1972	LOC101291182	gene12464-v1.0-hybrid	333	60S acidic ribosomal protein P1 (probable)	60s acidic ribosomal protein	183.694	99.7948	-0.880264	6.38249	1.74229e-10	4.40015e-08
XLOC_005850	LG2:4658268-4659714	1446	LOC101308141	gene31923-v1.0-hybrid	1149	Protein SRG1 (AtSRG1) (probable)	senescence-associated nodulin 1a	72.6749	39.5296	-0.878524	7.16149	7.98028e-13	2.9203e-10
XLOC_030893	LG7:14683978-14685151	1173	LOC101306463	gene23226-v1.0-hybrid	675	LOB domain-containing protein 1 (AS2-like protein 8) (similar to)	lob domain-containing protein 1-like	21.9889	12.027	-0.870502	4.61966	3.84369e-06	0.000357105
XLOC_021401	LG6:1446565-1446889	324	LOC101313424	gene16806-v1.0-hybrid	324	Zinc finger protein 706 (probable)	zinc finger family protein	307.615	168.858	-0.865319	6.45376	1.09105e-10	2.96418e-08
XLOC_000234	LG1:2481811-2489659	7848	LOC101291762	gene31094-v1.0-hybrid	1791	Beta-1,4-mannosyl-glycoprotein 4-beta-N-acetylglucosaminyltransferase (N-acetylglucosaminyltransferase III) (probable)	beta- -mannosyl-glycoprotein 4-beta-n-acetylglucosaminyltransferase-like	182.276	100.122	-0.864355	5.01617	5.27112e-07	6.09783e-05
XLOC_006527	LG2:13643358-13650323	6965	LOC101304822	gene08357-v1.0-hybrid	708	Pleiotropic drug resistance protein 1 (similar to)	atp-binding cassette	18.4434	10.146	-0.862196	6.49789	8.14566e-11	2.3558e-08
XLOC_003711	LG2:3157140-3158668	1528	LOC101314906	gene23717-v1.0-hybrid	399	hypothetical protein	uncharacterized loc101221163	34.8537	19.2083	-0.859583	3.494	0.000475842	0.0191308
XLOC_021581	LG6:3509185-3509932	747	LOC101315073	gene00230-v1.0-hybrid	747	Retinitis pigmentosa 1-like 1 protein (probable)	vq motif-containing protein	14.9629	8.30164	-0.849922	4.19503	2.72836e-05	0.00183229
XLOC_001028	LG1:12592307-12631174	38867	LOC101309193 LOC101309483 LOC101309881	gene17835-v1.0-hybrid gene17836-v1.0-hybrid gene17838-v1.0-hybrid	1620 1224 1461	3-hydroxybenzoate 6-hydroxylase 1 (probable) // Zeaxanthin epoxidase, chloroplastic, Precursor (probable) // Zeaxanthin epoxidase, chloroplastic, Precursor (probable)	protein	16.6806	9.2702	-0.847495	3.55742	0.000374513	0.0157103
XLOC_029755	LG7:713993-714792	799	LOC101313344	gene18571-v1.0-hybrid	705	REF/SRPP-like protein At3g05500 (probable)	ref srpp-like protein at3g05500-like	11.6643	6.52482	-0.838089	3.75641	0.000172368	0.00852049
XLOC_024023	LG6:34739600-34740907	1307	LOC101301524	gene23995-v1.0-hybrid	852	Cyclin-I (probable)	---NA---	16.1188	9.0497	-0.8328	4.16696	3.08683e-05	0.00205762
XLOC_026859	LG6:31017164-31022576	5412	LOC101309367 LOC101309653	gene24225-v1.0-hybrid gene24226-v1.0-hybrid	1434 1428	Anthocyanidin 3-O-glucosyltransferase 6 (similar to)	udp-glucose flavonoid 3-o-glucosyltransferase 3-like	51.2419	28.7842	-0.832047	5.24057	1.60084e-07	2.14213e-05
XLOC_009357	LG3:22406654-22410442	3788	LOC101300132	gene07875-v1.0-hybrid	726	Pleckstrin homology domain-containing protein 1 (AtPH1) (similar to)	pleckstrin homology domain-containing protein 1-like	14.9237	8.38806	-0.831197	3.69506	0.000219834	0.0103685
XLOC_015222	LG4:11483685-11487610	3925	LOC101303111	gene22252-v1.0-hybrid	1269	Auxin-induced protein PCNT115 (similar to)	probable aldo-keto reductase 2-like	443.949	250.475	-0.825728	7.52971	5.08482e-14	2.46421e-11
XLOC_000701	LG1:7902711-7903173	462	LOC101298826	gene14606-v1.0-hybrid	462	Chaperone protein dnaJ 11, chloroplastic (AtJ11), Precursor (putative)	chaperone protein dnaj chloroplastic-like	45.0534	25.4576	-0.823538	4.42196	9.78105e-06	0.000769228
XLOC_005795	LG2:3994088-3995060	972	LOC101299909	gene25231-v1.0-hybrid	696	Glycine-rich RNA-binding protein 7 (similar to)	glycine-rich rna binding protein	946.788	536.317	-0.819954	7.32558	2.3781e-13	1.06604e-10
XLOC_007473	LG2:24103571-24105649	2078	LOC101306786	gene14630-v1.0-hybrid	225	Reactive oxygen species modulator 1 (ROS modulator 1) (probable)	protein	71.8859	40.7442	-0.819115	3.1474	0.00164728	0.0483425
XLOC_010710	LG3:6733429-6735310	1881	LOC101292673	-	951	UPF0678 fatty acid-binding protein-like protein At1g79260-like	upf0678 fatty acid-binding protein at1g79260-like	20.557	11.6528	-0.818953	3.92436	8.69601e-05	0.00502994
XLOC_032425	unanchored:8706054-8707760	1706	LOC101298497	gene07676-v1.0-hybrid	561	Xylogen-like protein 11, Precursor (probable)	non-specific lipid-transfer protein at2g13820-like	27.8105	15.7845	-0.817117	4.31674	1.58349e-05	0.00116846
XLOC_014861	LG4:4878861-4879671	810	-	gene16974-v1.0-hybrid	810	Microtubule-associated protein Jupiter (probable)	protein	8.43439	4.8081	-0.810816	3.37991	0.000725099	0.0261079
XLOC_029724	LG7:332646-333201	555	LOC101305975	gene18503-v1.0-hybrid	555	SKP1-like protein 1A (SKP1-like 1) (probable)	skp1-like protein	473.587	270.843	-0.806171	7.16807	7.60725e-13	2.90225e-10
XLOC_011657	LG3:20868566-20868977	411	LOC101315030	gene28235-v1.0-hybrid	411	Histone H3.2 (putative)	histone h3	90.9159	52.1205	-0.80268	5.18252	2.18903e-07	2.86507e-05
XLOC_028844	LG7:13463441-13468405	4964	LOC101298936	gene23392-v1.0-hybrid	2154	Cucumisin, Precursor (probable)	subtilisin-like serine protease	27.7764	15.9407	-0.801146	5.90526	3.5209e-09	6.44216e-07
XLOC_005851	LG2:4660146-4669674	9528	LOC101308727 LOC101298669	gene31924-v1.0-hybrid gene31925-v1.0-hybrid	2013 1524	Gibberellin 20 oxidase 1 (AtGA20ox) (probable) // BAT2 domain-containing protein 1 (probable)	senescence-associated nodulin 1a uncharacterized loc101222694	91.7646	52.7624	-0.798428	5.54874	2.87735e-08	4.37235e-06
XLOC_023700	LG6:31369351-31373895	4544	LOC101299106	gene01201-v1.0-hybrid	750	Probable tyrosine-protein phosphatase At1g05000 (similar to)	probable tyrosine-protein phosphatase at1g05000-like	186.737	107.44	-0.797477	5.85827	4.67722e-09	8.30368e-07
XLOC_013911	LG4:19585705-19586038	333	-	gene06890-v1.0-hybrid	333	Fibrillin-2, Precursor (probable)	protein ralf-like 33-like	232.73	134.589	-0.790095	5.67998	1.34709e-08	2.23654e-06
XLOC_010539	LG3:4689398-4689809	411	LOC101308353	gene29776-v1.0-hybrid	411	Histone H3.2 (putative)	histone h3	21.7072	12.5965	-0.785151	3.17557	0.0014954	0.0449667
XLOC_011950	LG3:24732013-24821288	89275	LOC101298777 LOC101299074 LOC101298205 LOC101298205	gene27116-v1.0-hybrid gene27145-v1.0-hybrid gene27146-v1.0-hybrid gene27152-v1.0-hybrid	1602 2484 1257 468	Secologanin synthase (SLS) (putative)	secologanin synthase-like	31.51	18.303	-0.78373	4.36714	1.25884e-05	0.000964626
XLOC_006804	LG2:16932049-16933465	1416	LOC101312592	gene11226-v1.0-hybrid	870	NAC domain-containing protein 2 (ANAC002) (putative)	nac domain protein nac2	98.6282	57.5947	-0.776063	6.25336	4.01724e-10	9.23502e-08
XLOC_016642	LG5:1257582-1259440	1858	LOC101300909	gene32423-v1.0-hybrid	816	Osmotin-like protein OSM34, Precursor (similar to)	osmotin	22.9399	13.4418	-0.771138	4.66323	3.11291e-06	0.000295331
XLOC_000560	LG1:6247178-6254960	7782	LOC101291181	gene12523-v1.0-hybrid	1056	Adipocyte plasma membrane-associated protein (probable)	adipocyte plasma membrane-associated	9.66506	5.66546	-0.770587	3.37094	0.000749129	0.0266687
XLOC_021199	LG5:13239915-13240505	590	LOC101310261	-	1064	uncharacterized LOC101310261	---NA---	17.5191	10.2709	-0.770368	3.66594	0.00024643	0.0113301
XLOC_002177	LG1:5489826-5500842	11016	LOC101299712 LOC101299999	gene12633-v1.0-hybrid gene12634-v1.0-hybrid	3552 2274	Receptor-like protein kinase HSL1, Precursor (probable) // Transmembrane 9 superfamily member 4, Precursor (probable)	receptor-like protein kinase hsl1-like // transmembrane 9 superfamily member 4-like	8.44873	4.96513	-0.766903	4.48218	7.38827e-06	0.000605585
XLOC_008119	LG3:5247903-5249062	1159	-	gene29709-v1.0-hybrid	252	hypothetical protein	---NA---	70.9958	41.9661	-0.758508	4.65035	3.31371e-06	0.000312727
XLOC_022991	LG6:21803881-21804259	378	LOC101314870	gene15868-v1.0-hybrid	378	NADH dehydrogenase [ubiquinone] 1 beta subcomplex subunit 8, mitochondrial (CI-ASHI), Precursor (similar to)	nadh dehydrogenase	102.269	60.6231	-0.754432	4.72584	2.29163e-06	0.000232154
XLOC_004468	LG2:13084471-13085763	1292	LOC101291978	gene08266-v1.0-hybrid	831	conserved hypothetical protein	adaptin ear-binding coat-associated	14.1507	8.40521	-0.751516	3.7947	0.000147822	0.00750878
XLOC_029570	LG7:21106668-21111876	5208	LOC101301249	gene13142-v1.0-hybrid	1506	Protein TRANSPARENT TESTA 12 (probable)	protein transparent testa 12-like	9.15091	5.47748	-0.740403	4.16359	3.13287e-05	0.0020729
XLOC_015859	LG4:20352649-20358028	5379	LOC101299757	gene07083-v1.0-hybrid gene07084-v1.0-hybrid gene07085-v1.0-hybrid	483 528 480	Major allergen Pru ar 1 (putative)	major allergen pru ar 1-like // major allergen pru ar 1-like // major allergen mal d	301.189	180.45	-0.739074	5.12777	2.93198e-07	3.75524e-05
XLOC_010972	LG3:9938629-9940318	1689	LOC101302695	gene05329-v1.0-hybrid	1218	3-hydroxyisobutyryl-CoA hydrolase, mitochondrial (HIB-CoA hydrolase), Precursor (probable)	3-hydroxyisobutyryl- hydrolase 1-like	275.745	165.502	-0.736485	6.57913	4.73199e-11	1.41416e-08
XLOC_008657	LG3:12187780-12192599	4819	-	gene03294-v1.0-hybrid	582	Probable histone H2A.3 (similar to)	histone h2a	118.323	71.0207	-0.736417	5.63691	1.73129e-08	2.82216e-06
XLOC_017260	LG5:7860094-7861396	1302	LOC101296109	gene26110-v1.0-hybrid	1302	Pentatricopeptide repeat-containing protein At5g60960, mitochondrial, Precursor (probable)	pentatricopeptide repeat-containing protein mitochondrial-like	7.06248	4.24012	-0.73607	3.67467	0.000238157	0.0110062
XLOC_002763	LG1:12552605-12554251	1646	LOC101308613	gene17830-v1.0-hybrid	1428	Isoflavone 2'-hydroxylase (probable)	isoflavone 2 -hydroxylase-like	5.32703	3.2038	-0.733546	3.36539	0.000764366	0.02698
XLOC_008047	LG3:4631927-4632944	1017	LOC101304947	gene29765-v1.0-hybrid	1017	Serine/threonine-protein kinase-like protein ACR4 (AtCR4), Precursor (probable)	serine threonine-protein kinase-like protein acr4-like	38.5182	23.171	-0.733223	5.31745	1.0523e-07	1.45145e-05
XLOC_001380	LG1:17192736-17194207	1471	-	gene20700-v1.0-hybrid	1086	Probable mannitol dehydrogenase	cinnamyl alcohol dehydrogenase-like protein	1583.22	954.758	-0.729659	6.31192	2.75591e-10	6.50214e-08
XLOC_031282	LG7:18658137-18663431	5294	LOC101294509	gene21163-v1.0-hybrid	720	Oleosin 1 (similar to)	hypothetical protein PRUPE_ppa025301mg, partial	132.757	80.1998	-0.727122	6.21946	4.98865e-10	1.10434e-07
XLOC_002773	LG1:12717547-12722854	5307	LOC101310641	gene17851-v1.0-hybrid	792	4,5-DOPA dioxygenase extradiol-like protein (putative)	-dopa dioxygenase extradiol-like	55.9481	33.8132	-0.726502	3.93941	8.16827e-05	0.00475537
XLOC_003222	LG1:18774467-18775109	642	LOC101300664	gene16342-v1.0-hybrid	537	Lipoxygenase homology domain-containing protein 1 (probable)	protein	22.488	13.5968	-0.725891	3.49226	0.000478953	0.0192128
XLOC_015860	LG4:20360844-20361927	1083	LOC101300045	gene07087-v1.0-hybrid	585	Major allergen Pru ar 1 (similar to)	major allergen pru ar 1-like	61.7185	37.352	-0.724517	4.95167	7.35796e-07	8.24957e-05
XLOC_028492	LG7:8829416-8831025	1609	LOC101300568	-	2663	MLO-like protein 6-like	mlo-like protein 6	18.503	11.2018	-0.724025	3.90162	9.55502e-05	0.00533742
XLOC_017008	LG5:5374807-5380372	5565	LOC101291780	gene01833-v1.0-hybrid	1029	Rae1-like protein At1g80670 (putative)	rae1-like protein at1g80670-like	10.9814	6.67026	-0.719241	3.20504	0.00135043	0.0416058
XLOC_010859	LG3:8428009-8428762	753	LOC101301655	gene20154-v1.0-hybrid	753	Collagen alpha-1(III) chain (probable)	uncharacterized loc101208925	11.353	6.89907	-0.718604	3.31972	0.000901093	0.0306013
XLOC_027063	LG6:33191093-33194784	3691	LOC101299107	gene04329-v1.0-hybrid	306	LYR motif-containing protein 4 (probable)	pinus taeda anonymous locus 0_14360_01 genomic sequence	52.6362	32.1559	-0.710971	3.94835	7.86902e-05	0.00459607
XLOC_004706	LG2:16038546-16040856	2310	LOC101310851	gene10616-v1.0-hybrid gene10617-v1.0-hybrid	582 294	Proline-rich 33 kDa extensin-related protein, Precursor (probable) // Indole-3-acetic acid-induced protein ARG2 (probable)	---NA--- // indole-3-acetic acid-induced protein arg2-like	964.779	589.985	-0.70952	4.6252	3.74241e-06	0.000349506
XLOC_006887	LG2:17944606-17945300	694	LOC101295191	gene02616-v1.0-hybrid	273	Molybdenum cofactor biosynthesis protein C (probable)	cold-regulated protein	99.4065	60.7919	-0.709461	3.69252	0.000222046	0.0103685
XLOC_010976	LG3:9989554-9997587	8033	LOC101304617	gene03029-v1.0-hybrid	2613	Secologanin synthase (SLS) (probable)	cytochrome p450 734a1-like	11.5341	7.06035	-0.708092	3.39694	0.00068143	0.0249362
XLOC_003584	LG2:1434894-1438867	3973	LOC101308335	gene27578-v1.0-hybrid	1458	Alliin lyase (Alliinase), Precursor (probable)	tryptophan aminotransferase-related protein 4-like	65.3727	40.0181	-0.708033	5.91359	3.34737e-09	6.24682e-07
XLOC_013334	LG4:12053719-12054509	790	LOC101313973	gene22474-v1.0-hybrid	681	Coiled-coil domain-containing protein 104 (probable)	PREDICTED: uncharacterized protein LOC101313973	92.4852	56.6912	-0.706098	5.47325	4.41844e-08	6.38928e-06
XLOC_004440	LG2:12747346-12749970	2624	LOC101306096	gene08064-v1.0-hybrid	1983	Nephrocystin-3 (probable)	tetratricopeptide repeat-containing protein	5.82307	3.56993	-0.705886	4.09137	4.2883e-05	0.00270752
XLOC_029907	LG7:2360782-2366452	5670	LOC101301437	gene18982-v1.0-hybrid	1914	hypothetical protein	protein	6.93422	4.26898	-0.699841	4.15337	3.2761e-05	0.00213614
XLOC_018123	LG5:18704495-18712640	8145	LOC101293003	gene29116-v1.0-hybrid	687	Serine/arginine repetitive matrix protein 1 (probable)	nadh dehydrogenase	88.1689	54.337	-0.698334	4.27426	1.91769e-05	0.00136746
XLOC_015396	LG4:13902370-13908576	6206	LOC101299864	gene09899-v1.0-hybrid	1785	Probable 2-nitropropane dioxygenase (2-NPD)	probable nitronate monooxygenase-like	76.1206	46.9383	-0.697524	6.09241	1.11225e-09	2.24087e-07
XLOC_008048	LG3:4634661-4641944	7283	LOC101305247	gene29766-v1.0-hybrid	1452	NAC domain-containing protein 8 (ANAC008) (similar to)	nac domain-containing protein 8-like	263.504	162.613	-0.696386	5.52931	3.21492e-08	4.8039e-06
XLOC_027947	LG7:2203804-2209350	5546	LOC101304561	gene18914-v1.0-hybrid	777	Carbamoyl-phosphate synthase large chain (probable)	---NA---	23.9828	14.8215	-0.694307	4.67794	2.89776e-06	0.000280864
XLOC_024705	LG6:2795137-2802112	6975	LOC101302568 LOC101302849	gene22594-v1.0-hybrid gene22595-v1.0-hybrid	387 1938	DNA excision repair protein ERCC-1 (AtERCC1) (similar to)	dna excision repair protein ercc-1-like e3 ubiquitin-protein ligase atl6-like	55.4245	34.332	-0.690971	5.02638	4.99817e-07	5.8282e-05
XLOC_000464	LG1:5218358-5222313	3955	LOC101297765	gene02076-v1.0-hybrid	852	hypothetical protein	PREDICTED: uncharacterized protein LOC101297765	31.7196	19.6505	-0.690807	4.31024	1.63078e-05	0.00119842
XLOC_029561	LG7:21033889-21040857	6968	LOC101300583	gene13124-v1.0-hybrid gene13125-v1.0-hybrid	2970 735	ABC transporter C family member 10 (ABC transporter ABCC.10) (similar to)	abc transporter c family member 10-like // multidrug resistance protein abc transporter family	131.044	81.2488	-0.68963	3.45188	0.000556693	0.0215595
XLOC_030946	LG7:15171498-15173137	1639	LOC101294213	gene23377-v1.0-hybrid	453	60S ribosomal protein L35-4 (similar to)	60s ribosomal protein l35-like	771.988	479.345	-0.687512	6.15964	7.29095e-10	1.57511e-07
XLOC_017185	LG5:7097081-7099776	2695	LOC101305756	gene26009-v1.0-hybrid	429	ZF-HD homeobox protein At4g24660 (AtHB-22) (similar to)	zf-hd homeobox protein at4g24660-like	27.3571	16.9949	-0.686816	3.28155	0.00103237	0.0339658
XLOC_021223	LG5:20051476-20052346	870	LOC101303401	-	2350	uncharacterized LOC101303401	protein	54.4727	33.8448	-0.6866	5.10809	3.25427e-07	4.13034e-05
XLOC_024673	LG6:2546275-2547170	895	LOC101296303	gene22542-v1.0-hybrid	753	Glucan endo-1,3-beta-glucosidase ((1->3)-beta-glucanase), Precursor (putative)	thaumatin-like protein	15.7932	9.83165	-0.683802	3.51436	0.000440807	0.0179232
XLOC_015590	LG4:16175200-16184915	9715	-	gene06111-v1.0-hybrid	171	Iroquois-class homeodomain protein irx-5 (probable)	---NA---	82.3074	51.2848	-0.682491	4.1657	3.10395e-05	0.00206137
XLOC_006512	LG2:13463526-13464240	714	LOC101312518	gene08328-v1.0-hybrid	381	Mitochondrial import receptor subunit TOM22 homolog 2 (similar to)	mitochondrial import receptor subunit tom22 homolog 2-like	132.53	82.7849	-0.678881	4.63865	3.50692e-06	0.000329228
XLOC_025032	LG6:6587165-6588440	1275	LOC101292321	gene18843-v1.0-hybrid	1275	Lactosylceramide 4-alpha-galactosyltransferase (probable)	lactosylceramide 4-alpha-galactosyltransferase-like	8.62675	5.38994	-0.678547	3.61897	0.000295775	0.0131929
XLOC_015732	LG4:18314662-18343096	28434	LOC101302065 LOC101313205	gene06647-v1.0-hybrid gene06649-v1.0-hybrid	2865 2640	Pyrimidine-specific ribonucleoside hydrolase rihA (probable) // Inosine-uridine preferring nucleoside hydrolase (IU-nucleoside hydrolase) (probable)	inosine-uridine preferring nucleoside	7.72975	4.8417	-0.674908	3.70323	0.000212869	0.0101245
XLOC_001594	LG1:19750393-19757638	7245	LOC101299777 LOC101300067	gene16543-v1.0-hybrid gene16544-v1.0-hybrid	618 597	Slit homolog 2 protein C-product, Precursor (probable)	protein	34.3949	21.5634	-0.673607	3.48763	0.000487325	0.019505
XLOC_001275	LG1:15578226-15578832	606	LOC101301044	gene05601-v1.0-hybrid	606	Auxin-binding protein ABP19a, Precursor (putative)	auxin-binding protein abp19a-like	16.3467	10.2777	-0.669488	3.20334	0.00135844	0.0417808
XLOC_023990	LG6:34328557-34332780	4223	LOC101314124	gene23935-v1.0-hybrid	264	hypothetical protein	PREDICTED: uncharacterized protein LOC101314407	268.503	169.911	-0.660159	3.29739	0.000975877	0.032525
XLOC_023738	LG6:31790855-31793646	2791	LOC101308987	gene10268-v1.0-hybrid	870	Probable O-sialoglycoprotein endopeptidase (Glycoprotease)	protein tic 20- chloroplastic-like	13.1503	8.32686	-0.659254	3.35104	0.000805093	0.0282541
XLOC_026511	LG6:26518472-26520406	1934	LOC101314872	gene07498-v1.0-hybrid	570	Mitochondrial import inner membrane translocase subunit tim23 (probable)	translocase of inner mitochondrial membrane tim23	27.8008	17.6341	-0.656753	3.86746	0.000109977	0.00593974
XLOC_024461	LG6:47058-52544	5486	LOC101298034	gene21520-v1.0-hybrid	591	Acyl carrier protein, mitochondrial (ACP), Precursor (similar to)	acyl carrier protein	148.122	94.0054	-0.655975	4.80066	1.58141e-06	0.000166802
XLOC_012841	LG4:3930656-3931388	732	LOC101309819	gene01771-v1.0-hybrid	732	Homeotic protein ocelliless (probable)	carnitinyl- dehydratase-like	19.1347	12.1511	-0.65511	3.41031	0.000648887	0.0241896
XLOC_026223	LG6:22474988-22480418	5430	LOC101302179	gene15845-v1.0-hybrid	1020	Dihydroflavonol-4-reductase (DFR) (probable)	cinnamoyl reductase	2440.89	1550.19	-0.654966	5.49126	3.99068e-08	5.86531e-06
XLOC_025709	LG6:15137962-15138350	388	LOC101296334	gene15589-v1.0-hybrid	324	Spore coat protein SP96 (probable)	---NA---	106.296	67.5185	-0.654736	4.04408	5.25293e-05	0.00321469
XLOC_006280	LG2:10665387-10672854	7467	LOC101294713	gene17506-v1.0-hybrid	477	Adrenodoxin-like protein, mitochondrial, Precursor (probable)	adrenodoxin-like mitochondrial-like	65.4171	41.5527	-0.654726	3.60402	0.000313332	0.0137705
XLOC_009042	LG3:18440650-18442175	1525	LOC101290923	gene23510-v1.0-hybrid	423	Uncharacterized protein At5g22580 (similar to)	stress responsive a b barrel domain family protein	196.614	125.131	-0.651931	5.10713	3.27092e-07	4.13034e-05
XLOC_032353	unanchored:7638149-7639366	1217	LOC101304630	gene07395-v1.0-hybrid	525	Peptidyl-prolyl cis-trans isomerase (PPIase) (putative)	peptidyl-prolyl cis-trans isomerase 1-like	1063.79	678.542	-0.648708	5.05094	4.39648e-07	5.21864e-05
XLOC_004094	LG2:8582620-8583067	447	LOC101295673	gene02142-v1.0-hybrid	447	40S ribosomal protein S16	40s ribosomal protein s16-like	230.157	146.908	-0.647704	5.12875	2.91666e-07	3.75524e-05
XLOC_027384	LG6:36830676-36835381	4705	LOC101300837	gene28448-v1.0-hybrid	519	Glutaredoxin-C2 (AtGrxC2) (similar to)	glutaredoxin	1372.71	876.24	-0.647624	5.59513	2.20456e-08	3.46754e-06
XLOC_009358	LG3:22412940-22414377	1437	LOC101295404	gene07876-v1.0-hybrid	1437	Anthocyanidin 3-O-glucosyltransferase 1 (probable)	protein	21.1991	13.5326	-0.647568	4.53	5.89836e-06	0.000508478
XLOC_000957	LG1:11566698-11568730	2032	LOC101308320	gene25478-v1.0-hybrid	492	Probable ADP-ribosylation factor GTPase-activating protein AGD11 (ARF GAP AGD11)	probable adp-ribosylation factor gtpase-activating protein agd11-like	116.875	74.7908	-0.644034	3.56793	0.000359809	0.0153979
XLOC_028556	LG7:9612378-9613493	1115	LOC101296334	gene07456-v1.0-hybrid	399	Serine/threonine-protein kinase Nek3 (probable)	---NA---	54.1347	34.701	-0.641578	3.65052	0.000261714	0.0119409
XLOC_013078	LG4:7696418-7710046	13628	LOC101291487	gene21700-v1.0-hybrid	501	Transcription elongation factor SPT4 homolog 2 (similar to)	transcription elongation factor spt4-like protein	100.005	64.1061	-0.641534	3.18382	0.00145345	0.0440979
XLOC_005354	LG2:22631528-22643997	12469	LOC101307087 LOC101307371	gene15223-v1.0-hybrid gene15225-v1.0-hybrid	1341 1254	Abhydrolase domain-containing protein 4 (probable) // hypothetical protein	abhydrolase domain-containing protein 4-like	100.663	64.5594	-0.640829	4.34225	1.41029e-05	0.00105367
XLOC_000427	LG1:4758056-4759326	1270	LOC101290800	gene11419-v1.0-hybrid	1050	Myb-like protein J (probable)	transcription factor myb1r1	20.8042	13.3671	-0.638194	4.06563	4.79023e-05	0.00298241
XLOC_006509	LG2:13414541-13423233	8692	LOC101300193	gene08322-v1.0-hybrid	423	60S ribosomal protein L23	60s ribosomal protein l23	704.761	453.037	-0.637504	5.06967	3.98508e-07	4.79574e-05
XLOC_024977	LG6:5924013-5926893	2880	LOC101304394	gene18730-v1.0-hybrid	2124	Rop guanine nucleotide exchange factor 1 (RopGEF1) (similar to)	rop guanine nucleotide exchange factor 1-like	14.8091	9.52609	-0.636529	4.56059	5.10101e-06	0.000453664
XLOC_008809	LG3:14193552-14194374	822	LOC101301850	gene03503-v1.0-hybrid	306	hypothetical protein	PREDICTED: uncharacterized protein LOC101301850	125.633	81.0134	-0.63298	4.52726	5.9754e-06	0.000512552
XLOC_000755	LG1:8423993-8429265	5272	LOC101307344	gene14949-v1.0-hybrid gene14950-v1.0-hybrid	1461 1401	Probable mitochondrial chaperone bcs1	aaa-type atpase like protein	65.6474	42.3443	-0.63257	4.47649	7.5882e-06	0.000618473
XLOC_002456	LG1:8245194-8247245	2051	LOC101310638	gene14908-v1.0-hybrid	564	Thioredoxin H-type (Trx-H) (similar to)	thioredoxin h	156.339	100.898	-0.631776	5.08641	3.64904e-07	4.45108e-05
XLOC_032383	unanchored:7967621-7968585	964	LOC101310562	gene07635-v1.0-hybrid	432	Actin-depolymerizing factor 5 (ADF-5) (putative)	actin depolymerizing factor 5	124.095	80.1146	-0.631306	4.59484	4.33088e-06	0.000398241
XLOC_029720	LG7:281577-285337	3760	LOC101304611	gene18492-v1.0-hybrid	1281	Glyceraldehyde-3-phosphate dehydrogenase, cytosolic (similar to)	glyceraldehyde-3-phosphate cytosolic-like	64.9723	41.9649	-0.630643	5.22284	1.76202e-07	2.34036e-05
XLOC_010169	LG3:542482-543277	795	LOC101296181	gene19635-v1.0-hybrid	342	60S acidic ribosomal protein P2 (similar to)	60s acidic ribosomal protein p2b-like	64.384	41.6252	-0.629244	3.44879	0.000563095	0.0216895
XLOC_001423	LG1:17809384-17812922	3538	LOC101304416	gene16100-v1.0-hybrid	387	RNA polymerase II transcriptional coactivator KIWI (similar to)	rna polymerase ii transcriptional coactivator kiwi	31.0387	20.1771	-0.62135	3.69337	0.000221298	0.0103685
XLOC_004722	LG2:16220177-16222838	2661	LOC101292472	gene11099-v1.0-hybrid	951	Delta(7)-sterol-C5(6)-desaturase (similar to)	delta -sterol-c5 -desaturase-like	32.8177	21.3469	-0.620445	3.60845	0.000308032	0.0136473
XLOC_000629	LG1:7033451-7045923	12472	LOC101295161	gene13025-v1.0-hybrid	1239	hypothetical protein	auxin efflux carrier-like protein	646.011	421.07	-0.6175	4.43728	9.11042e-06	0.000732551
XLOC_019583	LG5:7520336-7522557	2221	LOC101292899	gene25776-v1.0-hybrid	1443	UDP-glucose 6-dehydrogenase (UDP-Glc dehydrogenase) (putative)	udp-glucose 6-dehydrogenase	15.1417	9.89042	-0.614424	3.34425	0.000825052	0.0287262
XLOC_007889	LG3:2824267-2828570	4303	LOC101307670	gene30707-v1.0-hybrid	1911	External NADH-ubiquinone oxidoreductase 1, mitochondrial, Precursor (probable)	nad h dehydrogenase mitochondrial-like	215.876	141.414	-0.610276	5.58839	2.29181e-08	3.57343e-06
XLOC_022821	LG6:19629308-19630094	786	LOC101313241	gene00477-v1.0-hybrid	786	Putative syntaxin-24 (AtSYP24) (probable)	protein ndr1-like	36.2155	23.7329	-0.609716	4.05997	4.90786e-05	0.00304508
XLOC_013287	LG4:11610986-11611427	441	LOC101304858	gene22275-v1.0-hybrid	441	60S ribosomal protein L27a-3 (putative)	60s ribosomal protein l27a-3-like	870.025	570.336	-0.609243	5.45852	4.8013e-08	6.88737e-06
XLOC_014926	LG4:6002819-6003634	815	LOC101313973	-	872	uncharacterized LOC101313973	pentatricopeptide repeat-containing protein mitochondrial-like	96.4933	63.3911	-0.606149	4.75677	1.96714e-06	0.000202717
XLOC_014107	LG4:22132807-22135254	2447	LOC101300892	gene05064-v1.0-hybrid	687	Transcription factor bHLH148 (bHLH 148) (probable)	transcription factor bhlh148	103.183	67.7983	-0.605883	3.42525	0.000614239	0.0232361
XLOC_030454	LG7:9147452-9155646	8194	LOC101296516	gene09231-v1.0-hybrid	1935	Phospholipase C 3, Precursor (probable)	phospholipase c 3-like	35.0308	23.0365	-0.604702	4.89186	9.98894e-07	0.000108552
XLOC_015262	LG4:12162417-12165095	2678	LOC101306521	gene22494-v1.0-hybrid	2340	Putative pentatricopeptide repeat-containing protein At5g08310, mitochondrial, Precursor (probable)	pentatricopeptide repeat-containing protein mitochondrial-like	11.8275	7.78513	-0.603356	3.81738	0.000134877	0.00698984
XLOC_016548	LG5:288703-294536	5833	LOC101303401	gene32239-v1.0-hybrid	255	Glutathione S-transferase omega-like 1 (probable)	protein	164.643	108.755	-0.598255	3.91032	9.21746e-05	0.00521383
XLOC_022634	LG6:17097729-17100274	2545	LOC101313721	-	913	uncharacterized LOC101313721	PREDICTED: uncharacterized protein LOC101312677	30.2367	19.9944	-0.596707	3.82073	0.000133059	0.0069156
XLOC_006095	LG2:8123922-8124773	851	LOC101290710	gene31187-v1.0-hybrid	513	Lysophospholipase NTE1 (probable)	glycine-rich protein	57.4204	38.0452	-0.593852	3.84146	0.000122306	0.00646921
XLOC_015827	LG4:19977973-19978637	664	LOC101295619	gene06846-v1.0-hybrid	441	Metallothionein-3 (MT-3) (probable)	PREDICTED: uncharacterized protein LOC101295619	115.307	76.4038	-0.593764	4.22542	2.38498e-05	0.00164481
XLOC_031512	LG7:21026511-21031959	5448	LOC101299241	gene13123-v1.0-hybrid	1314	Probable beta-1,3-galactosyltransferase 11 (similar to)	probable beta- -galactosyltransferase 11-like	45.1634	29.9483	-0.592677	4.55125	5.3328e-06	0.000468737
XLOC_022559	LG6:15952676-15958600	5924	LOC101310142	gene02490-v1.0-hybrid	1767	Ribosomal protein L11 methyltransferase (L11 Mtase) (probable)	protein	24.7572	16.4187	-0.592512	4.42091	9.82852e-06	0.000769586
XLOC_023383	LG6:27317878-27318875	997	LOC101305492	gene05383-v1.0-hybrid	816	Protein TIFY 10B (probable)	protein tify 10b-like	27.0668	17.9724	-0.590746	3.6757	0.000237198	0.0109902
XLOC_031537	LG7:21233973-21235713	1740	LOC101304139	gene13170-v1.0-hybrid	513	Probable NADH dehydrogenase [ubiquinone] 1 alpha subcomplex subunit 5, mitochondrial, Precursor (putative)	probable nadh dehydrogenase	119.287	79.2128	-0.590634	4.42266	9.7492e-06	0.000769228
XLOC_031783	unanchored:134634-136238	1604	LOC101299349	gene00971-v1.0-hybrid	1059	Protein CUP-SHAPED COTYLEDON 2 (ANAC098) (probable)	protein cup-shaped cotyledon 2-like	58.8925	39.1507	-0.589047	4.58455	4.54958e-06	0.000412012
XLOC_025649	LG6:14408970-14409390	420	LOC101315359	gene15334-v1.0-hybrid	420	40S ribosomal protein S17 (similar to)	40s ribosomal protein s17-4	520.727	346.775	-0.586529	5.04975	4.42381e-07	5.21864e-05
XLOC_019044	LG5:1824733-1825240	507	LOC101313016	gene31809-v1.0-hybrid	507	RING-H2 zinc finger protein RHA1b (probable)	e3 ubiquitin-protein ligase rha1b-like	71.7584	47.801	-0.586108	3.88441	0.000102579	0.00565952
XLOC_007649	LG3:546131-548325	2194	LOC101296464	gene19636-v1.0-hybrid	1365	5'-adenylylsulfate reductase 1, chloroplastic (APS sulfotransferase 1), Precursor (putative)	prh26 protein	193.831	129.203	-0.585164	5.28775	1.23828e-07	1.69493e-05
XLOC_000674	LG1:7543293-7544819	1526	LOC101312761	gene14542-v1.0-hybrid	708	RING-H2 finger protein ATL4M (putative)	nep1-interacting protein 1-like	103.022	68.6774	-0.585044	4.66359	3.10736e-06	0.000295331
XLOC_021747	LG6:5707238-5724678	17440	LOC101309460 LOC101309460 LOC101308102 LOC101308393	gene18359-v1.0-hybrid gene18360-v1.0-hybrid gene18361-v1.0-hybrid gene18366-v1.0-hybrid	1254 414 594 339	Aldose reductase (AR) (similar to)	aldo-keto reductase family 4 member c9-like	118.256	79.0143	-0.581723	3.32919	0.000871001	0.0299194
XLOC_010642	LG3:5753918-5755570	1652	LOC101297860	gene00117-v1.0-hybrid	1299	Protein kinase PVPK-1 (probable)	protein kinase pinoid-like	16.2263	10.8864	-0.575814	3.58806	0.000333146	0.0145344
XLOC_025092	LG6:7218510-7219182	672	LOC101300738	gene13790-v1.0-hybrid	672	PRA1 family protein B4 (AtPRA1.B4) (probable)	pra1 family protein b4-like	34.5547	23.2524	-0.571502	3.37225	0.000745559	0.0266687
XLOC_017266	LG5:7929413-7933790	4377	LOC101305172	gene26121-v1.0-hybrid	729	Serine/threonine-protein kinase (probable)	carrier protein er-ant1-like	90.2815	60.9171	-0.567584	4.22236	2.41755e-05	0.0016564
XLOC_007113	LG2:20091765-20099323	7558	LOC101315016	gene08763-v1.0-hybrid	3039	hypothetical protein	abc1 family protein	18.1139	12.2546	-0.563771	4.50289	6.70362e-06	0.000559082
XLOC_032437	unanchored:8875412-8882338	6926	LOC101305833	gene07695-v1.0-hybrid	2193	Cytochrome P450 89A2 (similar to)	cytochrome p450 89a2-like	34.7827	23.5394	-0.563294	4.51415	6.35698e-06	0.000535721
XLOC_014283	LG4:24281263-24284534	3271	LOC101305763	gene22192-v1.0-hybrid	1704	Lysosomal beta glucosidase, Precursor (probable)	b- -glucanase	24.6882	16.7181	-0.562415	4.2367	2.26827e-05	0.00158258
XLOC_001377	LG1:17168015-17170727	2712	LOC101304719	gene20696-v1.0-hybrid	1329	Probable mannitol dehydrogenase (similar to)	cinnamyl alcohol dehydrogenase-like protein	18.2526	12.3693	-0.561345	3.74675	0.00017914	0.00880046
XLOC_004676	LG2:15692308-15703258	10950	LOC101299344	gene10550-v1.0-hybrid gene10551-v1.0-hybrid	606 645	Glutathione S-transferase (similar to)	glutathione s-transferase	437.333	296.736	-0.559552	4.09975	4.13596e-05	0.00264864
XLOC_008270	LG3:7111277-7117168	5891	LOC101292383	gene19937-v1.0-hybrid	2370	Pentatricopeptide repeat-containing protein At5g66520 (probable)	pentatricopeptide repeat-containing protein	32.1651	21.8423	-0.55837	3.78334	0.000154737	0.00779378
XLOC_003450	LG1:12463376-12464144	768	LOC101303401	-	-	uncharacterized LOC101303401	protein	19.1976	13.072	-0.554446	3.14981	0.00163377	0.0480248
XLOC_002166	LG1:5392117-5395551	3434	LOC101304409	gene02112-v1.0-hybrid	1995	IST1-like protein (probable)	ist1-like protein	31.2494	21.2857	-0.553946	4.48195	7.3963e-06	0.000605585
XLOC_022100	LG6:9846511-9847603	1092	LOC101300651	gene00949-v1.0-hybrid	483	Bowman-Birk type proteinase inhibitor B-III (probable)	PREDICTED: uncharacterized protein LOC101300651	61.3253	41.7903	-0.553314	3.60807	0.000308486	0.0136473
XLOC_030058	LG7:3780155-3788924	8769	LOC101313054	gene19111-v1.0-hybrid	1455	Elicitor-responsive protein 3 (similar to)	elicitor-responsive protein	288.69	197.186	-0.549967	4.89405	9.87796e-07	0.000108001
XLOC_023919	LG6:33566823-33571313	4490	LOC101303401	gene04421-v1.0-hybrid	483	Mastermind-like protein 3 (Mam-3) (probable)	---NA---	157.151	107.367	-0.549606	3.20915	0.00133128	0.0413035
XLOC_015667	LG4:17324497-17332539	8042	LOC101313107 LOC101306231 LOC101309923	gene06600-v1.0-hybrid gene06601-v1.0-hybrid gene06602-v1.0-hybrid	1428 1422 1551	Indole-3-acetate beta-glucosyltransferase 1 (probable)	udp-glycosyltransferase 75d1-like	96.6021	66.101	-0.547383	3.90808	9.30309e-05	0.00524572
XLOC_029562	LG7:21041942-21047671	5729	LOC101299532	gene13126-v1.0-hybrid	3768	ABC transporter C family member 10 (ABC transporter ABCC.10) (similar to)	abc transporter c family member 10-like	20.283	13.9272	-0.542364	4.27509	1.91063e-05	0.00136746
XLOC_021038	LG5:26886693-26887761	1068	LOC101314183	gene22073-v1.0-hybrid	1068	Leucoanthocyanidin dioxygenase (LDOX) (probable)	probable 2-oxoglutarate fe -dependent dioxygenase-like	30.0513	20.6491	-0.541347	3.83252	0.000126836	0.00668912
XLOC_017188	LG5:7117859-7119435	1576	LOC101304576	gene26014-v1.0-hybrid	657	Protein DCL, chloroplastic, Precursor (probable)	af371327_1 emb514	67.1161	46.1581	-0.540074	3.96863	7.22866e-05	0.00429196
XLOC_016852	LG5:3546431-3548541	2110	LOC101313018	gene31792-v1.0-hybrid	792	Small nuclear ribonucleoprotein-associated protein B (snRNP-B) (similar to)	small nuclear ribonucleoprotein associated protein b	64.7682	44.5901	-0.538564	4.22211	2.42026e-05	0.0016564
XLOC_007636	LG3:436231-437004	773	LOC101291898	gene19613-v1.0-hybrid	630	Translation initiation factor IF-2 (probable)	low quality protein: uncharacterized loc101218032	156.822	108.158	-0.535984	3.63408	0.00027897	0.0125055
XLOC_026055	LG6:20415362-20419095	3733	LOC101294480	gene17705-v1.0-hybrid	747	E3 ubiquitin-protein ligase RNF5 (probable)	e3 ubiquitin-protein ligase rma1h1-like	65.5015	45.3733	-0.529684	4.27552	1.90695e-05	0.00136746
XLOC_009021	LG3:18088266-18088767	501	LOC101299737	gene21570-v1.0-hybrid	501	60S ribosomal protein L12	60s ribosomal protein l12-like	303.966	211.074	-0.526163	4.42818	9.50316e-06	0.000757339
XLOC_009149	LG3:20029713-20030151	438	LOC101292388	gene28081-v1.0-hybrid	438	Probable histone H2B.3 (similar to)	probable histone -like	811.127	565.027	-0.521609	4.68808	2.75781e-06	0.000268752
XLOC_011093	LG3:11689615-11690292	677	LOC101303401	-	2350	uncharacterized LOC101303401	protein	35.026	24.4149	-0.520665	3.26343	0.00110074	0.0356271
XLOC_033038	unanchored:6427363-6428077	714	LOC101315102	gene25547-v1.0-hybrid	714	Zinc finger protein 1 (probable)	zinc finger protein zat10-like	124.663	87.0261	-0.518514	4.17044	3.0401e-05	0.00203403
XLOC_013716	LG4:17076090-17083496	7406	LOC101312817	gene06557-v1.0-hybrid	1569	UDP-glucuronate 4-epimerase 6 (AtUGlcAE2) (similar to)	udp-glucuronate 4-epimerase 6-like	96.7897	67.616	-0.517489	4.49519	6.95092e-06	0.000574364
XLOC_005539	LG2:702069-708927	6858	LOC101291684	gene27473-v1.0-hybrid	1374	Dihydrolipoyllysine-residue acetyltransferase component of pyruvate dehydrogenase complex (probable)	dihydrolipoyllysine-residue acetyltransferase component of pyruvate dehydrogenase mitochondrial-like	26.0828	18.2271	-0.517009	3.45035	0.00055987	0.0216358
XLOC_009170	LG3:20235528-20243505	7977	LOC101304661	gene28120-v1.0-hybrid	2124	40S ribosomal protein S26-3 (similar to)	nucleic acid binding	130.206	91.0796	-0.515599	4.11927	3.80067e-05	0.00246028
XLOC_001738	LG1:554758-576220	21462	LOC101300754	gene10140-v1.0-hybrid gene10141-v1.0-hybrid	1047 5892	Probable NADP-dependent oxidoreductase P2 (putative)	nadp-dependent alkenal double bond reductase p2-like	18.9442	13.2519	-0.51556	3.21534	0.00130288	0.040641
XLOC_020698	LG5:22453298-22456463	3165	LOC101302656	gene26841-v1.0-hybrid	828	Probable Ufm1-conjugating enzyme 1 (similar to)	ubiquitin-fold modifier-conjugating enzyme	56.1417	39.3419	-0.513004	3.80121	0.000143989	0.00739788
XLOC_015539	LG4:15539177-15541205	2028	LOC101309340	gene05915-v1.0-hybrid	591	Peroxiredoxin-2F, mitochondrial, Precursor (putative)	peroxiredoxin- mitochondrial-like	158.046	110.827	-0.512031	3.45495	0.000550404	0.0213664
XLOC_008684	LG3:12493402-12507870	14468	LOC101300128	gene03194-v1.0-hybrid	1680	Electron transfer flavoprotein subunit alpha, mitochondrial (Alpha-ETF), Precursor (similar to)	electron transfer flavoprotein subunit mitochondrial-like	10.6581	7.48088	-0.510672	3.18057	0.00146986	0.0445202
XLOC_010291	LG3:1670057-1671574	1517	LOC101300797	gene30579-v1.0-hybrid	762	hypothetical protein	coiled-coil domain-containing protein 174-like	26.9933	18.9487	-0.510501	3.20613	0.00134534	0.0415202
XLOC_013379	LG4:12698554-12702980	4426	LOC101301206	gene09788-v1.0-hybrid	1020	E3 ubiquitin-protein ligase MARCH1 (MARCH-I) (probable)	ring fyve phd zinc finger-containing protein	46.6347	32.7897	-0.508163	3.83069	0.000127786	0.00671944
XLOC_026221	LG6:22439561-22446682	7121	LOC101301598	gene15841-v1.0-hybrid	1509	Probable WRKY transcription factor 40	wrky transcription factor 5	33.8756	23.845	-0.506558	3.84463	0.000120732	0.00640489
XLOC_026878	LG6:31210799-31216243	5444	LOC101295150	gene01135-v1.0-hybrid	2034	Ubiquitin and WLM domain-containing protein C1442.07c (probable)	ubiquitin and wlm domain-containing protein	58.9542	41.6231	-0.502209	4.35006	1.36097e-05	0.00102536
XLOC_011581	LG3:19863081-19864385	1304	LOC101314446	gene28055-v1.0-hybrid	663	60S ribosomal protein L10	60s ribosomal protein l10-like	1209.36	855.884	-0.498757	4.53699	5.7062e-06	0.000496689
XLOC_008649	LG3:12107869-12110976	3107	LOC101290934	gene03279-v1.0-hybrid	426	Nucleolin (probable)	rna recognition motif-containing protein	130.738	92.5406	-0.498519	3.52735	0.000419742	0.0171835
XLOC_026388	LG6:24871479-24872409	930	LOC101311692	gene20470-v1.0-hybrid	930	Probable pyridoxal biosynthesis protein PDX1.2 (AtPDX1.2) (putative)	pyridoxin biosynthesis protein	32.2963	22.8751	-0.497592	3.35047	0.00080675	0.0282541
XLOC_032759	unanchored:2377888-2378854	966	LOC101298066	gene20791-v1.0-hybrid	966	Probable mitochondrial 2-oxoglutarate/malate carrier protein (OGCP)	mitochondrial uncoupling protein 5-like	132.5	93.8856	-0.497013	4.24524	2.18364e-05	0.00153548
XLOC_014389	LG4:25433797-25435137	1340	-	-	-			16.432	11.6459	-0.496681	3.18474	0.00144885	0.0440328
XLOC_019232	LG5:3569287-3569896	609	LOC101313510	gene31796-v1.0-hybrid	609	P24 oleosin isoform A (probable)	oleosin 5-like	118.936	84.4105	-0.494697	3.87817	0.000105245	0.00577111
XLOC_013412	LG4:13376840-13379627	2787	LOC101311281	gene09927-v1.0-hybrid	2112	Superoxide-generating NADPH oxidase heavy chain subunit B (probable)	ferric reduction oxidase mitochondrial-like	15.8739	11.2999	-0.490352	3.5698	0.000357248	0.0153568
XLOC_005009	LG2:19157610-19160126	2516	LOC101299636	gene08569-v1.0-hybrid	1122	Probable cinnamyl alcohol dehydrogenase 6 (OsCAD6) (putative)	probable cinnamyl alcohol dehydrogenase 6-like	140.852	100.328	-0.489458	3.98151	6.84794e-05	0.00409301
XLOC_022971	LG6:21597306-21602342	5036	LOC101311934	gene15770-v1.0-hybrid	1116	Multiprotein-bridging factor 1b (similar to)	transcriptional coactivator-like protein	81.3997	58.0046	-0.488857	4.05394	5.03624e-05	0.00310326
XLOC_001309	LG1:16166197-16171107	4910	LOC101293136	gene24967-v1.0-hybrid gene24968-v1.0-hybrid	1167 675	Probable mannitol dehydrogenase (putative)	cinnamyl alcohol dehydrogenase probable mannitol dehydrogenase-like	173.467	123.652	-0.488382	4.25755	2.06677e-05	0.00145903
XLOC_016044	LG4:22787313-22791132	3819	LOC101292682	gene05178-v1.0-hybrid	2061	Two-component response regulator ARR1 (putative)	two-component response regulator arr2-like	73.0535	52.0905	-0.487934	3.78488	0.000153784	0.00776761
XLOC_019821	LG5:10302327-10308275	5948	LOC101291826	gene09430-v1.0-hybrid	1257	Protein TRANSPARENT TESTA 12 (probable)	mate efflux family protein dtx1-like	12.031	8.59109	-0.485842	3.15096	0.00162736	0.0479149
XLOC_011642	LG3:20669963-20676269	6306	LOC101309807	gene28201-v1.0-hybrid	2151	hypothetical protein	udp-glycosyltransferase 87a1-like	61.5812	43.9767	-0.485749	3.87126	0.000108275	0.00588326
XLOC_028484	LG7:8713848-8716124	2276	LOC101305318	gene21484-v1.0-hybrid	537	Cysteine proteinase inhibitor 6 (AtCYS-6), Precursor (similar to)	cysteine inhibitor 1	258.378	184.579	-0.485241	4.05478	5.01806e-05	0.00310272
XLOC_006232	LG2:10089440-10090326	886	LOC101301153	gene17323-v1.0-hybrid	399	EC protein III (similar to)	ec protein-1	108.217	77.4179	-0.483181	3.33077	0.000866051	0.0298568
XLOC_003490	LG2:151778-162616	10838	LOC101306775	gene27402-v1.0-hybrid	414	RCC1 domain-containing protein 1 (probable)	chch domain containing expressed	1384.83	990.981	-0.482783	3.72465	0.000195586	0.00945298
XLOC_002963	LG1:15149040-15153150	4110	LOC101292932	gene05799-v1.0-hybrid	1428	[Protein-PII] uridylyltransferase (PII uridylyl-transferase) (probable)	amino acid binding	53.2758	38.1248	-0.482751	3.40958	0.000650641	0.0242047
XLOC_025245	LG6:8754993-8757417	2424	LOC101311983	gene09726-v1.0-hybrid	1035	60S ribosomal protein L12 (similar to)	60s ribosomal protein l12-like	131.464	94.2013	-0.480854	4.161	3.16862e-05	0.00208885
XLOC_028710	LG7:11645359-11650893	5534	LOC101303740	gene23578-v1.0-hybrid	1617	Pyrroline-5-carboxylate reductase (P5C reductase) (similar to)	pre-mrna-processing atp-dependent rna helicase prp5-like	25.1568	18.0395	-0.479785	3.55708	0.000374993	0.0157103
XLOC_026620	LG6:27701671-27703984	2313	LOC101296134	gene05450-v1.0-hybrid	2313	Subtilisin-like protease, Precursor (probable)	subtilisin-like protease-like	21.0019	15.1021	-0.475769	3.64797	0.000264321	0.0119988
XLOC_025538	LG6:12891638-12893685	2047	LOC101295245	gene30285-v1.0-hybrid	435	Iron-sulfur assembly protein IscA-like 1, mitochondrial, Precursor (similar to)	iron-sulfur assembly mitochondrial-like	62.2251	44.7479	-0.475676	3.34973	0.000808909	0.0282723
XLOC_005772	LG2:3625697-3629371	3674	LOC101295574	gene25247-v1.0-hybrid	711	40S ribosomal protein S25 (similar to)	40s ribosomal protein s25-2-like	174.579	125.668	-0.474268	4.01332	5.98716e-05	0.00365156
XLOC_020005	LG5:12503209-12514528	11319	LOC101307017	gene10766-v1.0-hybrid	828	Calcineurin B-like protein 9 (similar to)	calcineurin b-like protein 1	20.4183	14.7102	-0.473047	3.14383	0.00166754	0.048698
XLOC_024892	LG6:4954280-4958842	4562	LOC101295243	gene18229-v1.0-hybrid	1038	Retinol dehydrogenase 12 (probable)	retinol dehydrogenase	228.336	164.63	-0.471933	3.97453	7.05188e-05	0.00420091
XLOC_027031	LG6:32778421-32780951	2530	LOC101315070	gene04242-v1.0-hybrid	819	hypothetical protein	PREDICTED: uncharacterized protein C9orf85 homolog isoform 1	34.2297	24.7892	-0.465539	3.14664	0.00165158	0.0483896
XLOC_006196	LG2:9664838-9666178	1340	LOC101294711	gene17204-v1.0-hybrid	996	Endochitinase A2, Precursor (putative)	class i chitinase	35.2786	25.5697	-0.464356	3.3492	0.000810439	0.0282723
XLOC_021569	LG6:3424127-3425018	891	LOC101301213	gene00142-v1.0-hybrid	591	Transcription factor bHLH147 (bHLH 147) (probable)	transcription factor bhlh149-like	93.9009	68.1117	-0.463237	3.71076	0.000206637	0.00985426
XLOC_002420	LG1:7878969-7880209	1240	LOC101298250	gene14603-v1.0-hybrid	771	Glycine-rich protein 2 (similar to)	cold shock protein 1-like	149.539	108.489	-0.462976	3.15277	0.00161728	0.047775
XLOC_029115	LG7:16761948-16767064	5116	LOC101307537	gene20853-v1.0-hybrid	648	Uncharacterized protein At2g39795, mitochondrial, Precursor (similar to)	mitochondrial glycoprotein	85.4042	62.0636	-0.460561	3.56233	0.000367576	0.0155669
XLOC_027135	LG6:33758132-33760299	2167	LOC101291549	gene04460-v1.0-hybrid	1323	Vacuolar amino acid transporter 1 (probable)	vacuolar amino acid transporter 1-like	124.564	90.6848	-0.457955	3.72394	0.000196134	0.00945399
XLOC_031107	LG7:16900179-16900656	477	LOC101312485	gene20877-v1.0-hybrid	477	17.8 kDa class I heat shock protein (putative)	kda class i heat shock protein	132.404	96.6321	-0.454371	3.37822	0.000729571	0.0262163
XLOC_019519	LG5:6847743-6849171	1428	LOC101314950	gene25955-v1.0-hybrid	1182	Mitogen-activated protein kinase kinase kinase 7-interacting protein 3 homolog (probable)	PREDICTED: uncharacterized protein LOC101314950	29.1748	21.3699	-0.449145	3.20733	0.00133971	0.0414895
XLOC_028304	LG7:6042238-6046700	4462	LOC101295852	gene27005-v1.0-hybrid	1785	DNA-damage-inducible protein F (probable)	ferric reductase defective 3b	65.042	47.698	-0.447443	3.50056	0.000464284	0.0187502
XLOC_018919	LG5:514201-514645	444	LOC101299295	gene32288-v1.0-hybrid	444	Probable calcium-binding protein CML13 (putative)	probable calcium-binding protein cml13-like	442.429	324.523	-0.447125	3.84716	0.000119493	0.00635793
XLOC_001170	LG1:14303405-14308184	4779	LOC101302276	gene31711-v1.0-hybrid	936	Rae1-like protein At1g80670 (putative)	rae1-like protein	28.7587	21.097	-0.446958	3.28275	0.00102799	0.0338839
XLOC_022333	LG6:12926475-12929376	2901	LOC101294187	gene30292-v1.0-hybrid	444	Cytochrome b-c1 complex subunit 9 (similar to)	cytochrome b-c1 complex subunit 9-like	303.663	222.798	-0.446735	3.72654	0.000194129	0.00940789
XLOC_033015	unanchored:6189087-6199945	10858	-	gene25505-v1.0-hybrid	4749	Endo-1,4-beta-xylanase (Xylanase), Precursor (probable)	endo- -beta-xylanase a-like	121.206	88.9463	-0.446453	3.15802	0.00158843	0.047078
XLOC_004122	LG2:9006654-9007134	480	LOC101313460	gene21832-v1.0-hybrid	480	Ocs element-binding factor 1 (OCSBF-1) (probable)	ocs element-binding factor 1-like	331.23	243.099	-0.44629	3.85451	0.000115963	0.0062045
XLOC_008111	LG3:5180272-5185273	5001	LOC101301561	gene29695-v1.0-hybrid	1518	60S ribosomal protein L11 (similar to)	60s ribosomal protein l11	718.161	529.781	-0.438911	3.9517	7.75971e-05	0.00454704
XLOC_017948	LG5:16022743-16024993	2250	LOC101293098	gene13718-v1.0-hybrid	1032	Probable xyloglucan endotransglucosylase/hydrolase protein 30 (At-XTH30), Precursor (similar to)	probable xyloglucan endotransglucosylase hydrolase protein 30-like	74.1603	54.8152	-0.436071	3.52297	0.000426744	0.0174304
XLOC_005475	LG2:24207794-24211657	3863	LOC101305336	gene15345-v1.0-hybrid	693	hypothetical protein	ring finger-like protein	225.111	166.576	-0.434454	3.22472	0.00126098	0.0396677
XLOC_002955	LG1:15063379-15065642	2263	LOC101291177	gene05781-v1.0-hybrid	540	Translation initiation factor IF-2 (probable)	PREDICTED: uncharacterized protein LOC101291177	132.886	98.36	-0.43405	3.4179	0.00063106	0.0237193
XLOC_015579	LG4:16030567-16034625	4058	LOC101294550	gene06066-v1.0-hybrid	1011	Ribonucleoside-diphosphate reductase small chain A (Protein R2at) (putative)	ribonucleoside-diphosphate reductase small	25.5809	18.9616	-0.431984	3.23034	0.00123642	0.0391008
XLOC_013069	LG4:7614962-7618074	3112	LOC101312888	gene21687-v1.0-hybrid	876	Probable proteasome inhibitor	probable proteasome inhibitor-like	76.3052	56.7018	-0.428387	3.41157	0.000645906	0.0241286
XLOC_002182	LG1:5524860-5526286	1426	LOC101298929	gene12639-v1.0-hybrid	351	UPF0197 transmembrane protein C11orf10 (similar to)	upf0197 transmembrane protein c11orf10-like	327.014	243.106	-0.427767	3.39511	0.000686011	0.0250527
XLOC_002999	LG1:15575117-15577690	2573	LOC101300565	gene05600-v1.0-hybrid	354	Cytochrome c oxidase subunit 6A1, mitochondrial, Precursor (probable)	cytochrome c oxidase subunit via	305.343	227.208	-0.42642	3.20912	0.00133141	0.0413035
XLOC_013401	LG4:13169956-13175282	5326	LOC101307302	gene09874-v1.0-hybrid	987	5'-nucleotidase surE (probable)	5 -nucleotidase sure	60.5587	45.1213	-0.424525	3.5168	0.000436777	0.0177997
XLOC_021464	LG6:2019705-2021743	2038	LOC101307509	gene22198-v1.0-hybrid	435	RING finger protein 139 (probable)	hypoxia induced protein conserved region containing protein	404.234	301.458	-0.423237	3.69081	0.000223537	0.010411
XLOC_024399	LG6:38654858-38660167	5309	LOC101301408	gene26414-v1.0-hybrid	1014	Prohibitin-1, mitochondrial, Precursor (similar to)	prohibitin- mitochondrial-like	55.8944	41.7025	-0.422569	3.38623	0.000708602	0.0257205
XLOC_001451	LG1:18156791-18158968	2177	LOC101311127	gene16244-v1.0-hybrid	1014	Serine/threonine-protein kinase SAPK1 (putative)	serine threonine-protein kinase sapk2-like isoform 1	225.139	168.237	-0.420327	3.79604	0.000147029	0.00750878
XLOC_000225	LG1:2390978-2397881	6903	LOC101313831	gene31077-v1.0-hybrid	2223	Umecyanin (UMC) (probable)	blue copper protein	107.612	80.6472	-0.416144	3.75792	0.000171332	0.00851013
XLOC_005115	LG2:20179365-20181060	1695	LOC101312986	gene08780-v1.0-hybrid	513	60S ribosomal protein L37-3 (similar to)	60s ribosomal protein l37-3-like	298.246	223.526	-0.416065	3.54836	0.00038764	0.0161271
XLOC_026775	LG6:29848345-29854017	5672	LOC101307905	gene28719-v1.0-hybrid	1059	UPF0082 protein A1E_02520 (probable)	PREDICTED: uncharacterized protein LOC101308195	201.7	151.221	-0.415545	3.19867	0.00138064	0.0421819
XLOC_025452	LG6:11819496-11829121	9625	LOC101308591	gene12002-v1.0-hybrid	1656	Serine carboxypeptidase-like 40, Precursor (similar to)	serine carboxypeptidase-like 40-like	125.931	94.5437	-0.413578	3.73192	0.000190027	0.00925917
XLOC_005156	LG2:20650552-20674099	23547	LOC101297400	gene09003-v1.0-hybrid	1740	NADP-dependent malic enzyme (NADP-ME) (putative)	nadp-dependent malic enzyme-like	105.136	78.9591	-0.413078	3.25988	0.00111459	0.0358811
XLOC_029245	LG7:18096370-18099419	3049	LOC101302593	gene21329-v1.0-hybrid	945	Superoxide dismutase [Mn], mitochondrial, Precursor (similar to)	manganese superoxide dismutase	158.588	119.241	-0.411406	3.57716	0.000347349	0.0150442
XLOC_021543	LG6:3144963-3145839	876	LOC101308981	gene22354-v1.0-hybrid	426	Probable histone H2AXb (putative)	histone h2a	324.946	244.403	-0.41094	3.46429	0.000531632	0.0207232
XLOC_028668	LG7:11049706-11065832	16126	LOC101292343	gene04936-v1.0-hybrid	2247	hypothetical protein	uncharacterized amino acid permease -like	34.8243	26.2028	-0.410372	3.20668	0.00134275	0.0415117
XLOC_004020	LG2:7552645-7553766	1121	LOC101293413	-	1429	uncharacterized LOC101293413	protein	195.945	148.033	-0.404531	3.61546	0.00029981	0.0133397
XLOC_004771	LG2:16730271-16732157	1886	LOC101307850	gene11187-v1.0-hybrid	597	V-type proton ATPase 16 kDa proteolipid subunit c4 (V-ATPase 16 kDa proteolipid subunit c4) (similar to)	v-type proton atpase 16 kda proteolipid subunit-like	113.067	85.4451	-0.404111	3.13843	0.00169854	0.0494424
XLOC_019847	LG5:10571390-10572703	1313	LOC101298423	gene09477-v1.0-hybrid	288	Probable mitochondrial import receptor subunit TOM20	PREDICTED: uncharacterized protein LOC101298423 isoform 1	578.282	437.038	-0.404013	3.26729	0.00108584	0.0354004
XLOC_020677	LG5:22091331-22094079	2748	LOC101297149	gene26854-v1.0-hybrid	465	UPF0327 protein C1orf151 homolog (probable)	PREDICTED: uncharacterized protein LOC101297149	185.632	140.333	-0.403592	3.36276	0.000771668	0.0271842
XLOC_023215	LG6:24919056-24919937	881	LOC101312272	gene20450-v1.0-hybrid	429	60S ribosomal protein L37-3 (similar to)	ribosomal protein l37	317.167	240.248	-0.400717	3.37076	0.000749598	0.0266687
XLOC_018743	LG5:26679250-26680206	956	LOC101303039	gene02317-v1.0-hybrid	642	Transmembrane protein 205 (probable)	transmembrane protein 205-like	254.438	192.807	-0.400158	3.48037	0.000500716	0.0197761
XLOC_032254	unanchored:6366450-6367026	576	LOC101313656	gene25539-v1.0-hybrid	171	40S ribosomal protein S29	40s ribosomal protein s29	5261.67	4007.94	-0.392659	3.38415	0.000713981	0.0258113
XLOC_025514	LG6:12624349-12625864	1515	LOC101300262	gene30245-v1.0-hybrid	576	60S acidic ribosomal protein P2 (similar to)	60s acidic ribosomal protein p2b-like	337.642	257.495	-0.390947	3.4332	0.000596499	0.0227088
XLOC_022770	LG6:18863842-18864859	1017	LOC101292233	gene22619-v1.0-hybrid	1017	Zinc finger protein 498 (similar to)	uncharacterized loc101215302	106.266	81.2152	-0.38786	3.29781	0.000974431	0.032525
XLOC_021926	LG6:7662980-7664469	1489	LOC101301595	gene13868-v1.0-hybrid	438	Non-specific lipid-transfer protein (LTP), Precursor (similar to)	lipid transfer protein precursor	325.138	248.578	-0.387354	3.32537	0.000883004	0.0302737
XLOC_004695	LG2:15879161-15880507	1346	LOC101306193	gene10594-v1.0-hybrid	480	hypothetical protein	universal stress protein	420.367	321.861	-0.385211	3.36982	0.000752173	0.0267073
XLOC_032339	unanchored:7478832-7482702	3870	LOC101300297	gene07367-v1.0-hybrid	1239	Calcium-binding protein 4 (CaBP4) (probable)	2 calcium sensor	59.4295	45.5256	-0.384501	3.24853	0.00116001	0.0372763
XLOC_015361	LG4:13515811-13523179	7368	LOC101313707	gene09966-v1.0-hybrid	3075	Cytochrome P450 71A1 (probable)	protein	42.4203	32.6059	-0.37962	3.26927	0.00107826	0.0352172
XLOC_018511	LG5:23780117-23781210	1093	LOC101301680	gene11972-v1.0-hybrid	783	14-3-3-like protein	14-3-3-like protein	314.999	242.158	-0.379403	3.4024	0.000667974	0.0246958
XLOC_018984	LG5:1197138-1198118	980	LOC101293366	gene32409-v1.0-hybrid	495	60S ribosomal protein L24 (similar to)	60s ribosomal protein l24-like	408.941	315.931	-0.372284	3.27196	0.00106805	0.0350755
XLOC_002392	LG1:7632383-7639247	6864	LOC101291662	gene14558-v1.0-hybrid	1416	SKP1-like protein 1A (SKP1-like 1) (similar to)	protein mid1-complementing activity 1-like	231.214	179.248	-0.36727	3.31505	0.000916253	0.0309987
XLOC_005095	LG2:19946564-19957484	10920	LOC101306401 LOC101311357	gene08733-v1.0-hybrid gene08734-v1.0-hybrid	2028 2172	Anthocyanin 3'-O-beta-glucosyltransferase (3'GT) (probable) // Probable cyclic nucleotide-gated ion channel 14 (putative)	60s ribosomal protein l37-3-like	101.181	78.5542	-0.365174	3.14401	0.00166652	0.048698
XLOC_005922	LG2:5665363-5668452	3089	LOC101311060	gene30068-v1.0-hybrid	1143	Alcohol dehydrogenase 1 (putative)	alcohol dehydrogenase	467.136	365.486	-0.354026	3.22961	0.00123961	0.0391328
XLOC_017359	LG5:8870708-8876062	5354	LOC101296297	gene08901-v1.0-hybrid	849	60S ribosomal protein L15-1 (similar to)	3-isopropylmalate dehydratase small subunit-like	525.688	413.532	-0.346207	3.1355	0.00171562	0.0498587
XLOC_029623	LG7:21636138-21647891	11753	LOC101291383	gene13257-v1.0-hybrid	4128	Tripeptidyl-peptidase 2 (TPP-II) (probable)	tripeptidyl-peptidase 2-like	53.8083	68.819	0.354978	-3.23274	0.00122608	0.0389112
XLOC_029184	LG7:17495979-17509750	13771	-	gene20994-v1.0-hybrid	6435	Clathrin heavy chain 1 (similar to)	Phosphatase 2C (PP2C)-like	94.2518	120.691	0.356731	-3.16098	0.00157237	0.0466792
XLOC_013751	LG4:17493602-17496436	2834	LOC101298790	gene06629-v1.0-hybrid	1701	70 kDa peptidyl-prolyl isomerase (PPIase) (putative)	peptidyl-prolyl cis-trans isomerase fkbp65-like	168.187	215.967	0.360746	-3.18493	0.0014479	0.0440328
XLOC_008301	LG3:7489010-7502959	13949	-	gene20003-v1.0-hybrid	6489	Serine/threonine-protein kinase CTR1 (probable)	Protein kinase	47.8242	61.4185	0.360931	-3.2394	0.00119781	0.0382169
XLOC_028855	LG7:13572286-13579573	7287	LOC101302872	gene23410-v1.0-hybrid	2316	3-phosphoinositide-dependent protein kinase 1 (hPDK1) (probable)	3-phosphoinositide-dependent protein kinase 1-like	60.9061	78.287	0.362186	-3.22053	0.00127952	0.0401135
XLOC_025337	LG6:10101919-10133629	31710	-	gene21577-v1.0-hybrid gene21578-v1.0-hybrid	768 7758	hypothetical protein // Ferredoxin-dependent glutamate synthase 1, chloroplastic, Precursor (similar to)	Gluatmate synthase	13.7961	17.7553	0.363986	-3.16315	0.00156073	0.0464875
XLOC_018990	LG5:1234500-1236847	2347	LOC101290858	gene32417-v1.0-hybrid	1068	UDP-glucose 4-epimerase (putative)	udp-glucose 4-epimerase	205.706	264.764	0.364123	-3.30265	0.000957749	0.0320399
XLOC_030166	LG7:4920356-4936000	15644	LOC101291088	gene19353-v1.0-hybrid	5220	Brefeldin A-inhibited guanine nucleotide-exchange protein 2 (Brefeldin A-inhibited GEP 2) (probable)	brefeldin a-inhibited guanine nucleotide-exchange protein 1-like	21.4915	27.6743	0.364784	-3.16969	0.00152603	0.0457497
XLOC_026281	LG6:23178000-23187680	9680	-	gene15731-v1.0-hybrid	7218	Pre-mRNA-processing-splicing factor 8 (putative)	Pre-mRNA-processing-splicing factor	19.6259	25.2746	0.364929	-3.21907	0.00128608	0.0402454
XLOC_026302	LG6:23455195-23459925	4730	LOC101299973	gene15700-v1.0-hybrid	2565	Phospholipase D alpha 1 (PLD 1), Precursor (putative)	phospholipase d	160.219	207.362	0.372107	-3.21526	0.00130325	0.040641
XLOC_027279	LG6:35674960-35686532	11572	LOC101299992	gene24070-v1.0-hybrid	4608	SH3 domain-containing protein C23A1.17 (probable)	vascular protein	18.1964	23.5624	0.372834	-3.23064	0.00123515	0.0391008
XLOC_010985	LG3:10067234-10077713	10479	LOC101306275	gene03047-v1.0-hybrid	5670	Eukaryotic translation initiation factor 4G (similar to)	eukaryotic translation initiation factor 4g-like	17.6079	22.841	0.375398	-3.29026	0.00100096	0.0332376
XLOC_018405	LG5:22443750-22449156	5406	LOC101302361	gene26839-v1.0-hybrid	1998	Phosphoenolpyruvate carboxykinase [ATP] (PEP carboxykinase) (putative)	phosphoenolpyruvate carboxykinase	34.8712	45.2755	0.376694	-3.19862	0.00138089	0.0421819
XLOC_011242	LG3:13851597-13859752	8155	LOC101309043	gene03442-v1.0-hybrid	2391	Endoglucanase 11, Precursor (similar to)	endoglucanase 11-like	199.51	259.693	0.380342	-3.41809	0.000630619	0.0237193
XLOC_029441	LG7:19859687-19860983	1296	LOC101311046	gene12443-v1.0-hybrid	912	Copper-transporting ATPase 2 (probable)	heavy metal transport detoxification domain-containing protein	143.654	187.185	0.381867	-3.39924	0.000675731	0.0248289
XLOC_020144	LG5:14634352-14641431	7079	LOC101294854	gene31368-v1.0-hybrid	2313	C2 domain-containing protein At1g53590 (NTMC2TYPE6.1) (similar to)	c2 domain-containing protein at1g53590-like	50.1175	65.476	0.385652	-3.43183	0.000599515	0.0227752
XLOC_026647	LG6:28006614-28014691	8077	LOC101300936	gene05497-v1.0-hybrid	2862	ATPase 10, plasma membrane-type (putative)	autoinhibited h+ atpase	125.086	163.454	0.385966	-3.28783	0.00100964	0.0334636
XLOC_019417	LG5:5724558-5733757	9199	LOC101304344	gene01897-v1.0-hybrid	2616	Embryogenesis-associated protein EMB8 (similar to)	methionine gamma-lyase-like	290.015	379.081	0.386378	-3.39943	0.000675253	0.0248289
XLOC_032388	unanchored:8066814-8080772	13958	-	gene07649-v1.0-hybrid	6099	E3 ubiquitin-protein ligase UPL3 (Ubiquitin-protein ligase 3) (similar to)	Ubiquitin protein ligase activity	26.1596	34.2938	0.39061	-3.46691	0.000526473	0.0206569
XLOC_015158	LG4:10184308-10194975	10667	LOC101293969	gene28351-v1.0-hybrid	2142	Protein teflon (probable)	protein	35.3001	46.3632	0.393308	-3.17902	0.00147776	0.044609
XLOC_000327	LG1:3637457-3640433	2976	LOC101297476	gene26540-v1.0-hybrid	1758	Heat shock cognate 70 kDa protein 2 (similar to)	heat shock	198.214	260.509	0.394277	-3.16925	0.00152831	0.0457497
XLOC_007476	LG2:24114052-24123240	9188	LOC101306203	gene14633-v1.0-hybrid	2829	Probable E3 ubiquitin-protein ligase HERC2	ran gtpase binding	13.9736	18.3803	0.395463	-3.26495	0.00109485	0.0356271
XLOC_006933	LG2:18333088-18341691	8603	LOC101308733	gene02686-v1.0-hybrid	4014	Glycine dehydrogenase [decarboxylating], mitochondrial, Precursor (similar to)	glycine dehydrogenase	24.3533	32.0378	0.39566	-3.42969	0.000604263	0.0229071
XLOC_009465	LG3:23704533-23715482	10949	LOC101313777	gene27168-v1.0-hybrid	2040	Vacuolar cation/proton exchanger 1c (probable)	sodium calcium exchanger family protein	138.617	183.434	0.404155	-3.64318	0.000269293	0.0121324
XLOC_031589	LG7:21719965-21727562	7597	LOC101294513	gene13272-v1.0-hybrid gene13274-v1.0-hybrid	1896 1656	Low-temperature-induced 65 kDa protein (probable) // Filaggrin-2 (FLG-2) (probable)	cold acclimation protein // low-temperature-induced 65 kda	267.322	354.637	0.407763	-3.1917	0.00141436	0.0431309
XLOC_028342	LG7:6669500-6681555	12055	LOC101299809	gene14227-v1.0-hybrid	4920	E3 ubiquitin-protein ligase KEG (putative)	e3 ubiquitin-protein ligase keg-like	10.2708	13.6402	0.409314	-3.16632	0.0015438	0.0460597
XLOC_016013	LG4:22381205-22382468	1263	-	gene05107-v1.0-hybrid	900	hypothetical protein	---NA---	176.497	234.714	0.411264	-3.33304	0.000859023	0.0296785
XLOC_032642	unanchored:421970-425741	3771	LOC101306915	gene00215-v1.0-hybrid	2808	Respiratory burst oxidase homolog protein D (AtRBOHD) (putative)	nadph oxidase	11.3026	15.0428	0.412423	-3.16818	0.00153395	0.045842
XLOC_023496	LG6:28755478-28769657	14179	LOC101307142	gene05668-v1.0-hybrid	3627	Calcium-transporting ATPase 9, plasma membrane-type (similar to)	calcium-transporting atpase plasma membrane-type-like	16.1718	21.5388	0.413464	-3.39169	0.000694622	0.0253156
XLOC_031131	LG7:17156687-17158097	1410	LOC101296042	gene20931-v1.0-hybrid	1410	Actin cytoskeleton-regulatory complex protein pan1 (probable)	nematode resistance hspro2-like	44.1506	58.9581	0.417258	-3.43659	0.000589084	0.0224742
XLOC_020126	LG5:14473221-14474549	1328	LOC101294270	gene31337-v1.0-hybrid	1014	Gibberellin 2-beta-dioxygenase 1 (putative)	gibberellin 2-oxidase	483.964	647.366	0.419682	-3.79823	0.000145733	0.0074661
XLOC_025509	LG6:12569182-12576474	7292	LOC101301404	gene30234-v1.0-hybrid	2580	Pleiotropic drug resistance protein 2 (similar to)	pleiotropic drug resistance protein 2-like isoform 2	34.4323	46.1406	0.422275	-3.73673	0.000186427	0.00910849
XLOC_015966	LG4:21807159-21809512	2353	LOC101294446	gene05014-v1.0-hybrid	330	Probable protein Pop3 (putative)	probable protein pop3-like	831.823	1114.78	0.422409	-3.32115	0.000896459	0.0305597
XLOC_030078	LG7:3905283-3918980	13697	-	gene19134-v1.0-hybrid	699	Translation initiation factor IF-2 (probable)	---NA---	85.5419	115.087	0.428025	-3.17852	0.0014803	0.0446106
XLOC_030587	LG7:10918014-10921534	3520	LOC101313859	-	5554	uncharacterized LOC101313859	PREDICTED: uncharacterized protein LOC101313570	83.4527	112.279	0.428055	-3.48635	0.000489663	0.0195217
XLOC_014978	LG4:6768801-6770151	1350	LOC101302444	gene17100-v1.0-hybrid	747	Early nodulin-like protein 2, Precursor (similar to)	early nodulin-like protein 2-like	492.36	663.311	0.429972	-3.7558	0.000172789	0.00852049
XLOC_004576	LG2:14393342-14400856	7514	LOC101305028	gene20330-v1.0-hybrid	5388	Coiled-coil domain-containing protein 18 (probable)	centromere protein	17.201	23.1748	0.430069	-3.26207	0.00110603	0.0357339
XLOC_014063	LG4:21555636-21562347	6711	LOC101291219	gene04974-v1.0-hybrid	2145	4-hydroxy-3-methylbut-2-en-1-yl diphosphate synthase (probable)	4-hydroxy-3-methylbut-2-en-1-yl diphosphate synthase	28.638	38.6243	0.431579	-3.57937	0.000344422	0.0149536
XLOC_012304	LG3:29604627-29613352	8725	LOC101292582	gene20535-v1.0-hybrid gene20536-v1.0-hybrid	2256 2412	Oligopeptide transporter 1 (AtOPT1) (putative)	oligopeptide transporter opt family	31.4676	42.4669	0.432474	-3.28655	0.00101424	0.0335542
XLOC_026592	LG6:27436847-27441850	5003	LOC101308693	gene05406-v1.0-hybrid	804	Auxin-repressed 12.5 kDa protein (similar to)	protein	180.371	244.572	0.439292	-3.36874	0.000755121	0.026759
XLOC_002846	LG1:13641772-13649410	7638	LOC101314765	gene31580-v1.0-hybrid	3309	Pyrophosphate-energized vacuolar membrane proton pump 1 (H(+)-PPase 1) (similar to)	pyrophosphate-energized vacuolar membrane proton pump 1-like	209.616	284.28	0.439567	-3.85388	0.000116263	0.0062045
XLOC_026258	LG6:22854505-22863953	9448	LOC101309561	gene15975-v1.0-hybrid	2175	F-box/LRR-repeat protein 14 (probable)	f-box lrr-repeat protein	53.8304	73.1826	0.443078	-3.4838	0.000494351	0.0196111
XLOC_021703	LG6:5028884-5032947	4063	LOC101311491	gene18240-v1.0-hybrid	726	Heat shock cognate 70 kDa protein 1 (Hsc70.1) (similar to)	strictosidine synthase-like	932.325	1268.23	0.443909	-3.39733	0.000680459	0.0249362
XLOC_029781	LG7:968972-973042	4070	LOC101295449	gene18610-v1.0-hybrid	741	Autophagy protein 5 (probable)	protein ndr1-like	28.2923	38.5006	0.44447	-3.14121	0.00168254	0.0490564
XLOC_025846	LG6:17396301-17408542	12241	LOC101294962	gene18083-v1.0-hybrid	4452	DNA damage-binding protein 1 (probable)	cleavage and polyadenylation specificity factor a subunit protein	9.32244	12.6926	0.445203	-3.41737	0.000632302	0.0237193
XLOC_019849	LG5:10577377-10581446	4069	LOC101299477	gene09480-v1.0-hybrid	1698	Chaperonin HSP60, mitochondrial (Protein Cpn60), Precursor (probable)	calmodulin binding protein	19.6205	26.7333	0.446271	-3.39067	0.00069722	0.0253587
XLOC_006298	LG2:10916034-10924041	8007	LOC101297216 LOC101297511	gene17472-v1.0-hybrid gene17473-v1.0-hybrid	1167 819	Auxin-induced in root cultures protein 12, Precursor (probable)	auxin-responsive protein // auxin-induced in root cultures protein 12	350.337	477.782	0.44761	-3.23658	0.00120971	0.038528
XLOC_001359	LG1:16955810-16959365	3555	LOC101312480	gene21119-v1.0-hybrid	3555	Systemin receptor SR160, Precursor (putative)	brassinosteroid receptor	11.4566	15.6382	0.448895	-3.55878	0.000372583	0.0156837
XLOC_000146	LG1:1733024-1753893	20869	-	gene30932-v1.0-hybrid	9339	DnaJ homolog subfamily C member 13 (RME-8) (probable)	Chloramphenicol acetyltransferase-like domain	9.08692	12.412	0.449869	-3.48621	0.000489921	0.0195217
XLOC_024538	LG6:964859-985107	20248	-	gene16707-v1.0-hybrid	7863	Translational activator GCN1 (HsGCN1) (probable)	Proteasome component ECM29/Translational activator GCN1	4.92793	6.73349	0.450372	-3.56296	0.000366701	0.0155669
XLOC_023442	LG6:28104878-28119904	15026	-	gene05506-v1.0-hybrid	7044	Histone acetyltransferase HAC1 (similar to)	Zinc finger	12.7194	17.3806	0.450448	-3.41318	0.000642107	0.0240368
XLOC_018077	LG5:18100030-18110192	10162	-	gene29218-v1.0-hybrid	7428	Filaggrin (probable)	---NA---	8.6569	11.8399	0.45173	-3.26345	0.00110066	0.0356271
XLOC_023968	LG6:34067629-34084625	16996	-	gene23883-v1.0-hybrid	8226	Probable histone-lysine N-methyltransferase ATXR3 (TRX-related protein 3) (similar to)	F-box	5.55166	7.60828	0.45465	-3.31972	0.000901068	0.0306013
XLOC_019511	LG5:6800901-6802188	1287	LOC101292119	gene25942-v1.0-hybrid	981	Homeobox-leucine zipper protein HAT5 (HD-ZIP protein 5) (probable)	homeobox-leucine zipper protein hat5-like	286.283	392.53	0.455359	-4.15849	3.20359e-05	0.00209648
XLOC_011406	LG3:16629016-16630422	1406	LOC101298572	gene28886-v1.0-hybrid	534	NK-tumor recognition protein (NK-TR protein) (probable)	PREDICTED: uncharacterized protein LOC101298572 isoform 2	249.374	342.145	0.456295	-3.98247	6.82021e-05	0.00409007
XLOC_024154	LG6:36269694-36273807	4113	-	gene01962-v1.0-hybrid	903	Plasminogen activator inhibitor 1 (PAI-1), Precursor (probable)	g-type lectin s-receptor-like serine threonine-protein kinase at4g03230-like	47.6116	65.4672	0.459459	-3.52907	0.000417022	0.0171112
XLOC_030383	LG7:8240087-8241038	951	-	gene29504-v1.0-hybrid	951	Protein BPS1, chloroplastic, Precursor (probable)	protein bps1	36.3271	50.0471	0.462241	-3.56248	0.000367362	0.0155669
XLOC_001176	LG1:14375640-14384972	9332	-	gene31723-v1.0-hybrid	6585	U-box domain-containing protein 4 (probable)	C2 calcium/lipid-binding domain, CaLB	17.9539	24.8439	0.468595	-4.07784	4.54565e-05	0.00285993
XLOC_021614	LG6:3861505-3865690	4185	LOC101313999	gene22962-v1.0-hybrid	2595	FK506-binding protein 5 (PPIase) (probable)	grip and coiled-coil domain-containing	13.652	18.9074	0.469841	-3.22798	0.00124668	0.0392867
XLOC_002007	LG1:3789977-3804855	14878	-	gene26562-v1.0-hybrid	10926	E3 ubiquitin-protein ligase UPL2 (Ubiquitin-protein ligase 2) (probable)	Ubiquitin	17.5607	24.3246	0.470067	-3.87288	0.000107558	0.00586208
XLOC_010779	LG3:7466872-7479322	12450	-	gene20001-v1.0-hybrid	7467	CHD3-type chromatin-remodeling factor PICKLE (probable)	Myb-like domain	6.15812	8.53028	0.470103	-3.45489	0.000550514	0.0213664
XLOC_027006	LG6:32494030-32506532	12502	-	gene04192-v1.0-hybrid	6717	Protein furry homolog-like (probable)	Cell morphogenesis	5.19637	7.20007	0.470507	-3.69334	0.000221324	0.0103685
XLOC_000582	LG1:6506947-6515139	8192	LOC101295567	gene12932-v1.0-hybrid	5289	Embryogenesis-associated protein EMB8 (probable)	alpha beta-hydrolases-like protein	47.102	65.3012	0.471321	-3.75554	0.000172966	0.00852049
XLOC_032521	unanchored:9888153-9893169	5016	LOC101299056	gene11730-v1.0-hybrid gene11731-v1.0-hybrid	957 957	1-aminocyclopropane-1-carboxylate oxidase (ACC oxidase) (probable) // Gibberellin 3-beta-dioxygenase 3 (AtGA3ox3) (probable)	gibberellin 3-beta-dioxygenase 3-like // 2-oxoglutarate-dependent dioxygenase	47.2855	65.6768	0.473985	-3.32429	0.000886429	0.0303263
XLOC_022724	LG6:18344060-18361777	17717	-	gene18305-v1.0-hybrid	6306	Protein virilizer (probable)	Protein virilizer	8.26676	11.4865	0.474547	-3.3303	0.000867513	0.0298568
XLOC_032556	unanchored:10632484-10636954	4470	LOC101313178	gene05255-v1.0-hybrid	1638	4-coumarate--CoA ligase 2 (4CL 2) (putative)	4-coumarate: ligase	25.5114	35.4634	0.475191	-3.17971	0.00147423	0.0445773
XLOC_021846	LG6:6761095-6771299	10204	-	gene18343-v1.0-hybrid	4254	Symplekin (probable)	symplekin tight junction protein domain-containing protein	8.38142	11.6599	0.476291	-3.31779	0.000907324	0.0307547
XLOC_003299	LG1:19432149-19439256	7107	LOC101315443	gene16465-v1.0-hybrid	2934	Serine/threonine-protein kinase CTR1 (similar to)	enhanced disease resistance 1	17.7336	24.6824	0.476997	-3.53686	0.000404921	0.0166911
XLOC_005484	LG2:24324702-24335038	10336	LOC101303008	gene15359-v1.0-hybrid	1689	Dihydropyrimidinase (DHPase) (probable)	dihydropyrimidinase	46.2576	64.422	0.477863	-3.69537	0.000219567	0.0103685
XLOC_001301	LG1:16012248-16022880	10632	LOC101296527	gene22034-v1.0-hybrid	4599	DNA polymerase alpha catalytic subunit (putative)	dna polymerase alpha catalytic subunit	9.43438	13.1576	0.4799	-3.87607	0.000106159	0.00580346
XLOC_024182	LG6:36551277-36562459	11182	-	gene28393-v1.0-hybrid	6657	Lysine-specific demethylase 5B (probable)	Bromodomain – Zinc finger	2.52844	3.52769	0.480478	-3.15115	0.00162631	0.0479149
XLOC_010238	LG3:1137151-1140991	3840	LOC101294438	gene19794-v1.0-hybrid	1767	Inositol transporter 4 (putative)	inositol transporter 4-like	22.0527	30.7683	0.480492	-3.34195	0.000831913	0.0288531
XLOC_012450	LG3:31920694-31932650	11956	LOC101304846	gene14386-v1.0-hybrid	2631	Probable glycerophosphoryl diester phosphodiesterase 2, Precursor (similar to)	probable glycerophosphoryl diester phosphodiesterase 2-like	123.182	171.994	0.481568	-4.36462	1.27342e-05	0.000971645
XLOC_002427	LG1:7944033-7963742	19709	-	gene14616-v1.0-hybrid	11685	Transformation/transcription domain-associated protein (probable)	Phosphatidylinositol 3-/4-kinase, catalytic domain	7.74317	10.8238	0.483217	-3.78182	0.000155686	0.00781698
XLOC_027017	LG6:32640840-32661974	21134	-	gene04218-v1.0-hybrid	14421	E3 ubiquitin-protein ligase UBR4 (probable)	Zinc finger	4.78864	6.69688	0.483872	-3.95444	7.67152e-05	0.0045101
XLOC_020552	LG5:20625867-20666538	40671	LOC101304580 LOC101304873	gene11046-v1.0-hybrid gene11048-v1.0-hybrid	2388 4839	Potassium channel AKT2/3 (putative) // UDP-glucose:glycoprotein glucosyltransferase 1, Precursor (probable)	potassium channel // udp-glucose:glycoprotein glucosyltransferase	33.3537	46.6487	0.48399	-3.66003	0.000252182	0.0115354
XLOC_025058	LG6:6868662-6870083	1421	LOC101291842	gene13453-v1.0-hybrid	1290	TBC domain-containing protein C26F1.09 (probable)	alc-interacting protein 1	21.4432	30.0962	0.489063	-3.71828	0.000200582	0.00961669
XLOC_004013	LG2:7437303-7471605	34302	-	gene01794-v1.0-hybrid	12087	Target of rapamycin (probable)	Phosphatidylinositol 3-/4-kinase, catalytic domain	7.24902	10.1842	0.490474	-3.50864	0.000450399	0.0182717
XLOC_015514	LG4:15205908-15218971	13063	LOC101302545	gene05829-v1.0-hybrid	5244	Protein TIME FOR COFFEE (probable)	protein time for coffee	13.0054	18.28	0.491152	-3.57098	0.000355652	0.0153298
XLOC_009758	LG3:27535040-27536918	1878	LOC101308554	gene13998-v1.0-hybrid	1878	Exocyst complex component 7 (probable)	protein binding	22.8126	32.3419	0.503574	-4.00086	6.31115e-05	0.00381028
XLOC_019324	LG5:4775240-4777482	2242	LOC101306326	gene06335-v1.0-hybrid	1299	SNF1-related protein kinase regulatory subunit gamma 1 (AKIN gamma-1) (putative)	snf1-related protein kinase regulatory subunit gamma-1-like	57.6402	81.7712	0.504517	-4.30201	1.69255e-05	0.00123874
XLOC_000263	LG1:2859028-2863702	4674	LOC101303836	gene30771-v1.0-hybrid	2307	Pyrophosphate-energized vacuolar membrane proton pump (H(+)-PPase) (putative)	pyrophosphate-energized vacuolar membrane proton pump-like	219.867	312.028	0.505043	-4.45717	8.30485e-06	0.00067382
XLOC_002245	LG1:6108793-6110846	2053	LOC101296226	gene12499-v1.0-hybrid	765	Protein DAMAGED DNA-BINDING 2 (probable)	PREDICTED: uncharacterized protein LOC101296226	25.4088	36.0932	0.506395	-3.4374	0.000587332	0.0224551
XLOC_013149	LG4:9376962-9380234	3272	LOC100814630	gene29844-v1.0-hybrid	1947	Molybdenum cofactor sulfurase (MoCo sulfurase) (probable)	molybdenum cofactor sulfurase-like	6.89751	9.80369	0.50725	-3.20058	0.00137153	0.042039
XLOC_017407	LG5:9375645-9383590	7945	LOC101311091	gene09167-v1.0-hybrid gene09168-v1.0-hybrid	1050 1092	Probable metal-nicotianamine transporter YSL5 (AtYSL5) (similar to)	probable metal-nicotianamine transporter ysl7-like // oligopeptide transporter opt family	121.068	172.135	0.507731	-3.56196	0.000368099	0.0155669
XLOC_029039	LG7:15839771-15842648	2877	LOC101291093	gene26629-v1.0-hybrid	2022	Heat shock cognate 70 kDa protein 2 (putative)	heat shock cognate 70 kda	342.657	487.504	0.508647	-4.2729	1.92944e-05	0.00136746
XLOC_011498	LG3:18486287-18507944	21657	-	gene23515-v1.0-hybrid	7005	DNA polymerase epsilon catalytic subunit A (DNA polymerase II subunit A) (similar to)	DNA-diect DNA polymerase	3.16703	4.50813	0.509397	-3.59131	0.000329014	0.0143892
XLOC_002002	LG1:3685293-3705632	20339	-	gene26547-v1.0-hybrid	8259	UPF0378 protein KIAA0100, Precursor (probable)	FMP27, GFWDK domain	6.83438	9.73174	0.509889	-3.46516	0.000529913	0.0207232
XLOC_026574	LG6:27206886-27209208	2322	LOC101312469	gene05276-v1.0-hybrid	1743	Subtilisin-like protease, Precursor (similar to)	subtilisin-like protease-like	58.5659	83.4743	0.51127	-4.42232	9.76455e-06	0.000769228
XLOC_031676	LG7:22506902-22509779	2877	LOC101311815	gene35179-v1.0-hybrid	2793	Putative disease resistance RPP13-like protein 1 (probable)	disease resistance protein at3g14460-like	5.18419	7.39183	0.511813	-3.41823	0.000630298	0.0237193
XLOC_007091	LG2:19875715-19886783	11068	-	gene08719-v1.0-hybrid	8484	Centromere-associated protein E (CENP-E) (probable)	Prefolding	4.38763	6.26276	0.513356	-3.26935	0.00107796	0.0352172
XLOC_009378	LG3:22638502-22643536	5034	LOC101305150	gene07912-v1.0-hybrid	3309	Chaperone protein clpB (probable)	atp-dependent clp protease atp-binding subunit clpl	9.87957	14.1063	0.513816	-3.99394	6.49845e-05	0.00391019
XLOC_033098	unanchored:7358433-7359224	791	LOC101302317	gene07349-v1.0-hybrid	471	Neural Wiskott-Aldrich syndrome protein (N-WASP) (probable)	nicotiana tabacum orf	169.07	242.071	0.517814	-4.28711	1.81012e-05	0.00131406
XLOC_011490	LG3:18210973-18329088	118115	LOC101313090 LOC101313090 LOC101313090 LOC101312799	gene23175-v1.0-hybrid gene23176-v1.0-hybrid gene23495-v1.0-hybrid gene23498-v1.0-hybrid	4071 4443 3027 2928	Pleiotropic drug resistance protein 2 (similar to)	pleiotropic drug resistance protein 2-like	81.7461	117.136	0.51896	-3.53364	0.000409883	0.0168569
XLOC_018917	LG5:494244-497251	3007	LOC101298418	gene32284-v1.0-hybrid	2190	Primary amine oxidase, Precursor (similar to)	primary amine oxidase-like	22.8862	32.8041	0.519402	-4.24252	2.21027e-05	0.00154814
XLOC_025877	LG6:18036729-18042128	5399	LOC101300076	gene18253-v1.0-hybrid	1371	Neurofilament heavy polypeptide (NF-H) (probable)	tpx2 (targeting protein for xklp2)-like protein	11.2316	16.1497	0.523946	-3.27116	0.00107106	0.0351099
XLOC_031696	LG7:2816769-2818373	1604	LOC101308718	-	1393	putative UDP-rhamnose:rhamnosyltransferase 1-like	udp-glycosyltransferase 91a1-like	10.2549	14.7606	0.525446	-3.54433	0.000393609	0.0162998
XLOC_026630	LG6:27794055-27798509	4454	LOC101294778	gene05465-v1.0-hybrid	1602	Pectinesterase 1 (PE 1), Precursor (putative)	pectin methylesterase	86.0341	123.838	0.525471	-4.69002	2.73176e-06	0.000267668
XLOC_009803	LG3:28103300-28104242	942	LOC101297521	gene24750-v1.0-hybrid	942	Transmembrane protein 45B (probable)	protein	20.8058	30.0209	0.528983	-3.54152	0.000397828	0.0164365
XLOC_012393	LG3:31078516-31093556	15040	-	gene24411-v1.0-hybrid	5925	Callose synthase 3 (putative)	(1->3)-beta-D-glucan biosynthetic process	24.2109	34.9659	0.530289	-4.15874	3.2001e-05	0.00209648
XLOC_006803	LG2:16913228-16925640	12412	-	gene11225-v1.0-hybrid	6708	U-box domain-containing protein 4 (probable)	C2 calcium/lipid-binding domain, CaLB	7.91958	11.488	0.536629	-3.8576	0.000114505	0.00614726
XLOC_027853	LG7:1213656-1215339	1683	LOC101301133	-	1557	homeobox-leucine zipper protein ATHB-7-like	homeobox-leucine zipper protein athb-7-like	108.042	156.8	0.537343	-4.85391	1.21051e-06	0.000129279
XLOC_005890	LG2:5226803-5229123	2320	LOC101304055	gene32652-v1.0-hybrid	345	Origin recognition complex subunit 2 (probable)	---NA---	20.3211	29.524	0.538905	-3.64537	0.000267002	0.0120899
XLOC_013100	LG4:8170471-8176442	5971	LOC101299442	gene28844-v1.0-hybrid	1893	Protein WAX2 (putative)	protein wax2-like	75.0446	109.244	0.541729	-4.85379	1.21125e-06	0.000129279
XLOC_032124	unanchored:4706059-4729456	23397	-	gene29453-v1.0-hybrid	10404	Putative vacuolar protein sorting-associated protein 13C (probable)	Vacuolar protein	2.21893	3.23475	0.543792	-3.40363	0.000664956	0.024635
XLOC_015403	LG4:13968738-13997084	28346	-	gene09912-v1.0-hybrid	6555	Callose synthase 10 (similar to)	(1->3)-beta-D-glucan biosynthetic process	17.9784	26.2093	0.543809	-4.75683	1.96654e-06	0.000202717
XLOC_010703	LG3:6626696-6642456	15760	LOC101304844	gene19722-v1.0-hybrid	1242	Metacaspase-4 (AtMC4) (putative)	latex-abundant protein	82.1505	119.855	0.54495	-4.07224	4.65626e-05	0.00290911
XLOC_008730	LG3:13137427-13141022	3595	LOC101307570	gene03381-v1.0-hybrid	2067	hypothetical protein	PREDICTED: uncharacterized protein LOC101307570	6.2931	9.20761	0.549056	-3.62025	0.000294316	0.0131605
XLOC_023070	LG6:22844486-22852770	8284	LOC101309271	gene15974-v1.0-hybrid	3417	Vegetative incompatibility protein HET-E-1 (probable)	wd repeat-containing	25.9523	38.005	0.550325	-4.11091	3.941e-05	0.00253284
XLOC_001363	LG1:17020219-17039735	19516	-	gene21129-v1.0-hybrid	9756	Spatacsin (probable)	---NA---	4.95244	7.25661	0.551156	-3.76516	0.000166441	0.00829015
XLOC_032699	unanchored:1276824-1286429	9605	LOC101304347	gene24918-v1.0-hybrid	5001	AF4/FMR2 family member 4 (probable)	morc family cw-type zinc finger protein	8.11858	11.94	0.55651	-4.44816	8.6608e-06	0.000699535
XLOC_015743	LG4:18551616-18576818	25202	LOC101296530	gene06705-v1.0-hybrid gene06706-v1.0-hybrid	10779 939	Transcription regulatory protein SNF2 (probable) // Heat shock 70 kDa protein, mitochondrial, Precursor (similar to)	heat shock 70 kda mitochondrial-like	10.3483	15.2285	0.557374	-4.11191	3.92407e-05	0.00253102
XLOC_005035	LG2:19411786-19415320	3534	LOC101299355	gene08631-v1.0-hybrid	1368	hypothetical protein	chitin elicitor-binding protein	19.4261	28.6859	0.562347	-3.8124	0.000137623	0.00709114
XLOC_020790	LG5:23550502-23551654	1152	LOC101296667	gene25685-v1.0-hybrid	942	Myb-related protein 330 (putative)	myb-like transcription factor 1	17.3381	25.6155	0.563071	-3.73051	0.000191089	0.00928569
XLOC_010038	LG3:30831952-30848354	16402	-	gene01602-v1.0-hybrid	6594	Calpain clp-1 (probable)	Concanavalin A-like lectin/glucanase superfamily	2.42828	3.61009	0.572101	-3.90426	9.45149e-05	0.00529608
XLOC_014500	LG4:26761772-26765613	3841	LOC101312923	gene00676-v1.0-hybrid	2628	Probable alpha,alpha-trehalose-phosphate synthase [UDP-forming] 10 (AtTPS10) (putative)	probable -trehalose-phosphate synthase	14.0354	20.9031	0.574644	-4.29457	1.75034e-05	0.00127582
XLOC_032660	unanchored:614959-619934	4975	LOC101310680	gene00319-v1.0-hybrid	1458	Expansin-A12 (AtEXPA12), Precursor (similar to)	alpha-expansin 12	28.3678	42.4239	0.580626	-4.73379	2.20366e-06	0.00022451
XLOC_019102	LG5:2343294-2349146	5852	LOC101301195	gene32015-v1.0-hybrid	3246	ABC transporter C family member 10 (ABC transporter ABCC.10) (similar to)	abc transporter c family member 10-like	41.9165	62.6865	0.580639	-4.80187	1.57192e-06	0.000166782
XLOC_014037	LG4:21174436-21210770	36334	-	gene23008-v1.0-hybrid	12714	Putative vacuolar protein sorting-associated protein 13A (probable)	C2 calciu,/lipid-binding domaing, CaLB	6.57312	9.85096	0.583687	-4.95158	7.36117e-07	8.24957e-05
XLOC_025151	LG6:7807844-7815899	8055	LOC101296217	gene13555-v1.0-hybrid	3612	Phospholipid-transporting ATPase 1 (AtALA1) (putative)	phospholipid-transporting atpase 1-like	5.95135	8.92916	0.585307	-4.20489	2.6121e-05	0.00177415
XLOC_013124	LG4:8841243-8845543	4300	LOC101304473	gene29641-v1.0-hybrid	3165	Heat shock protein 101 (probable)	chaperone protein clpb	3.99053	5.9878	0.585446	-3.35046	0.000806765	0.0282541
XLOC_023714	LG6:31521807-31533214	11407	LOC101304020	gene01234-v1.0-hybrid	3615	Endoglucanase 11, Precursor (similar to)	endoglucanase 11-like	24.5065	36.8242	0.587489	-4.20044	2.66393e-05	0.00180253
XLOC_000324	LG1:3568088-3603072	34984	-	gene26534-v1.0-hybrid	10497	BEACH domain-containing protein lvsC (probable)	Reverse transcriptase zinc-binding domain	3.33937	5.02515	0.58959	-4.09776	4.17167e-05	0.00265256
XLOC_007257	LG2:21524534-21527270	2736	LOC101305822	gene14986-v1.0-hybrid	1479	Aspartic proteinase nepenthesin-2, Precursor (probable)	aspartic proteinase nepenthesin-2	22.8844	34.4455	0.589954	-4.51729	6.26355e-06	0.000532283
XLOC_004588	LG2:14530950-14548252	17302	-	gene20267-v1.0-hybrid	10557	WD repeat and FYVE domain-containing protein 3 (Alfy) (probable)	Concanavalin A-like lectin/glucanase superfamily	4.0302	6.1023	0.598502	-4.32268	1.54148e-05	0.00114216
XLOC_031550	LG7:21324924-21327695	2771	LOC101307345	gene13191-v1.0-hybrid	2112	Heat shock protein 83 (putative)	heat shock protein 83-like	311.334	472.444	0.60168	-5.08858	3.60747e-07	4.44218e-05
XLOC_018412	LG5:22554182-22557330	3148	LOC101305471	gene26903-v1.0-hybrid	3060	Receptor-like protein kinase HAIKU2, Precursor (similar to)	receptor-like protein kinase haiku2-like	7.2901	11.0636	0.60181	-4.38411	1.16463e-05	0.000904023
XLOC_030395	LG7:8348122-8349112	990	LOC101309583	gene34207-v1.0-hybrid	990	Flavonol sulfotransferase-like (probable)	cytosolic sulfotransferase 15-like	10.4262	15.8501	0.604286	-3.55876	0.000372609	0.0156837
XLOC_007105	LG2:20029860-20038021	8161	LOC101314431	gene08751-v1.0-hybrid	3378	Galactokinase (probable)	galactokinase like protein	23.038	35.1883	0.611078	-5.21815	1.80715e-07	2.38265e-05
XLOC_002993	LG1:15539691-15540935	1244	LOC101299522	gene05591-v1.0-hybrid	879	Probable xyloglucan endotransglucosylase/hydrolase protein 6 (At-XTH6), Precursor (similar to)	xyloglucan endotransglucosylase hydrolase	14.7911	22.6062	0.611983	-3.82242	0.000132148	0.00688823
XLOC_007695	LG3:1058301-1063757	5456	LOC101290732	gene19776-v1.0-hybrid	3291	Tonoplast dicarboxylate transporter (AttDT) (similar to)	tonoplast dicarboxylate transporter-like	107.242	164.286	0.615333	-5.53818	3.05632e-08	4.60528e-06
XLOC_009135	LG3:19892536-19896345	3809	LOC101315218	gene28060-v1.0-hybrid	1758	Root phototropism protein 2 (putative)	root phototropism protein 2-like	5.74752	8.8126	0.616629	-3.90577	9.39269e-05	0.00527963
XLOC_006378	LG2:11891856-11895747	3891	LOC101299253	gene17531-v1.0-hybrid	945	Kinesin light chain (KLC) (probable)	male sterility 5 family protein	51.745	79.4601	0.61881	-5.00368	5.62472e-07	6.46518e-05
XLOC_029444	LG7:19881381-19883765	2384	LOC101308514	gene12447-v1.0-hybrid	1098	Caffeic acid 3-O-methyltransferase (CAOMT)	caffeic acid o-methyltransferase	1331.03	2057.64	0.628449	-5.25459	1.48353e-07	2.00009e-05
XLOC_001291	LG1:15895942-15903096	7154	LOC101307726	gene05569-v1.0-hybrid	2352	Nodulation receptor kinase, Precursor (similar to)	nodulation receptor kinase	3.29041	5.09386	0.630492	-3.81324	0.000137156	0.00708746
XLOC_022963	LG6:21497186-21499358	2172	LOC101308298	gene15755-v1.0-hybrid	2172	F-box protein ORE9 (putative)	f-box protein ore9-like	11.0466	17.1753	0.636733	-4.66746	3.0494e-06	0.0002924
XLOC_024021	LG6:34713901-34716346	2445	LOC101300385	gene23991-v1.0-hybrid	1122	Probable protein phosphatase 2C 78 (OsPP2C78) (putative)	probable protein phosphatase 2c 63-like	10.4369	16.2484	0.638604	-4.00114	6.30372e-05	0.00381028
XLOC_007175	LG2:20631655-20637250	5595	LOC101298278	gene08999-v1.0-hybrid	2535	Homeobox-leucine zipper protein ATHB-8 (putative)	homeobox-leucine zipper protein athb-8-like	10.9613	17.0953	0.641172	-3.93405	8.35264e-05	0.00484697
XLOC_003824	LG2:4866221-4884827	18606	-	gene31961-v1.0-hybrid	11532	Serine/threonine-protein kinase SMG1 (SMG-1) (probable)	Phosphatidylinositol 3-/4-kinase, catalytic domain	1.30872	2.04725	0.645526	-3.8676	0.000109911	0.00593974
XLOC_004646	LG2:15302877-15309140	6263	LOC101302029	gene27738-v1.0-hybrid	1620	hypothetical protein	endonuclease exonuclease phosphatase family protein	3.87053	6.0675	0.648571	-3.68401	0.000229593	0.0106654
XLOC_015845	LG4:20152118-20157870	5752	LOC101298511	gene07049-v1.0-hybrid	2619	Acyl-CoA dehydrogenase family member 10 (ACAD-10) (probable)	acyl- dehydrogenase family member 10-like	3.97262	6.23553	0.650422	-4.0072	6.14416e-05	0.00373461
XLOC_020711	LG5:22601894-22606767	4873	LOC101306722	gene26910-v1.0-hybrid	1623	Xylulose kinase (Xylulokinase) (probable)	xylulose kinase	7.04313	11.0891	0.654848	-3.54746	0.000388962	0.0161446
XLOC_022838	LG6:19853365-19853908	543	LOC101298917	gene00555-v1.0-hybrid	543	Cleavage stimulation factor 64 kDa subunit (CSTF 64 kDa subunit) (probable)	cleavage stimulation factor subunit 2-like	13.5495	21.5667	0.670564	-3.26387	0.00109903	0.0356271
XLOC_025130	LG6:7596931-7600227	3296	LOC101307025	gene13854-v1.0-hybrid	1851	Probable serine/threonine-protein kinase WNK5 (AtWNK5) (similar to)	probable serine threonine-protein kinase wnk5-like	7.27297	11.6119	0.674981	-4.37291	1.22601e-05	0.000947571
XLOC_012455	LG3:32044390-32054186	9796	LOC101306309	gene14394-v1.0-hybrid	1791	Serine carboxypeptidase-like 51, Precursor (similar to)	serine carboxypeptidase-like 51-like	16.8767	27.0361	0.679858	-5.27382	1.33614e-07	1.81503e-05
XLOC_010346	LG3:2322686-2324883	2197	-	gene30425-v1.0-hybrid	1590	Probable polyol transporter 4 (putative)	probable polyol transporter 4-like	7.26409	11.6548	0.682064	-4.27371	1.92249e-05	0.00136746
XLOC_011784	LG3:22546626-22547103	477	LOC101300322	gene07901-v1.0-hybrid	477	18.1 kDa class I heat shock protein (putative)	kda class i heat shock	389.471	625.364	0.68318	-5.90273	3.5753e-09	6.47563e-07
XLOC_019553	LG5:7169263-7170208	945	LOC101301492	gene26029-v1.0-hybrid	756	Chlorophyll a-b binding protein P4, chloroplastic, Precursor (putative)	chlorophyll a-b binding protein chloroplastic-like	13.7811	22.1622	0.685405	-3.95717	7.58436e-05	0.00447353
XLOC_007867	LG3:2640844-2643134	2290	-	-	-			71.8877	116.068	0.691158	-6.23211	4.60208e-10	1.0315e-07
XLOC_019188	LG5:3062686-3067519	4833	LOC101297437	gene32162-v1.0-hybrid	2592	Probable alpha,alpha-trehalose-phosphate synthase [UDP-forming] 9 (AtTPS9) (putative)	probable -trehalose-phosphate synthase	7.77284	12.5638	0.692754	-3.73798	0.000185503	0.00908814
XLOC_027400	LG6:37025314-37033401	8087	LOC101314000 LOC101303922	gene28488-v1.0-hybrid gene28489-v1.0-hybrid	483 4065	Galactinol--sucrose galactosyltransferase (similar to)	probable galactinol--sucrose galactosyltransferase 5-like	3.09894	5.0168	0.694994	-3.24419	0.00117783	0.0377813
XLOC_018396	LG5:22298466-22308882	10416	LOC101299674	gene26891-v1.0-hybrid	2079	Ribonuclease S-7, Precursor (probable)	protein odr-4 homolog	39.3835	63.7738	0.695373	-4.59364	4.35573e-06	0.000398482
XLOC_001741	LG1:591399-592668	1269	LOC101295949	gene10144-v1.0-hybrid	1269	F-box/kelch-repeat protein At3g06240 (probable)	f-box kelch-repeat protein at3g06240-like	6.5041	10.6344	0.709314	-3.91281	9.12281e-05	0.00520959
XLOC_004066	LG2:8221728-8224225	2497	LOC101302317	gene24679-v1.0-hybrid	960	Neural Wiskott-Aldrich syndrome protein (N-WASP) (probable)	nicotiana tabacum orf	43.533	71.4306	0.714432	-5.61598	1.9545e-08	3.15731e-06
XLOC_027213	LG6:34640978-34643497	2519	LOC101298061	gene23976-v1.0-hybrid	1485	Allene oxide synthase, chloroplastic, Precursor (probable)	hydroperoxide lyase	11.8847	19.5456	0.717736	-4.92848	8.2871e-07	9.17259e-05
XLOC_009972	LG3:30037356-30043165	5809	LOC101301854	gene20619-v1.0-hybrid	2688	hypothetical protein	protein	43.7082	71.9984	0.720061	-6.46549	1.00973e-10	2.79202e-08
XLOC_020964	LG5:25890251-25891479	1228	LOC101314468	gene12291-v1.0-hybrid	858	Probable xyloglucan endotransglucosylase/hydrolase protein 23 (At-XTH23), Precursor (putative)	probable xyloglucan endotransglucosylase hydrolase protein 23-like	239.296	394.96	0.722912	-6.52201	6.93707e-11	2.03916e-08
XLOC_017650	LG5:12266678-12306357	39679	-	gene10646-v1.0-hybrid	12999	Putative vacuolar protein sorting-associated protein 13A (probable)	Vacuolar protein	9.04725	14.9629	0.725842	-5.85351	4.81291e-09	8.46082e-07
XLOC_015511	LG4:15174909-15179396	4487	LOC101301961	gene05824-v1.0-hybrid	2655	Lipoxygenase 5, chloroplastic (AtLOX5) (putative)	lipoxygenaseprobable linoleate 9s-lipoxygenase 5-like	19.8808	33.5111	0.753265	-6.28738	3.22876e-10	7.51881e-08
XLOC_007812	LG3:2175495-2179532	4037	LOC101310869	gene30398-v1.0-hybrid	2121	hypothetical protein	uncharacterized membrane	58.6616	99.5275	0.762679	-6.78478	1.16267e-11	3.72283e-09
XLOC_003655	LG2:2322251-2323616	1365	LOC101297029	gene01039-v1.0-hybrid	1365	Transcription initiation factor TFIID subunit 12 (probable)	molybdate transporter 1-like	29.7929	50.617	0.764651	-6.14332	8.08119e-10	1.68493e-07
XLOC_018546	LG5:24252212-24288900	36688	LOC101308380 LOC101308679	gene12051-v1.0-hybrid gene12054-v1.0-hybrid	1116 2364	Purine permease 1 (AtPUP1) (similar to)	purine permease 3-like	16.7799	28.5394	0.76622	-4.58523	4.53484e-06	0.000412012
XLOC_008279	LG3:7173678-7182059	8381	LOC101303971 LOC101307096	gene19953-v1.0-hybrid gene19954-v1.0-hybrid	930 1116	MOSC domain-containing protein 2, mitochondrial, Precursor (probable)	mosc domain-containing protein mitochondrial-like	61.0825	103.927	0.766733	-5.72444	1.03776e-08	1.73906e-06
XLOC_002294	LG1:6655680-6658248	2568	LOC101310153	gene12966-v1.0-hybrid	1545	Pectinesterase PPE8B (PE PPE8B), Precursor (putative)	pectinesterase pectinesterase inhibitor ppe8b-like	73.2273	125.131	0.772989	-6.84759	7.51044e-12	2.49388e-09
XLOC_024605	LG6:1708229-1724080	15851	LOC101300070	gene01281-v1.0-hybrid	2871	Plasma membrane ATPase 1 (putative)	atpase plasma membrane-type-like	4.24241	7.25831	0.774752	-3.30643	0.000944918	0.0317291
XLOC_018876	LG5:35980-37042	1062	LOC101296449	gene24655-v1.0-hybrid	387	Thioredoxin-like 4 (similar to)	thioredoxin-like protein	133.985	229.788	0.77823	-5.97909	2.24386e-09	4.42139e-07
XLOC_030834	LG7:14047240-14047879	639	LOC101292648	gene23187-v1.0-hybrid	639	Aggregation substance, Precursor (probable)	protein	14.2524	24.5196	0.782735	-4.4342	9.24162e-06	0.000739783
XLOC_024545	LG6:1116571-1119364	2793	LOC101300940	gene16734-v1.0-hybrid	1632	Putative disease resistance protein RGA1 (probable)	disease resistance protein rga4-like	1.96936	3.42802	0.799645	-3.36619	0.000762143	0.0269546
XLOC_004041	LG2:7859558-7861303	1745	LOC101309305	gene31157-v1.0-hybrid	219	Transcription factor SOX-3 (probable)	PREDICTED: uncharacterized protein LOC101294315	21.132	37.8143	0.839502	-5.35199	8.69934e-08	1.20921e-05
XLOC_027915	LG7:1750739-1816093	65354	LOC101313638	gene19176-v1.0-hybrid gene19177-v1.0-hybrid gene19178-v1.0-hybrid	630 798 876	Acetylglutamate kinase, Precursor (probable) // Citron Rho-interacting kinase (CRIK) (probable) // DNA double-strand break repair rad50 ATPase (probable)	low quality protein: uncharacterized loc101205780 protein embryo defective 1703 protein embryo defective 1703	2.33472	4.19015	0.843751	-4.04601	5.20972e-05	0.00319916
XLOC_014155	LG4:22695700-22706142	10442	LOC101314640	gene05164-v1.0-hybrid	2682	Beta-D-xylosidase 1 (AtBXL1), Precursor (similar to)	beta-d-xylosidase 1-like	83.921	151.233	0.849667	-6.93056	4.19176e-12	1.44543e-09
XLOC_032156	unanchored:5128570-5130162	1592	LOC101296671	gene29526-v1.0-hybrid	1452	Anthocyanidin 3-O-glucosyltransferase 5 (putative)	anthocyanidin 3-o-glucosyltransferase 5-like	4.14237	7.4834	0.853237	-4.35864	1.30873e-05	0.000991421
XLOC_014428	LG4:25938505-25945251	6746	LOC101312818	gene04477-v1.0-hybrid	3558	Putative phospholipid-transporting ATPase 9 (AtALA9)	phospholipid-transporting atpase 9-like	2.23158	4.04559	0.858283	-3.82282	0.000131936	0.00688823
XLOC_014449	LG4:26197768-26200163	2395	LOC101294751	gene04517-v1.0-hybrid	1362	Probable sodium-coupled neutral amino acid transporter 6	amino acid transporter	9.73526	17.7095	0.863229	-5.56964	2.55265e-08	3.94582e-06
XLOC_028081	LG7:3444854-3449151	4297	LOC101304703	gene19042-v1.0-hybrid	237	hypothetical protein	---NA---	1.48687	2.71128	0.866698	-3.40025	0.000673254	0.0248289
XLOC_002933	LG1:14881807-14897231	15424	LOC101311512	gene05747-v1.0-hybrid	3048	Calcium-transporting ATPase 2, plasma membrane-type (putative)	calcium-transporting atpase plasma membrane-type-like	29.2142	54.3355	0.895222	-6.12194	9.24449e-10	1.90532e-07
XLOC_022024	LG6:8764267-8764756	489	LOC101312271	gene09728-v1.0-hybrid	489	Msx2-interacting protein (probable)	PREDICTED: uncharacterized protein LOC101312271	7.12154	13.3117	0.902434	-3.37151	0.000747563	0.0266687
XLOC_026385	LG6:24796720-24797200	480	-	gene20446-v1.0-hybrid	480	Histidinol-phosphate aminotransferase (probable)	---NA---	11.437	21.3903	0.903245	-3.92216	8.77595e-05	0.00505985
XLOC_012805	LG4:3427516-3429164	1648	-	gene11522-v1.0-hybrid	1263	hypothetical protein	---NA---	37.8797	72.9045	0.944585	-5.99968	1.97706e-09	3.93896e-07
XLOC_004580	LG2:14444268-14445416	1148	LOC101306192	gene20341-v1.0-hybrid	927	Chlorophyllase-1 (AtCLH1) (putative)	chlorophyllase 1	3.32478	6.40738	0.946473	-3.69301	0.000221613	0.0103685
XLOC_032399	unanchored:8204488-8208606	4118	LOC101290821	gene07565-v1.0-hybrid	1110	SKP1-like protein 1B (similar to)	sbp (s-ribonuclease binding protein) family protein	1.90554	3.6834	0.950836	-3.24274	0.00118386	0.0379067
XLOC_020872	LG5:24640076-24641390	1314	LOC101292413	gene12109-v1.0-hybrid	1314	Aspartic proteinase nepenthesin-1, Precursor (probable)	aspartyl protease	2.68573	5.2142	0.957132	-3.91597	9.00404e-05	0.00517472
XLOC_007361	LG2:22451292-22456561	5269	LOC101291694	gene15184-v1.0-hybrid	2325	Jasmonate O-methyltransferase (similar to)	jasmonate o-methyltransferase-like	71.6169	141.082	0.978161	-8.46165	0	0
XLOC_023549	LG6:29357663-29364273	6610	-	gene24498-v1.0-hybrid gene24499-v1.0-hybrid	813 1149	Putative AC9 transposase (probable)	ac-like transposase hat family dimerization domain-containing protein	12.0247	24.0214	0.998318	-4.52629	6.00279e-06	0.000512552
XLOC_010948	LG3:9643075-9644652	1577	LOC101304937	gene31278-v1.0-hybrid	1188	Protochlorophyllide reductase, chloroplastic (PCR), Precursor (putative)	protochlorophyllide chloroplastic-like	1.30927	2.63863	1.01102	-3.17524	0.00149713	0.0449667
XLOC_024271	LG6:37484347-37484773	426	LOC101291264	gene28000-v1.0-hybrid	426	17.8 kDa class I heat shock protein (putative)	kda class i heat shock	26.3033	53.3137	1.01926	-5.59553	2.19952e-08	3.46754e-06
XLOC_025276	LG6:9178922-9185382	6460	-	gene09597-v1.0-hybrid	954	Putative AC9 transposase (probable)	ac-like transposase	4.64028	9.49619	1.03314	-4.98542	6.18284e-07	7.06143e-05
XLOC_008105	LG3:5121414-5123768	2354	LOC101299840	gene29685-v1.0-hybrid	2067	Probable LRR receptor-like serine/threonine-protein kinase At2g24230, Precursor	probable lrr receptor-like serine threonine-protein kinase at2g24230-like	0.954697	1.96073	1.03828	-3.59702	0.000321882	0.0141117
XLOC_010823	LG3:8017866-8023809	5943	LOC101295609	gene20086-v1.0-hybrid	1734	Splicing factor U2af large subunit B (U2 snRNP auxiliary factor large subunit B) (similar to)	protein	0.506869	1.05137	1.05258	-3.31228	0.000925394	0.031249
XLOC_014602	LG4:870168-873060	2892	-	gene29030-v1.0-hybrid	2892	Putative calcium-transporting ATPase 13, plasma membrane-type	calcium-transporting atpase plasma membrane-type-like	0.983958	2.08502	1.08339	-4.56668	4.9552e-06	0.000444259
XLOC_008131	LG3:5400867-5403152	2285	LOC101301764	gene02376-v1.0-hybrid	723	hypothetical protein	protein ralf-like 19-like	3.43485	7.29493	1.08665	-3.88983	0.000100314	0.00556884
XLOC_025123	LG6:7531873-7533313	1440	LOC101301413	gene13842-v1.0-hybrid	1440	Flotillin-1 (probable)	flotillin-like protein	22.1586	47.5863	1.10268	-8.81928	0	0
XLOC_007519	LG2:3955964-3958427	2463	LOC101297673	-	3177	uncharacterized LOC101297673	retroelement pol poly	1.49948	3.25605	1.11866	-5.0261	5.00554e-07	5.8282e-05
XLOC_010589	LG3:5205077-5208886	3809	LOC101304443	gene29699-v1.0-hybrid	525	Heat shock 70 kDa protein (probable)	hypothetical protein PRUPE_ppa024839mg	57.1921	130.515	1.19033	-7.22344	5.06928e-13	2.11389e-10
XLOC_007843	LG3:2473887-2476628	2741	-	gene30456-v1.0-hybrid	1485	Bromodomain-containing protein 9 (probable)	bromodomain protein	1.26164	3.03076	1.26438	-3.48172	0.000498201	0.0197202
XLOC_021240	LG5:25844911-25845313	402	-	-	-			3.35985	8.32319	1.30874	-3.24178	0.00118784	0.0379663
XLOC_015967	LG4:21809761-21817497	7736	LOC101294740	gene05015-v1.0-hybrid	2346	Glycogenin-1 (probable)	galactinol synthase	3.29446	8.21341	1.31794	-6.3234	2.55875e-10	6.11745e-08
XLOC_015290	LG4:12655349-12657866	2517	LOC101302937	gene09783-v1.0-hybrid	2517	Lectin-domain containing receptor kinase A4.1, Precursor (probable)	receptor like protein kinase -like	0.555708	1.39591	1.32881	-4.27413	1.91889e-05	0.00136746
XLOC_006063	LG2:7616145-7634945	18800	LOC101299063	gene31214-v1.0-hybrid	4857	Pentatricopeptide repeat-containing protein At2g13600 (probable)	pentatricopeptide repeat-containing protein	0.277278	0.741004	1.41815	-3.2917	0.000995821	0.0331282
XLOC_008113	LG3:5205077-5208886	3809	LOC101304443	-	1835	ferrochelatase-2, chloroplastic-like	probable phytol kinase chloroplastic-like	2.70334	7.34583	1.44218	-3.64353	0.000268925	0.0121324
XLOC_010329	LG3:2099878-2105991	6113	LOC101297685	gene30386-v1.0-hybrid	4620	Probable disease resistance protein At4g27220	cc-nbs-lrr resistance protein	0.63472	1.75463	1.46698	-3.56926	0.000357992	0.0153568
XLOC_026354	LG6:24279931-24287110	7179	LOC101297034	gene34878-v1.0-hybrid	1125	Disease resistance protein RPS2 (probable)	ribonuclease h protein at1g65750-like	0.469075	1.30844	1.47996	-3.38428	0.000713655	0.0258113
XLOC_033411	unanchored:5593293-5593865	572	LOC101305528	-	3089	uncharacterized LOC101305528	retrotransposon gag protein	1.36074	3.92436	1.52807	-3.26027	0.00111305	0.0358811
XLOC_019423	LG5:5792631-5796461	3830	LOC101307951	gene01912-v1.0-hybrid	2250	Oligopeptide transporter 7 (AtOPT7) (putative)	oligopeptide transporter 7-like	3.22745	9.51036	1.55911	-8.90161	0	0
XLOC_015969	LG4:21872830-21875676	2846	LOC101303210	gene05020-v1.0-hybrid	960	Gibberellin 2-beta-dioxygenase 2 (putative)	gibberellin 2-oxidase	2.00001	6.61477	1.72568	-5.95386	2.61895e-09	5.04951e-07
XLOC_009853	LG3:28536109-28539008	2899	LOC101306901	gene24830-v1.0-hybrid	951	Serine/threonine-protein kinase BRI1-like 2, Precursor (probable)	lrr receptor-like serine threonine-protein kinase gso1-like	0.551581	1.97015	1.83666	-3.60699	0.000309769	0.0136473
XLOC_026382	LG6:24741608-24746247	4639	LOC101314003	gene05887-v1.0-hybrid	3468	Putative disease resistance protein RGA3 (probable)	disease resistance protein rga3-like	0.55936	2.09089	1.90226	-7.06155	1.64646e-12	5.90454e-10
XLOC_021576	LG6:3488591-3490340	1749	LOC101314201	gene00225-v1.0-hybrid	1314	F-box/kelch-repeat protein At3g06240 (probable)	f-box kelch-repeat protein at3g06240-like	0.310415	1.44895	2.22274	-4.53458	5.77194e-06	0.000499984
XLOC_024912	LG6:5211108-5219079	7971	LOC101294109	gene35086-v1.0-hybrid	768	Disease resistance protein RPS2 (probable)	disease resistance protein at4g27190-like	0.572936	2.8356	2.30721	-3.58575	0.000336111	0.0146282
XLOC_021228	LG5:22110553-22110687	134	-	-	-			34.8094	207.055	2.57247	-3.30543	0.000948314	0.0317836
XLOC_003454	LG1:12570356-12570495	139	-	-	-		---NA---	25.8244	160.277	2.63376	-3.30945	0.000934788	0.0314478
XLOC_027644	LG6:6251284-6251652	368	-	-	-			1.20834	8.17073	2.75744	-4.21589	2.48797e-05	0.00169627
XLOC_015928	LG4:21334091-21334874	783	LOC101313003	gene04814-v1.0-hybrid	783	Fasciclin-like arabinogalactan protein 12, Precursor (similar to)	fasciclin-like arabinogalactan protein 11-like	0.302134	2.17994	2.85102	-3.82475	0.000130905	0.00686333
XLOC_026308	LG6:23574177-23575258	1081	LOC101300840	gene15682-v1.0-hybrid	585	Protein PHLOEM PROTEIN 2-LIKE A1 (AtPP2-A1) (probable)	protein phloem protein 2-like a1-like	0.495118	5.557	3.48846	-5.91202	3.3793e-09	6.24682e-07

## Sheet: gdl_gene_exp
Complete list of all analysed transcripts						H g-dec	No g-dec		H g-dec	No g-dec
test_id	gene_id	locations	gene	function	locus	sample_1	sample_2	status	value_1	value_2	log2(fold_change)	test_stat	p_value	q_value	significant
XLOC_002600	XLOC_002600	1	gene31654-v1.0-hybrid	hypothetical protein	LG1:10002519-10006367	C3	C4	OK	0.421297	0.443289	0.0734107	-0.130224	0.896389	0.999993	no
XLOC_000863	XLOC_000863	1	gene31655-v1.0-hybrid	Heat shock cognate 70 kDa protein (similar to)	LG1:10006851-10007670	C3	C4	NOTEST	0	0	0	0	1	1	no
XLOC_002601	XLOC_002601	1	gene31656-v1.0-hybrid	Heat shock 70 kDa protein (probable)	LG1:10008018-10008849	C3	C4	NOTEST	0	0	0	0	1	1	no
XLOC_002602	XLOC_002602	1	gene31657-v1.0-hybrid	Probable ADP-ribosylation factor GTPase-activating protein AGD11 (ARF GAP AGD11)	LG1:10010593-10011531	C3	C4	NOTEST	0.0389844	0.036391	-0.0993126	0.0275299	0.978037	1	no
XLOC_002603	XLOC_002603	1	gene31658-v1.0-hybrid	NAC domain-containing protein 78 (ANAC078) (similar to)	LG1:10014049-10017437	C3	C4	NOTEST	0.0950284	0.14105	0.569776	-0.6675	0.504453	1	no
XLOC_003440	XLOC_003440	0	-		LG1:10025588-10026849	C3	C4	NOTEST	0.252811	0.316916	0.326044	-0.450042	0.65268	1	no
XLOC_002604	XLOC_002604	1	gene34344-v1.0-hybrid	Cysteine-rich PAK1 inhibitor (CRIPak) (probable)	LG1:10031121-10032937	C3	C4	NOTEST	0	0	0	0	1	1	no
XLOC_002605	XLOC_002605	1	gene31659-v1.0-hybrid	Putative thymidine phosphorylase (probable)	LG1:10039401-10040343	C3	C4	NOTEST	0.181781	0.00655476	-4.79351	0.648427	0.516709	1	no
XLOC_002606	XLOC_002606	1	gene31660-v1.0-hybrid	Deoxyribonuclease-2-alpha (DNase II alpha), Precursor (probable)	LG1:10047505-10049955	C3	C4	NOTEST	0	0	0	0	1	1	no
XLOC_002607	XLOC_002607	1	gene31661-v1.0-hybrid	hypothetical protein	LG1:10049981-10051962	C3	C4	NOTEST	0	0	0	0	1	1	no
XLOC_001766	XLOC_001766	0	-		LG1:1005313-1007196	C3	C4	OK	1.55065	0.937954	-0.725285	1.1326	0.257381	0.870247	no
XLOC_000864	XLOC_000864	1	gene31662-v1.0-hybrid	Probable O-acetyltransferase CAS1	LG1:10053640-10054720	C3	C4	OK	57.231	55.3419	-0.0484249	0.38986	0.69664	0.999993	no
XLOC_000865	XLOC_000865	1	gene31663-v1.0-hybrid	Actinidain (Actinidin), Precursor (similar to)	LG1:10061683-10069480	C3	C4	OK	127.708	100.741	-0.342203	2.91983	0.0035022	0.0840435	no
XLOC_002608	XLOC_002608	1	gene31664-v1.0-hybrid	Protein split ends (probable)	LG1:10069780-10088282	C3	C4	OK	1.10298	1.51942	0.462107	-0.584895	0.558618	0.993612	no
XLOC_002609	XLOC_002609	0	-		LG1:10069780-10088282	C3	C4	OK	1.98512	2.01624	0.022446	-0.00902637	0.992798	0.999993	no
XLOC_000867	XLOC_000867	1	gene31664-v1.0-hybrid	Protein split ends (probable)	LG1:10069780-10088282	C3	C4	OK	3.60149	4.01855	0.15808	-0.373032	0.709124	0.999993	no
XLOC_000866	XLOC_000866	1	gene31665-v1.0-hybrid	Probable cysteine proteinase At3g19400, Precursor (similar to)	LG1:10069780-10088282	C3	C4	OK	8.25267	6.01622	-0.456003	0.834234	0.404149	0.953721	no
XLOC_003441	XLOC_003441	0	-		LG1:10088685-10089890	C3	C4	OK	0.511143	0.561178	0.134729	-0.24913	0.80326	0.999993	no
XLOC_001767	XLOC_001767	1	gene34736-v1.0-hybrid	UvrABC system protein A (UvrA protein) (probable)	LG1:1008967-1009766	C3	C4	NOTEST	0	0	0	0	1	1	no
XLOC_003442	XLOC_003442	0	-		LG1:10091966-10092747	C3	C4	OK	1.34756	1.21433	-0.150187	0.32869	0.74239	0.999993	no
XLOC_000868	XLOC_000868	1	gene31666-v1.0-hybrid	Sucrose synthase 2 (putative)	LG1:10093856-10099409	C3	C4	OK	0.785981	0.783591	-0.00439338	0.00969915	0.992261	0.999993	no
XLOC_002610	XLOC_002610	1	gene31666-v1.0-hybrid	Sucrose synthase 2 (putative)	LG1:10093856-10099409	C3	C4	OK	1.12709	1.02273	-0.140183	0.223215	0.823368	0.999993	no
XLOC_000869	XLOC_000869	1	gene31667-v1.0-hybrid	Probable polyamine oxidase 4 (AtPAO4) (similar to)	LG1:10100176-10111435	C3	C4	OK	27.6118	25.2876	-0.126856	0.926603	0.354133	0.933954	no
XLOC_002611	XLOC_002611	2	gene31668-v1.0-hybrid,gene31669-v1.0-hybrid	Medium-chain-fatty-acid--CoA ligase (probable) // Medium-chain-fatty-acid--CoA ligase (probable)	LG1:10115953-10125678	C3	C4	OK	0.830202	0.732204	-0.181215	0.390642	0.696062	0.999993	no
XLOC_000870	XLOC_000870	1	gene31670-v1.0-hybrid	Neuralized-like protein 4 (probable)	LG1:10129650-10131377	C3	C4	NOTEST	0	0	0	0	1	1	no
XLOC_002612	XLOC_002612	1	gene31671-v1.0-hybrid	Putative ribonuclease H protein At1g65750 (probable)	LG1:10133294-10137134	C3	C4	OK	0.629953	1.13822	0.853467	-1.92772	0.0538905	0.474845	no
XLOC_000871	XLOC_000871	1	gene31672-v1.0-hybrid	Glutathione S-transferase (similar to)	LG1:10137535-10139386	C3	C4	OK	1348.05	1257.24	-0.100615	0.774623	0.438562	0.968448	no
XLOC_002613	XLOC_002613	1	gene31673-v1.0-hybrid	F-box/kelch-repeat protein At3g23880 (probable)	LG1:10140776-10141915	C3	C4	OK	0.872847	0.528048	-0.72506	1.4093	0.158748	0.761364	no
XLOC_002614	XLOC_002614	1	gene31674-v1.0-hybrid	Phytoene synthase, chloroplastic, Precursor (putative)	LG1:10143440-10147256	C3	C4	NOTEST	0.206974	0.236456	0.192127	-0.245228	0.80628	1	no
XLOC_002615	XLOC_002615	1	gene31675-v1.0-hybrid	Isocitrate dehydrogenase [NADP] (IDH) (similar to)	LG1:10149391-10159767	C3	C4	OK	3.56158	3.03104	-0.232706	0.820795	0.411763	0.956828	no
XLOC_002616	XLOC_002616	1	gene31676-v1.0-hybrid	Myosin-14 (NMHC II-C) (probable)	LG1:10160535-10162744	C3	C4	NOTEST	0.0228451	0	-1.79769e+308	-1.79769e+308	0.268723	1	no
XLOC_000872	XLOC_000872	1	gene31677-v1.0-hybrid	Cell division control protein 2 homolog (similar to)	LG1:10163630-10168987	C3	C4	OK	2.82336	2.65782	-0.087167	0.271417	0.786071	0.999993	no
XLOC_002617	XLOC_002617	1	gene31677-v1.0-hybrid	Cell division control protein 2 homolog (similar to)	LG1:10163630-10168987	C3	C4	OK	7.37137	7.04267	-0.0658117	0.30718	0.758706	0.999993	no
XLOC_002618	XLOC_002618	1	gene31678-v1.0-hybrid	Transcription factor IIIA (Factor A) (probable)	LG1:10169156-10175660	C3	C4	OK	4.68573	4.03741	-0.214843	0.98246	0.325873	0.918533	no
XLOC_002619	XLOC_002619	1	gene31679-v1.0-hybrid	Ubiquitin-like protein SMT3 (probable)	LG1:10176343-10176957	C3	C4	OK	49.5903	36.7912	-0.430698	2.09104	0.0365244	0.38277	no
XLOC_000873	XLOC_000873	1	gene31680-v1.0-hybrid	Zinc finger CCCH-type with G patch domain-containing protein (probable)	LG1:10177989-10186327	C3	C4	NOTEST	0.0256029	0	-1.79769e+308	-1.79769e+308	0.377889	1	no
XLOC_000874	XLOC_000874	1	gene31681-v1.0-hybrid	hypothetical protein	LG1:10177989-10186327	C3	C4	NOTEST	0.244362	0	-1.79769e+308	-1.79769e+308	0.173354	1	no
XLOC_002620	XLOC_002620	1	gene31681-v1.0-hybrid	hypothetical protein	LG1:10177989-10186327	C3	C4	OK	2.72034	2.51333	-0.114186	0.268851	0.788044	0.999993	no
XLOC_000090	XLOC_000090	1	gene10237-v1.0-hybrid	Protein grpE (probable)	LG1:1017911-1021742	C3	C4	OK	47.623	45.8664	-0.0542199	0.428834	0.668044	0.999993	no
XLOC_002621	XLOC_002621	1	gene31682-v1.0-hybrid	Beta-catenin-like protein 1 (NAP) (probable)	LG1:10190789-10198184	C3	C4	OK	32.2591	30.0118	-0.104176	0.786017	0.431857	0.965197	no
XLOC_002622	XLOC_002622	1	gene31683-v1.0-hybrid	Solute carrier family 12 member 9 (probable)	LG1:10202610-10202940	C3	C4	OK	0.430269	0.48393	0.169562	-0.1117	0.911061	0.999993	no
XLOC_003443	XLOC_003443	0	-		LG1:10214681-10214962	C3	C4	OK	3.37004	3.50093	0.0549712	-0.0829336	0.933904	0.999993	no
XLOC_002623	XLOC_002623	1	gene31684-v1.0-hybrid	Methylmalonate-semialdehyde dehydrogenase [acylating], mitochondrial (MMSDH), Precursor (probable)	LG1:10215127-10222438	C3	C4	OK	9.7998	6.94499	-0.496778	1.11037	0.266839	0.881157	no
XLOC_000014	XLOC_000014	1	gene10041-v1.0-hybrid	Two-component response regulator ARR18 (probable)	LG1:102184-105282	C3	C4	OK	3.82057	3.58733	-0.0908768	0.479029	0.631918	0.999993	no
XLOC_000875	XLOC_000875	1	gene31685-v1.0-hybrid	Intracellular protease 1 (probable)	LG1:10223227-10228893	C3	C4	OK	37.3099	38.384	0.0409453	-0.285757	0.775064	0.999993	no
XLOC_002624	XLOC_002624	1	gene31686-v1.0-hybrid	60S ribosomal protein L22-3 (similar to)	LG1:10231195-10234165	C3	C4	NOTEST	0.182239	0.0203503	-3.16271	1.22469	0.220693	1	no
XLOC_000876	XLOC_000876	1	gene31687-v1.0-hybrid	BAHD acyltransferase At5g47980 (probable)	LG1:10234233-10237721	C3	C4	NOTEST	0	0	0	0	1	1	no
XLOC_000091	XLOC_000091	1	gene10238-v1.0-hybrid	Probable ADP-ribosylation factor GTPase-activating protein AGD14 (ARF GAP AGD14)	LG1:1023628-1046367	C3	C4	OK	8.50718	9.33653	0.134206	-0.793259	0.427627	0.96392	no
XLOC_002625	XLOC_002625	1	gene31688-v1.0-hybrid	REF6 (RELATIVE OF EARLY FLOWERING 6); transcription factor (probable)	LG1:10241005-10241815	C3	C4	NOTEST	0.269886	0	-1.79769e+308	-1.79769e+308	0.454337	1	no
XLOC_000877	XLOC_000877	1	gene31688-v1.0-hybrid	REF6 (RELATIVE OF EARLY FLOWERING 6); transcription factor (probable)	LG1:10241005-10241815	C3	C4	OK	4.38843	3.84259	-0.191629	0.439481	0.660313	0.999993	no
XLOC_000878	XLOC_000878	1	gene31689-v1.0-hybrid	Acyl-coenzyme A oxidase 2, peroxisomal (AOX 2), Precursor (similar to)	LG1:10243725-10247485	C3	C4	NOTEST	0.068566	0.266774	1.96005	-0.965489	0.3343	1	no
XLOC_002626	XLOC_002626	1	gene34345-v1.0-hybrid	hypothetical protein	LG1:10251822-10254987	C3	C4	NOTEST	0.0450233	0.0197595	-1.18813	0.678443	0.497491	1	no
XLOC_002627	XLOC_002627	3	gene31627-v1.0-hybrid,gene31628-v1.0-hybrid,gene31629-v1.0-hybrid	Cysteine-rich receptor-like protein kinase 3 (Cysteine-rich RLK3), Precursor (probable) // Cysteine-rich receptor-like protein kinase 42 (Cysteine-rich RLK42), Precursor (probable) // Oxygen-evolving enhancer protein 3-1, chloroplastic (OEE3), Precursor (probable)	LG1:10263822-10270191	C3	C4	OK	2.67913	3.26582	0.285679	-0.537573	0.590872	0.999949	no
XLOC_000879	XLOC_000879	1	gene31630-v1.0-hybrid	Protein DDI1 homolog 1 (probable)	LG1:10270944-10272780	C3	C4	NOTEST	0	0	0	0	1	1	no
XLOC_000880	XLOC_000880	1	gene31631-v1.0-hybrid	Auxin response factor 8 (putative)	LG1:10276247-10286107	C3	C4	OK	21.5417	24.894	0.208661	-1.13704	0.25552	0.868903	no
XLOC_002628	XLOC_002628	1	gene31632-v1.0-hybrid	Subtilisin-like protease, Precursor (similar to)	LG1:10286973-10289221	C3	C4	NOTEST	0	0	0	0	1	1	no
XLOC_002629	XLOC_002629	1	gene31633-v1.0-hybrid	Expansin-A13 (AtEXPA13), Precursor (similar to)	LG1:10291641-10292263	C3	C4	OK	6.916	3.49418	-0.984984	1.4446	0.148571	0.747408	no
XLOC_002631	XLOC_002631	1	gene31634-v1.0-hybrid	Xylem serine proteinase 1 (AtXSP1), Precursor (probable)	LG1:10293854-10306910	C3	C4	OK	0.304753	0.486798	0.675682	-0.655016	0.512458	0.98425	no
XLOC_002632	XLOC_002632	1	gene31634-v1.0-hybrid	Xylem serine proteinase 1 (AtXSP1), Precursor (probable)	LG1:10293854-10306910	C3	C4	OK	0.49458	0.627037	0.342345	-0.211408	0.832569	0.999993	no
XLOC_002630	XLOC_002630	1	gene31634-v1.0-hybrid	Xylem serine proteinase 1 (AtXSP1), Precursor (probable)	LG1:10293854-10306910	C3	C4	OK	4.89042	5.49089	0.167081	-0.422905	0.672364	0.999993	no
XLOC_000881	XLOC_000881	1	gene31634-v1.0-hybrid	Xylem serine proteinase 1 (AtXSP1), Precursor (probable)	LG1:10293854-10306910	C3	C4	OK	8.61455	10.1923	0.242626	-1.0678	0.285608	0.889631	no
XLOC_002633	XLOC_002633	1	gene31635-v1.0-hybrid	SH3 and multiple ankyrin repeat domains protein 2 (Shank2) (probable)	LG1:10308469-10309831	C3	C4	NOTEST	0.015263	0	-1.79769e+308	-1.79769e+308	0.288524	1	no
XLOC_000882	XLOC_000882	1	gene31636-v1.0-hybrid	Homeobox-leucine zipper protein HDG11 (probable)	LG1:10312151-10315257	C3	C4	OK	2.6961	2.99253	0.150489	-0.458537	0.646567	0.999993	no
XLOC_000883	XLOC_000883	1	gene31637-v1.0-hybrid	UTP--glucose-1-phosphate uridylyltransferase (UGPase) (putative)	LG1:10318626-10325143	C3	C4	OK	465.835	487.051	0.064253	-0.569699	0.568882	0.996755	no
XLOC_002634	XLOC_002634	1	gene31638-v1.0-hybrid	Centromere protein V (probable)	LG1:10326540-10329225	C3	C4	OK	4.69849	4.31826	-0.121748	0.342554	0.731934	0.999993	no
XLOC_000884	XLOC_000884	1	gene31639-v1.0-hybrid	Large tegument protein UL36 (pUL36) (probable)	LG1:10329996-10330617	C3	C4	NOTEST	0	0	0	0	1	1	no
XLOC_002635	XLOC_002635	1	gene31640-v1.0-hybrid	Meiotic recombination protein SPO11-1 (AtSPO11-1) (probable)	LG1:10335614-10336528	C3	C4	NOTEST	0.202723	0.175144	-0.210968	0.085222	0.932085	1	no
XLOC_000885	XLOC_000885	1	gene31641-v1.0-hybrid	Pentatricopeptide repeat-containing protein At1g80270, mitochondrial, Precursor (probable)	LG1:10337027-10337539	C3	C4	OK	0.185951	0.374368	1.00953	-0.585253	0.558378	0.993612	no
XLOC_000888	XLOC_000888	1	gene31611-v1.0-hybrid	Vasorin, Precursor (probable)	LG1:10349547-10398780	C3	C4	NOTEST	0.277318	0	-1.79769e+308	-1.79769e+308	0.244998	1	no
XLOC_000887	XLOC_000887	1	gene31609-v1.0-hybrid	Cytosolic 5'-nucleotidase III-like protein B (cN-III-like protein B) (probable)	LG1:10349547-10398780	C3	C4	OK	0.119556	0.458349	1.93876	-0.595666	0.551398	0.990911	no
XLOC_000886	XLOC_000886	1	gene31608-v1.0-hybrid	Transcriptional corepressor LEUNIG (probable)	LG1:10349547-10398780	C3	C4	OK	1.14437	0.740467	-0.628044	0.504579	0.613855	0.999993	no
XLOC_002636	XLOC_002636	2	gene31607-v1.0-hybrid,gene31610-v1.0-hybrid	Glutathione-regulated potassium-efflux system protein kefB (probable) // DNA repair protein recA homolog 1, chloroplastic, Precursor (similar to)	LG1:10349547-10398780	C3	C4	OK	11.2902	10.1127	-0.158897	0.870316	0.384128	0.947704	no
XLOC_000889	XLOC_000889	1	gene31612-v1.0-hybrid	Phytosulfokine receptor 1 (DcPSKR1), Precursor (similar to)	LG1:10399646-10399943	C3	C4	NOTEST	0	0	0	0	1	1	no
XLOC_000890	XLOC_000890	1	gene31613-v1.0-hybrid	Cell division control protein 2 homolog (similar to)	LG1:10400309-10408778	C3	C4	OK	85.2356	77.528	-0.136738	1.19769	0.231038	0.852674	no
XLOC_000891	XLOC_000891	1	gene24138-v1.0-hybrid	Alcohol dehydrogenase 4, mitochondrial, Precursor (probable)	LG1:10419566-10421151	C3	C4	OK	27.6963	33.1924	0.261161	-1.65827	0.0972625	0.631203	no
XLOC_000892	XLOC_000892	1	gene24139-v1.0-hybrid	Sorbitol dehydrogenase (probable)	LG1:10422838-10425846	C3	C4	OK	26.7922	31.8363	0.248859	-1.76713	0.0772068	0.570414	no
XLOC_002637	XLOC_002637	1	gene24140-v1.0-hybrid	hypothetical protein	LG1:10427802-10428095	C3	C4	NOTEST	0	0	0	0	1	1	no
XLOC_000893	XLOC_000893	1	gene24141-v1.0-hybrid	Protein trpH (probable)	LG1:10428290-10432861	C3	C4	OK	58.4937	53.7662	-0.121581	0.950185	0.342018	0.926534	no
XLOC_000894	XLOC_000894	1	gene24142-v1.0-hybrid	Hepatocyte growth factor-regulated tyrosine kinase substrate (probable)	LG1:10433990-10441246	C3	C4	OK	41.2242	39.5494	-0.0598331	0.39116	0.695679	0.999993	no
XLOC_000895	XLOC_000895	1	gene24143-v1.0-hybrid	DDT domain-containing protein DDB_G0282237 (probable)	LG1:10442512-10449650	C3	C4	OK	10.9922	8.63175	-0.348752	1.93504	0.052985	0.471344	no
XLOC_000896	XLOC_000896	1	gene24144-v1.0-hybrid	Probable DNA replication complex GINS protein PSF1	LG1:10450538-10460205	C3	C4	OK	26.558	26.7689	0.0114128	-0.0830247	0.933832	0.999993	no
XLOC_000897	XLOC_000897	1	gene24145-v1.0-hybrid	Homeotic protein bicoid (probable)	LG1:10460645-10460948	C3	C4	NOTEST	0	0.196257	1.79769e+308	1.79769e+308	0.204287	1	no
XLOC_000898	XLOC_000898	1	gene24146-v1.0-hybrid	Neurofilament medium polypeptide (NF-M) (probable)	LG1:10461181-10464138	C3	C4	NOTEST	0.0614764	0	-1.79769e+308	-1.79769e+308	0.203029	1	no
XLOC_002638	XLOC_002638	1	gene24147-v1.0-hybrid	hypothetical protein	LG1:10468037-10476754	C3	C4	NOTEST	5.65398e-05	0.0382974	9.40376	-0.23785	0.811998	1	no
XLOC_000899	XLOC_000899	1	gene24148-v1.0-hybrid	RNA replicase polyprotein (probable)	LG1:10479239-10479584	C3	C4	NOTEST	0	0	0	0	1	1	no
XLOC_000092	XLOC_000092	1	gene10239-v1.0-hybrid	Presenilin-like protein At1g08700 (similar to)	LG1:1048368-1057085	C3	C4	OK	10.3974	9.98817	-0.0579309	0.369507	0.711749	0.999993	no
XLOC_000900	XLOC_000900	1	gene24149-v1.0-hybrid	Autophagy-related protein 3 (probable)	LG1:10491234-10497134	C3	C4	OK	3.7153	3.89701	0.0688899	-0.340563	0.733433	0.999993	no
XLOC_000901	XLOC_000901	1	gene24150-v1.0-hybrid	Translation initiation factor eIF-2B subunit gamma (probable)	LG1:10497622-10502139	C3	C4	OK	24.4371	22.6044	-0.112466	0.853618	0.393316	0.950334	no
XLOC_002639	XLOC_002639	1	gene24151-v1.0-hybrid	Probable metal-nicotianamine transporter YSL7 (AtYSL7) (putative)	LG1:10502789-10504883	C3	C4	NOTEST	0.0160039	0.018418	0.202687	-0.0895937	0.92861	1	no
XLOC_002640	XLOC_002640	1	gene24152-v1.0-hybrid	Copia protease (probable)	LG1:10506240-10507141	C3	C4	NOTEST	0.0606447	0	-1.79769e+308	-1.79769e+308	0.203029	1	no
XLOC_000902	XLOC_000902	1	gene24153-v1.0-hybrid	Gamma-tubulin complex component 2 (GCP-2) (probable)	LG1:10513312-10513960	C3	C4	OK	0.422386	0.922182	1.12649	-1.02968	0.303163	0.901492	no
XLOC_002641	XLOC_002641	1	gene24154-v1.0-hybrid	TGACG-sequence-specific DNA-binding protein TGA-2.1 (TGA2.1) (probable)	LG1:10514195-10514639	C3	C4	NOTEST	0	0.193464	1.79769e+308	1.79769e+308	0.123765	1	no
XLOC_000903	XLOC_000903	1	gene24155-v1.0-hybrid	Uncharacterized mitochondrial protein AtMg00810 (similar to)	LG1:10520982-10521594	C3	C4	NOTEST	0	0	0	0	1	1	no
XLOC_002642	XLOC_002642	1	gene24156-v1.0-hybrid	TGACG-sequence-specific DNA-binding protein TGA-2.1 (TGA2.1) (probable)	LG1:10526376-10527180	C3	C4	NOTEST	0.0998307	0.0868377	-0.201163	0.12596	0.899763	1	no
XLOC_002643	XLOC_002643	1	gene24157-v1.0-hybrid	Subtilisin-like protease, Precursor (probable)	LG1:10530789-10533012	C3	C4	NOTEST	0	0	0	0	1	1	no
XLOC_002644	XLOC_002644	1	gene24158-v1.0-hybrid	Cyclin-dependent kinase E-1 (CDKE) (putative)	LG1:10535190-10542669	C3	C4	OK	23.3618	24.3581	0.0602514	-0.487112	0.626179	0.999993	no
XLOC_002645	XLOC_002645	1	gene24159-v1.0-hybrid	Actin cytoskeleton-regulatory complex protein pan1 (probable)	LG1:10547970-10548864	C3	C4	OK	4.16177	3.66099	-0.184964	0.715699	0.474177	0.975213	no
XLOC_002646	XLOC_002646	1	gene24160-v1.0-hybrid	Asparaginyl-tRNA synthetase, chloroplastic/mitochondrial (AsnRS), Precursor (similar to)	LG1:10552150-10559506	C3	C4	OK	9.79943	10.28	0.0690684	-0.387777	0.698181	0.999993	no
XLOC_000904	XLOC_000904	1	gene24161-v1.0-hybrid	Transcription factor HBP-1b(c1) (probable)	LG1:10560118-10563074	C3	C4	OK	0.425554	0.458278	0.10688	-0.160225	0.872704	0.999993	no
XLOC_001683	XLOC_001683	1	gene10042-v1.0-hybrid	Translation initiation factor IF-2 (probable)	LG1:105627-109350	C3	C4	OK	35.4424	36.3156	0.0351136	-0.271799	0.785777	0.999993	no
XLOC_002647	XLOC_002647	1	gene24162-v1.0-hybrid	Leucine-rich repeat structural protein ORF147 (probable)	LG1:10564554-10566114	C3	C4	OK	0.360529	0.488357	0.437822	-0.574058	0.565929	0.996007	no
XLOC_002648	XLOC_002648	1	gene24163-v1.0-hybrid	Naphthalene 1,2-dioxygenase system ferredoxin subunit (probable)	LG1:10567117-10569281	C3	C4	OK	10.7408	11.8745	0.144758	-0.842842	0.399317	0.951516	no
XLOC_002649	XLOC_002649	1	gene24164-v1.0-hybrid	Down syndrome cell adhesion molecule-like protein 1, Precursor (probable)	LG1:10569806-10570559	C3	C4	NOTEST	0	0	0	0	1	1	no
XLOC_000905	XLOC_000905	1	gene24165-v1.0-hybrid	hypothetical protein	LG1:10573014-10574428	C3	C4	NOTEST	0	0	0	0	1	1	no
XLOC_000906	XLOC_000906	1	gene24166-v1.0-hybrid	Uncharacterised protein At1g10890 (probable)	LG1:10577553-10578671	C3	C4	OK	6.81883	5.86679	-0.216954	0.945045	0.344636	0.928503	no
XLOC_000907	XLOC_000907	1	gene33963-v1.0-hybrid	50S ribosomal protein L1 (probable)	LG1:10582052-10591277	C3	C4	NOTEST	0	0	0	0	1	1	no
XLOC_002650	XLOC_002650	1	gene24167-v1.0-hybrid	E3 ubiquitin-protein ligase MARCH7 (MARCH-VII) (probable)	LG1:10582052-10591277	C3	C4	OK	22.8327	22.055	-0.049993	0.35401	0.723331	0.999993	no
XLOC_002651	XLOC_002651	1	gene24168-v1.0-hybrid	Histone-lysine N-methyltransferase SETD1A (hSET1A) (probable)	LG1:10593464-10594746	C3	C4	OK	11.1308	10.3928	-0.0989773	0.347231	0.728418	0.999993	no
XLOC_000908	XLOC_000908	1	gene24169-v1.0-hybrid	Ribosomal RNA assembly protein mis3 (probable)	LG1:10595589-10596126	C3	C4	NOTEST	0	0	0	0	1	1	no
XLOC_002652	XLOC_002652	1	gene24170-v1.0-hybrid	SAGA-associated factor 29 homolog (probable)	LG1:10597522-10601013	C3	C4	OK	20.5688	20.9182	0.0243067	-0.119386	0.904969	0.999993	no
XLOC_002653	XLOC_002653	1	gene24171-v1.0-hybrid	Pre-mRNA-processing protein 45 (probable)	LG1:10601941-10609362	C3	C4	NOTEST	0	0	0	0	1	1	no
XLOC_000909	XLOC_000909	1	gene24172-v1.0-hybrid	Aldehyde dehydrogenase family 3 member I1, chloroplastic (AtALDH3), Precursor (similar to)	LG1:10610197-10617425	C3	C4	OK	4.01157	3.54433	-0.178653	0.649901	0.515756	0.984521	no
XLOC_002654	XLOC_002654	1	gene24173-v1.0-hybrid	Long-chain-alcohol O-fatty-acyltransferase (probable)	LG1:10618474-10619524	C3	C4	OK	5.56601	5.47064	-0.0249335	0.110333	0.912145	0.999993	no
XLOC_000910	XLOC_000910	1	gene24174-v1.0-hybrid	Acyl-CoA-binding domain-containing protein 3 (Acyl-CoA binding protein 3), Precursor (probable)	LG1:10632918-10634540	C3	C4	NOTEST	0.029035	0.0970107	1.74035	-0.845453	0.397858	1	no
XLOC_002655	XLOC_002655	1	gene24175-v1.0-hybrid	E3 ubiquitin-protein ligase RGLG1 (similar to)	LG1:10641085-10641816	C3	C4	OK	0.0851126	0.660721	2.9566	-1.94416	0.0518765	0.466733	no
XLOC_000911	XLOC_000911	1	gene24176-v1.0-hybrid	F-box/kelch-repeat protein At3g06240 (probable)	LG1:10642854-10644129	C3	C4	NOTEST	0.043732	0.0349547	-0.323203	0.162043	0.871272	1	no
XLOC_000912	XLOC_000912	1	gene24177-v1.0-hybrid	tRNA modification GTPase mnmE (probable)	LG1:10645556-10647874	C3	C4	NOTEST	0.0389926	0.0220282	-0.823848	0.290875	0.771147	1	no
XLOC_002656	XLOC_002656	1	gene24178-v1.0-hybrid	Ryanodine receptor 1 (RYR-1) (probable)	LG1:10663715-10664315	C3	C4	NOTEST	0.030354	0	-1.79769e+308	-1.79769e+308	0.288833	1	no
XLOC_002657	XLOC_002657	1	gene24179-v1.0-hybrid	NAC domain-containing protein 2 (ANAC002) (similar to)	LG1:10676718-10689686	C3	C4	OK	64.0112	48.7123	-0.394037	2.9963	0.00273281	0.0694027	no
XLOC_000093	XLOC_000093	1	gene10240-v1.0-hybrid	Nuclear receptor subfamily 4 group A member 3 (probable)	LG1:1068225-1068988	C3	C4	NOTEST	0	0	0	0	1	1	no
XLOC_001768	XLOC_001768	1	gene10241-v1.0-hybrid	Probable host range protein 2	LG1:1069519-1070770	C3	C4	NOTEST	0	0	0	0	1	1	no
XLOC_000913	XLOC_000913	1	gene24180-v1.0-hybrid	Beta-galactosidase 6 (Lactase 6), Precursor (putative)	LG1:10698712-10703358	C3	C4	NOTEST	0	0	0	0	1	1	no
XLOC_002658	XLOC_002658	1	gene24181-v1.0-hybrid	Zinc finger E-box-binding homeobox 1 (MEB1) (probable)	LG1:10705275-10706253	C3	C4	NOTEST	0	0	0	0	1	1	no
XLOC_002659	XLOC_002659	1	gene24182-v1.0-hybrid	Homeobox-leucine zipper protein HOX23 (probable)	LG1:10707934-10710224	C3	C4	NOTEST	0	0	0	0	1	1	no
XLOC_000914	XLOC_000914	1	gene24183-v1.0-hybrid	Beta-galactosidase 3 (Lactase 3), Precursor (similar to)	LG1:10715214-10725961	C3	C4	OK	4.02315	3.33509	-0.270602	1.20932	0.22654	0.847918	no
XLOC_000915	XLOC_000915	1	gene24184-v1.0-hybrid	BTB/POZ domain-containing protein TNFAIP1 (probable)	LG1:10726806-10734171	C3	C4	OK	7.22038	7.43208	0.041692	-0.227206	0.820263	0.999993	no
XLOC_000916	XLOC_000916	1	gene24185-v1.0-hybrid	Protein XAP5 CIRCADIAN TIMEKEEPER (similar to)	LG1:10737970-10743367	C3	C4	OK	16.9565	14.5931	-0.216554	1.57723	0.114742	0.678229	no
XLOC_000917	XLOC_000917	2	gene24186-v1.0-hybrid,gene24187-v1.0-hybrid	hypothetical protein // DPH3 homolog (probable)	LG1:10743486-10747002	C3	C4	OK	80.0445	73.6199	-0.120705	0.498957	0.61781	0.999993	no
XLOC_002660	XLOC_002660	1	gene24188-v1.0-hybrid	PAS domain-containing serine/threonine-protein kinase (PAS-kinase) (similar to)	LG1:10749247-10750064	C3	C4	NOTEST	0	0	0	0	1	1	no
XLOC_000918	XLOC_000918	1	gene24189-v1.0-hybrid	Trehalose-phosphate synthase (TPS) (probable)	LG1:10751660-10759459	C3	C4	NOTEST	0	0	0	0	1	1	no
XLOC_000919	XLOC_000919	1	gene24190-v1.0-hybrid	Neutral alpha-glucosidase AB, Precursor (probable)	LG1:10759530-10768272	C3	C4	OK	64.4394	70.4927	0.129532	-1.17208	0.241165	0.859054	no
XLOC_002661	XLOC_002661	1	gene24191-v1.0-hybrid	U4/U6 small nuclear ribonucleoprotein PRP4-like protein (probable)	LG1:10768711-10770803	C3	C4	OK	1.9498	1.66248	-0.229994	0.665345	0.50583	0.983191	no
XLOC_000920	XLOC_000920	1	gene24192-v1.0-hybrid	Lysine-rich coiled-coil protein 1 (probable)	LG1:10773717-10774200	C3	C4	NOTEST	0	0	0	0	1	1	no
XLOC_000921	XLOC_000921	1	gene24193-v1.0-hybrid	Double-stranded RNA-specific adenosine deaminase (DRADA) (probable)	LG1:10781184-10784898	C3	C4	OK	19.0862	15.7724	-0.275129	1.50687	0.131844	0.71661	no
XLOC_002662	XLOC_002662	1	gene24194-v1.0-hybrid	Nudix hydrolase 26, chloroplastic (AtNUDT26), Precursor (similar to)	LG1:10785470-10790935	C3	C4	OK	3.6716	3.21808	-0.190211	0.831164	0.405881	0.954096	no
XLOC_001769	XLOC_001769	1	gene10242-v1.0-hybrid	Zinc finger protein CONSTANS-LIKE 1 (probable)	LG1:1079017-1080535	C3	C4	NOTEST	0.0477261	0.025124	-0.925714	0.398973	0.689913	1	no
XLOC_002663	XLOC_002663	1	gene24195-v1.0-hybrid	UBA domain-containing protein 7 (probable)	LG1:10791493-10798868	C3	C4	OK	19.3445	23.2154	0.263157	-1.92535	0.054186	0.476475	no
XLOC_000922	XLOC_000922	1	gene24196-v1.0-hybrid	Ribosome assembly protein 3 (probable)	LG1:10801103-10801761	C3	C4	NOTEST	0	0	0	0	1	1	no
XLOC_002664	XLOC_002664	1	gene24197-v1.0-hybrid	Tripartite motif-containing protein 68 (SS-56) (probable)	LG1:10809359-10809764	C3	C4	NOTEST	0	0	0	0	1	1	no
XLOC_000923	XLOC_000923	1	gene24198-v1.0-hybrid	Putative 2'-O-methyl transferase (probable)	LG1:10810401-10810796	C3	C4	NOTEST	0	0	0	0	1	1	no
XLOC_002665	XLOC_002665	1	gene24199-v1.0-hybrid	Putative ribonuclease H protein At1g65750 (probable)	LG1:10811748-10812201	C3	C4	NOTEST	0	0	0	0	1	1	no
XLOC_002666	XLOC_002666	1	gene24200-v1.0-hybrid	NEDD8-activating enzyme E1 catalytic subunit (putative)	LG1:10814787-10816143	C3	C4	NOTEST	0	0	0	0	1	1	no
XLOC_002667	XLOC_002667	1	gene24201-v1.0-hybrid	Probable ubiquitin-conjugating enzyme E2 24	LG1:10823440-10825194	C3	C4	NOTEST	0	0	0	0	1	1	no
XLOC_002668	XLOC_002668	1	gene00257-v1.0-hybrid	LIM domain-containing protein A (probable)	LG1:10835747-10846741	C3	C4	NOTEST	0	0	0	0	1	1	no
XLOC_000924	XLOC_000924	1	gene00258-v1.0-hybrid	4-alpha-glucanotransferase (D-enzyme) (probable)	LG1:10862623-10876720	C3	C4	OK	46.168	52.7382	0.191955	-1.72427	0.0846583	0.59399	no
XLOC_002669	XLOC_002669	0	-		LG1:10877798-10881811	C3	C4	OK	1.07735	1.19896	0.1543	-0.677806	0.497895	0.980782	no
XLOC_002670	XLOC_002670	1	gene00259-v1.0-hybrid	Leucyl-tRNA synthetase (LeuRS) (probable)	LG1:10884400-10887062	C3	C4	NOTEST	0.161754	0	-1.79769e+308	-1.79769e+308	0.164303	1	no
XLOC_002671	XLOC_002671	1	gene23167-v1.0-hybrid	Polyglutamine-binding protein 1 (similar to)	LG1:10930498-10940352	C3	C4	OK	9.94551	9.08752	-0.130159	0.675053	0.499642	0.981818	no
XLOC_000925	XLOC_000925	1	gene23168-v1.0-hybrid	Eukaryotic translation initiation factor 3 subunit A (eIF3a) (probable)	LG1:10940394-10940884	C3	C4	NOTEST	0	0	0	0	1	1	no
XLOC_002672	XLOC_002672	1	gene23169-v1.0-hybrid	Transcription elongation factor SPT6 (hSPT6) (probable)	LG1:10946206-10953622	C3	C4	OK	32.5038	37.7339	0.215252	-1.93123	0.0534551	0.472868	no
XLOC_002673	XLOC_002673	1	gene23170-v1.0-hybrid	Asparagine synthetase [glutamine-hydrolyzing] 1 (similar to)	LG1:10964310-10972012	C3	C4	OK	3.75426	4.59896	0.292778	-1.31004	0.190181	0.807516	no
XLOC_000926	XLOC_000926	1	gene23171-v1.0-hybrid	B-cell CLL/lymphoma 9-like protein (B-cell lymphoma 9-like protein) (similar to)	LG1:11001955-11009676	C3	C4	NOTEST	0	0	0	0	1	1	no
XLOC_001770	XLOC_001770	1	gene10243-v1.0-hybrid	LysM domain-containing GPI-anchored protein 2, Precursor (probable)	LG1:1100526-1100979	C3	C4	NOTEST	0.011134	0	-1.79769e+308	-1.79769e+308	0.392761	1	no
XLOC_000927	XLOC_000927	2	gene23172-v1.0-hybrid,gene23173-v1.0-hybrid	Probable S-acyltransferase At5g05070 (similar to) // Probable S-acyltransferase At3g56930	LG1:11011269-11021282	C3	C4	OK	13.3877	12.1728	-0.137252	0.646884	0.517707	0.984521	no
XLOC_001684	XLOC_001684	1	gene10043-v1.0-hybrid	Lariat debranching enzyme (DmDBR1) (probable)	LG1:110154-112238	C3	C4	OK	220.733	210.634	-0.0675622	0.577227	0.563786	0.994694	no
XLOC_000928	XLOC_000928	1	gene34003-v1.0-hybrid	Reverse transcriptase (probable)	LG1:11027168-11027600	C3	C4	NOTEST	0	0	0	0	1	1	no
XLOC_001771	XLOC_001771	1	gene10244-v1.0-hybrid	Flagellin A (probable)	LG1:1103189-1103587	C3	C4	NOTEST	0	0	0	0	1	1	no
XLOC_002674	XLOC_002674	1	gene24457-v1.0-hybrid	Proline-rich protein 13 (probable)	LG1:11044336-11045058	C3	C4	NOTEST	0.289966	0.0775427	-1.90282	0.974077	0.330018	1	no
XLOC_002675	XLOC_002675	1	gene34088-v1.0-hybrid	Putative disease resistance protein At5g05400 (probable)	LG1:11047668-11056544	C3	C4	NOTEST	0	0	0	0	1	1	no
XLOC_000929	XLOC_000929	1	gene24458-v1.0-hybrid	Exosome component 10 (PM/Scl-100) (probable)	LG1:11057666-11065637	C3	C4	OK	21.3166	19.8608	-0.102057	0.802025	0.422538	0.96267	no
XLOC_002676	XLOC_002676	1	gene24459-v1.0-hybrid	Tumstatin, Precursor (probable)	LG1:11066172-11085922	C3	C4	NOTEST	0.197499	0.00302049	-6.03092	0.169075	0.865737	1	no
XLOC_000930	XLOC_000930	1	gene24460-v1.0-hybrid	Probable LRR receptor-like serine/threonine-protein kinase At1g14390, Precursor	LG1:11066172-11085922	C3	C4	OK	3.52006	2.68146	-0.392584	1.41919	0.155842	0.758937	no
XLOC_000931	XLOC_000931	1	gene24461-v1.0-hybrid	LOB domain-containing protein 20 (AS2-like protein 21) (similar to)	LG1:11086481-11090407	C3	C4	NOTEST	0.0138399	0.0139708	0.0135727	-0.00382728	0.996946	1	no
XLOC_000932	XLOC_000932	1	gene24462-v1.0-hybrid	hypothetical protein	LG1:11096743-11099939	C3	C4	NOTEST	0	0	0	0	1	1	no
XLOC_002677	XLOC_002677	1	gene24463-v1.0-hybrid	ATP-binding cassette transporter abc1 (probable)	LG1:11126531-11133029	C3	C4	OK	8.53313	7.67331	-0.153226	0.799411	0.424052	0.963271	no
XLOC_000933	XLOC_000933	1	gene34089-v1.0-hybrid	Zinc finger protein 831 (similar to)	LG1:11137073-11137407	C3	C4	NOTEST	0	0	0	0	1	1	no
XLOC_002678	XLOC_002678	1	gene24464-v1.0-hybrid	Putative vacuolar protein sorting-associated protein 13C (similar to)	LG1:11151578-11156268	C3	C4	OK	0.393326	0.523694	0.413	-0.179746	0.857352	0.999993	no
XLOC_000934	XLOC_000934	1	gene24465-v1.0-hybrid	Probable plastid-lipid-associated protein 7, chloroplastic, Precursor	LG1:11151578-11156268	C3	C4	OK	6.79298	6.68909	-0.0222354	0.108042	0.913962	0.999993	no
XLOC_001772	XLOC_001772	1	gene10177-v1.0-hybrid	hypothetical protein	LG1:1115406-1116008	C3	C4	NOTEST	0	0	0	0	1	1	no
XLOC_002679	XLOC_002679	1	gene24584-v1.0-hybrid	Peptide chain release factor 1 (RF-1) (probable)	LG1:11173149-11176566	C3	C4	NOTEST	0.273608	0.134479	-1.02472	0.874856	0.381653	1	no
XLOC_000935	XLOC_000935	1	gene24585-v1.0-hybrid	Merozoite surface protein CMZ-8 (probable)	LG1:11178328-11188172	C3	C4	NOTEST	0	0	0	0	1	1	no
XLOC_000936	XLOC_000936	1	gene24586-v1.0-hybrid	hypothetical protein	LG1:11191339-11195584	C3	C4	NOTEST	0	0	0	0	1	1	no
XLOC_002680	XLOC_002680	0	-		LG1:11207030-11215387	C3	C4	OK	5.82627	6.80692	0.224431	-0.799154	0.424201	0.963271	no
XLOC_000094	XLOC_000094	1	gene10178-v1.0-hybrid	hypothetical protein	LG1:1121182-1122124	C3	C4	NOTEST	0	0	0	0	1	1	no
XLOC_000937	XLOC_000937	1	gene24587-v1.0-hybrid	Probable maltase, Precursor	LG1:11216071-11216371	C3	C4	NOTEST	0	0	0	0	1	1	no
XLOC_002681	XLOC_002681	1	gene34094-v1.0-hybrid	Sucrose synthase isoform 1 (probable)	LG1:11221430-11227344	C3	C4	NOTEST	0	0	0	0	1	1	no
XLOC_000095	XLOC_000095	0	-		LG1:1122407-1125060	C3	C4	OK	2.89889	2.90654	0.00380132	-0.00799207	0.993623	0.999993	no
XLOC_000938	XLOC_000938	1	gene24588-v1.0-hybrid	hypothetical protein	LG1:11233283-11234939	C3	C4	NOTEST	0	0.00857393	1.79769e+308	1.79769e+308	0.27601	1	no
XLOC_002682	XLOC_002682	1	gene25345-v1.0-hybrid	hypothetical protein	LG1:11250358-11250571	C3	C4	NOTEST	0	0	0	0	1	1	no
XLOC_000939	XLOC_000939	1	gene25347-v1.0-hybrid	Probable WRKY transcription factor 67	LG1:11274439-11274757	C3	C4	NOTEST	0	0	0	0	1	1	no
XLOC_000940	XLOC_000940	1	gene25348-v1.0-hybrid	Keratin, type I cytoskeletal 18 (CK-18) (probable)	LG1:11276412-11277143	C3	C4	NOTEST	0	0	0	0	1	1	no
XLOC_002683	XLOC_002683	1	gene25349-v1.0-hybrid	Exodeoxyribonuclease 7 large subunit (Exonuclease VII large subunit) (probable)	LG1:11277555-11282839	C3	C4	NOTEST	0	0	0	0	1	1	no
XLOC_000941	XLOC_000941	1	gene25350-v1.0-hybrid	sensory histidine protein kinase (probable)	LG1:11301786-11302106	C3	C4	NOTEST	0	0	0	0	1	1	no
XLOC_002684	XLOC_002684	1	gene25351-v1.0-hybrid	Glutamate synthase [NADH], amyloplastic, Precursor (similar to)	LG1:11313698-11314101	C3	C4	NOTEST	0	0	0	0	1	1	no
XLOC_000942	XLOC_000942	2	gene25352-v1.0-hybrid,gene25353-v1.0-hybrid	Calcium-binding protein CML24 (putative) // Ketol-acid reductoisomerase (probable)	LG1:11314549-11324183	C3	C4	OK	49.4036	49.159	-0.00715955	0.0341366	0.972768	0.999993	no
XLOC_002685	XLOC_002685	1	gene25354-v1.0-hybrid	Heat shock protein DDB_G0283913 (similar to)	LG1:11334633-11337658	C3	C4	NOTEST	0	0	0	0	1	1	no
XLOC_003444	XLOC_003444	0	-		LG1:11337787-11338154	C3	C4	OK	0.722773	1.01235	0.486098	-0.480507	0.630867	0.999993	no
XLOC_002686	XLOC_002686	1	gene25355-v1.0-hybrid	hypothetical protein	LG1:11341773-11343133	C3	C4	OK	19.0863	18.1937	-0.069095	0.357233	0.720917	0.999993	no
XLOC_001773	XLOC_001773	1	gene10179-v1.0-hybrid	Chromatin assembly factor 1 subunit A (CAF-1 subunit A) (probable)	LG1:1134525-1138282	C3	C4	OK	1.45657	1.24879	-0.222038	0.435392	0.663278	0.999993	no
XLOC_000096	XLOC_000096	1	gene10179-v1.0-hybrid	Chromatin assembly factor 1 subunit A (CAF-1 subunit A) (probable)	LG1:1134525-1138282	C3	C4	OK	3.32483	3.77342	0.182593	-0.309271	0.757115	0.999993	no
XLOC_000943	XLOC_000943	1	gene34489-v1.0-hybrid	Ferredoxin--NADP reductase (Fd-NADP+ reductase) (probable)	LG1:11371050-11371476	C3	C4	NOTEST	0	0	0	0	1	1	no
XLOC_001685	XLOC_001685	1	gene10044-v1.0-hybrid	Kinesin-2 (similar to)	LG1:113812-117358	C3	C4	NOTEST	0	0	0	0	1	1	no
XLOC_002687	XLOC_002687	1	gene25452-v1.0-hybrid	hypothetical protein	LG1:11385327-11387931	C3	C4	NOTEST	0	0	0	0	1	1	no
XLOC_002688	XLOC_002688	1	gene25453-v1.0-hybrid	THO complex subunit 4 (Tho4) (probable)	LG1:11391437-11398410	C3	C4	OK	40.8318	37.7196	-0.114377	0.830073	0.406498	0.95467	no
XLOC_000944	XLOC_000944	1	gene25454-v1.0-hybrid	Zinc finger protein CONSTANS-LIKE 14 (similar to)	LG1:11404052-11404829	C3	C4	NOTEST	0	0	0	0	1	1	no
XLOC_000945	XLOC_000945	1	gene25455-v1.0-hybrid	Zinc finger CCHC domain-containing protein 8 (probable)	LG1:11406614-11407578	C3	C4	NOTEST	0.0278269	0.0475138	0.771866	-0.245028	0.806434	1	no
XLOC_000946	XLOC_000946	1	gene25456-v1.0-hybrid	Probable S-acyltransferase At3g56930 (similar to)	LG1:11412257-11427986	C3	C4	NOTEST	0.034545	0.0895023	1.37345	-0.964279	0.334906	1	no
XLOC_000097	XLOC_000097	1	gene10180-v1.0-hybrid	Pescadillo homolog (probable)	LG1:1141307-1148667	C3	C4	NOTEST	0	0	0	0	1	1	no
XLOC_002689	XLOC_002689	1	gene25457-v1.0-hybrid	SNF1-related protein kinase regulatory subunit beta-1 (AKIN beta-1) (similar to)	LG1:11429720-11432623	C3	C4	OK	21.2328	18.4269	-0.20448	1.2557	0.209224	0.832235	no
XLOC_000947	XLOC_000947	1	gene25458-v1.0-hybrid	UDP-N-acetylglucosamine--N-acetylmuramyl- (pentapeptide) pyrophosphoryl-undecaprenol N-acetylglucosamine transferase (probable)	LG1:11433373-11434066	C3	C4	NOTEST	0	0	0	0	1	1	no
XLOC_002690	XLOC_002690	1	gene25459-v1.0-hybrid	Copia protease (probable)	LG1:11434866-11439843	C3	C4	NOTEST	0.0183824	0	-1.79769e+308	-1.79769e+308	0.288833	1	no
XLOC_000948	XLOC_000948	1	gene25460-v1.0-hybrid	Islet amyloid polypeptide, Precursor (probable)	LG1:11440470-11442056	C3	C4	NOTEST	0	0	0	0	1	1	no
XLOC_002691	XLOC_002691	1	gene25461-v1.0-hybrid	Pre-mRNA-processing factor 40 homolog B (probable)	LG1:11445232-11448708	C3	C4	NOTEST	0	0	0	0	1	1	no
XLOC_002692	XLOC_002692	1	gene25462-v1.0-hybrid	hypothetical protein	LG1:11458653-11459051	C3	C4	NOTEST	0	0	0	0	1	1	no
XLOC_000949	XLOC_000949	1	gene25463-v1.0-hybrid	DNA repair protein complementing XP-C cells (probable)	LG1:11460714-11467997	C3	C4	OK	9.42288	8.92752	-0.07791	0.475527	0.634411	0.999993	no
XLOC_002693	XLOC_002693	1	gene25464-v1.0-hybrid	HMG-Y-related protein A (probable)	LG1:11468773-11469927	C3	C4	NOTEST	0.381703	0.320914	-0.25026	0.233445	0.815416	1	no
XLOC_002694	XLOC_002694	1	gene25465-v1.0-hybrid	Carbamoyl-phosphate synthase large chain (probable)	LG1:11472075-11472511	C3	C4	NOTEST	0	0	0	0	1	1	no
XLOC_000950	XLOC_000950	1	gene25466-v1.0-hybrid	DAZ-associated protein 1 (similar to)	LG1:11473751-11476975	C3	C4	NOTEST	0	0	0	0	1	1	no
XLOC_002695	XLOC_002695	1	gene25467-v1.0-hybrid	Nuclear migration protein NUM1 (probable)	LG1:11478649-11483023	C3	C4	NOTEST	0.0186548	0.0171098	-0.124722	0.072175	0.942463	1	no
XLOC_000951	XLOC_000951	1	gene25468-v1.0-hybrid	RING finger protein 10 (probable)	LG1:11483216-11486422	C3	C4	NOTEST	0	0.00632837	1.79769e+308	1.79769e+308	0.283054	1	no
XLOC_000952	XLOC_000952	1	gene25469-v1.0-hybrid	Putative ribonuclease H protein At1g65750 (probable)	LG1:11487961-11489476	C3	C4	NOTEST	0.0440452	0.0230247	-0.935803	0.439082	0.660602	1	no
XLOC_002696	XLOC_002696	1	gene25470-v1.0-hybrid	TATA element modulatory factor (TMF) (probable)	LG1:11489990-11496635	C3	C4	OK	40.8283	43.1851	0.0809647	-0.609984	0.541872	0.987619	no
XLOC_000953	XLOC_000953	1	gene25471-v1.0-hybrid	Protein son of sevenless (probable)	LG1:11502547-11503265	C3	C4	NOTEST	0	0	0	0	1	1	no
XLOC_002697	XLOC_002697	1	gene25472-v1.0-hybrid	Protein RSI-1, Precursor (similar to)	LG1:11506553-11507095	C3	C4	OK	1.62449	0.236753	-2.77853	1.49969	0.133694	0.720367	no
XLOC_002698	XLOC_002698	1	gene25473-v1.0-hybrid	Transmembrane protein 214 (probable)	LG1:11510021-11516029	C3	C4	OK	2.03306	1.44937	-0.488227	1.71625	0.0861164	0.596889	no
XLOC_000954	XLOC_000954	1	gene34490-v1.0-hybrid	Putative B3 domain-containing protein At5g58280 (probable)	LG1:11518469-11524229	C3	C4	NOTEST	0	0	0	0	1	1	no
XLOC_000098	XLOC_000098	1	gene10181-v1.0-hybrid	Myb-related protein 306 (probable)	LG1:1152015-1153466	C3	C4	OK	1.03778	0.957153	-0.116682	0.283665	0.776667	0.999993	no
XLOC_000955	XLOC_000955	1	gene25474-v1.0-hybrid	Protein ETHYLENE INSENSITIVE 3 (putative)	LG1:11534466-11537477	C3	C4	OK	114.293	130.995	0.196773	-1.73211	0.0832533	0.58942	no
XLOC_001774	XLOC_001774	1	gene10182-v1.0-hybrid	Keratin-associated protein 10-11 (similar to)	LG1:1153747-1156355	C3	C4	NOTEST	0	0	0	0	1	1	no
XLOC_002699	XLOC_002699	1	gene25475-v1.0-hybrid	Glutamyl-tRNA(Gln) amidotransferase subunit A (Glu-ADT subunit A) (probable)	LG1:11549492-11554542	C3	C4	NOTEST	0	0	0	0	1	1	no
XLOC_000956	XLOC_000956	1	gene25476-v1.0-hybrid	Sulfate transporter (probable)	LG1:11556224-11556646	C3	C4	NOTEST	0	0	0	0	1	1	no
XLOC_002700	XLOC_002700	1	gene25477-v1.0-hybrid	Glutathione S-transferase DHAR1, mitochondrial (GSH-dependent dehydroascorbate reductase 1) (similar to)	LG1:11557316-11563325	C3	C4	OK	12.676	12.0734	-0.0702686	0.4002	0.689009	0.999993	no
XLOC_000957	XLOC_000957	1	gene25478-v1.0-hybrid	Probable ADP-ribosylation factor GTPase-activating protein AGD11 (ARF GAP AGD11)	LG1:11566698-11568730	C3	C4	OK	116.875	74.7908	-0.644034	3.56793	0.000359809	0.0153979	yes
XLOC_000958	XLOC_000958	1	gene25479-v1.0-hybrid	UPF0261 protein SACE_5696 (similar to)	LG1:11568902-11569715	C3	C4	NOTEST	0	0	0	0	1	1	no
XLOC_000959	XLOC_000959	1	gene25480-v1.0-hybrid	Probable ADP-ribosylation factor GTPase-activating protein AGD13 (ARF GAP AGD13)	LG1:11576697-11579642	C3	C4	OK	14.9457	19.7838	0.404597	-2.3477	0.0188896	0.260545	no
XLOC_000960	XLOC_000960	1	gene25481-v1.0-hybrid	Probable ADP-ribosylation factor GTPase-activating protein AGD11 (ARF GAP AGD11)	LG1:11583005-11586582	C3	C4	OK	0.439626	0.722374	0.716469	-1.30594	0.191574	0.809214	no
XLOC_002701	XLOC_002701	1	gene25482-v1.0-hybrid	PsbP domain-containing protein 6, chloroplastic, Precursor (similar to)	LG1:11588650-11591195	C3	C4	OK	3.00288	4.33162	0.528561	-1.78912	0.0735951	0.557957	no
XLOC_000961	XLOC_000961	1	gene25483-v1.0-hybrid	Probable alpha-glucosidase Os06g0675700, Precursor (similar to)	LG1:11605904-11616835	C3	C4	OK	16.0575	15.6945	-0.0329853	0.234351	0.814712	0.999993	no
XLOC_000962	XLOC_000962	2	gene25484-v1.0-hybrid,gene25485-v1.0-hybrid	Splicing factor 3B subunit 3 (SAP 130) (putative) // NADH-quinone oxidoreductase subunit H (probable)	LG1:11632825-11638872	C3	C4	OK	24.9419	26.7955	0.103423	-0.782172	0.434113	0.966331	no
XLOC_000963	XLOC_000963	1	gene25486-v1.0-hybrid	Translation initiation factor IF-2 (probable)	LG1:11644549-11645475	C3	C4	NOTEST	0	0	0	0	1	1	no
XLOC_000964	XLOC_000964	1	gene25487-v1.0-hybrid	Pentatricopeptide repeat-containing protein At3g14330 (similar to)	LG1:11646845-11649074	C3	C4	OK	1.84664	1.46224	-0.33673	0.918512	0.358351	0.938146	no
XLOC_002702	XLOC_002702	1	gene25488-v1.0-hybrid	Putative FBD-associated F-box protein At5g53630 (probable)	LG1:11652749-11654366	C3	C4	NOTEST	0.0916598	0.0865031	-0.0835371	0.0645191	0.948557	1	no
XLOC_000965	XLOC_000965	1	gene25489-v1.0-hybrid	Histone H3.3	LG1:11654840-11655251	C3	C4	OK	117.868	48.0386	-1.2949	8.32791	0	0	yes
XLOC_000966	XLOC_000966	1	gene25490-v1.0-hybrid	hypothetical protein	LG1:11655574-11657249	C3	C4	OK	25.4011	26.7452	0.0743883	-0.532058	0.594685	0.999993	no
XLOC_002703	XLOC_002703	1	gene25491-v1.0-hybrid	HEAT repeat-containing protein 5B (probable)	LG1:11662986-11664059	C3	C4	NOTEST	0.0503143	0.0193289	-1.38021	0.451695	0.651489	1	no
XLOC_002704	XLOC_002704	1	gene25492-v1.0-hybrid	Polyribonucleotide nucleotidyltransferase (PNPase) (similar to)	LG1:11664105-11685473	C3	C4	OK	4.83335	5.56364	0.203004	-0.945688	0.344308	0.928465	no
XLOC_002705	XLOC_002705	1	gene25493-v1.0-hybrid	Leucine-rich repeat-containing protein 4, Precursor (probable)	LG1:11686535-11687044	C3	C4	NOTEST	0	0	0	0	1	1	no
XLOC_000967	XLOC_000967	1	gene25494-v1.0-hybrid	6-phosphofructokinase 5, chloroplastic (Phosphofructokinase 5), Precursor (similar to)	LG1:11689590-11695030	C3	C4	OK	2.00318	1.93705	-0.0484281	0.132972	0.894216	0.999993	no
XLOC_000968	XLOC_000968	1	gene25495-v1.0-hybrid	UPF0311 protein CA_C3321 (probable)	LG1:11724471-11727892	C3	C4	OK	46.5432	41.1994	-0.175947	0.734936	0.462379	0.973503	no
XLOC_002706	XLOC_002706	1	gene25496-v1.0-hybrid	Speckle-type POZ protein (probable)	LG1:11729253-11734864	C3	C4	OK	89.5116	93.3205	0.0601193	-0.459647	0.64577	0.999993	no
XLOC_002707	XLOC_002707	1	gene25497-v1.0-hybrid	High affinity cationic amino acid transporter 1 (CAT-1) (probable)	LG1:11735548-11745624	C3	C4	OK	169.208	188.826	0.158255	-1.44329	0.148938	0.74805	no
XLOC_000015	XLOC_000015	1	gene10045-v1.0-hybrid	Outer membrane lipoprotein blc, Precursor (probable)	LG1:117510-118980	C3	C4	OK	30.6686	32.5448	0.0856653	-0.340731	0.733306	0.999993	no
XLOC_001686	XLOC_001686	1	gene10045-v1.0-hybrid	Outer membrane lipoprotein blc, Precursor (probable)	LG1:117510-118980	C3	C4	OK	429.231	463.34	0.110315	-0.899061	0.36862	0.942901	no
XLOC_000969	XLOC_000969	1	gene25498-v1.0-hybrid	Recombination protein recR (probable)	LG1:11760043-11761536	C3	C4	NOTEST	0	0	0	0	1	1	no
XLOC_000970	XLOC_000970	1	gene25499-v1.0-hybrid	Ribosomal RNA-processing protein 14 (probable)	LG1:11761581-11764181	C3	C4	NOTEST	1.93666e-06	0	-1.79769e+308	-1.79769e+308	0.49767	1	no
XLOC_000971	XLOC_000971	1	gene25500-v1.0-hybrid	Putative AC transposase (probable)	LG1:11773095-11773839	C3	C4	NOTEST	0.0772778	0.058938	-0.390855	0.195557	0.844957	1	no
XLOC_000972	XLOC_000972	1	gene25501-v1.0-hybrid	Meiotically up-regulated gene 135 protein (similar to)	LG1:11787470-11788739	C3	C4	NOTEST	0.195424	0.199961	0.0331111	-0.0252145	0.979884	1	no
XLOC_002708	XLOC_002708	1	gene25502-v1.0-hybrid	Alpha-1B adrenergic receptor (probable)	LG1:11791186-11799225	C3	C4	OK	19.3596	17.9889	-0.105938	0.810884	0.417433	0.960634	no
XLOC_000973	XLOC_000973	1	gene24392-v1.0-hybrid	Gibberellin 2-beta-dioxygenase 2 (putative)	LG1:11813534-11816815	C3	C4	NOTEST	0.141599	0.100254	-0.498146	0.395116	0.692757	1	no
XLOC_000974	XLOC_000974	1	gene24512-v1.0-hybrid	Homoserine O-succinyltransferase (HTS) (similar to)	LG1:11833516-11834099	C3	C4	NOTEST	0.000306317	0	-1.79769e+308	-1.79769e+308	0.485353	1	no
XLOC_001775	XLOC_001775	1	gene34737-v1.0-hybrid	hypothetical protein	LG1:1183702-1195072	C3	C4	NOTEST	0	0	0	0	1	1	no
XLOC_003445	XLOC_003445	0	-		LG1:11838191-11848920	C3	C4	OK	0.117563	0.481307	2.03353	-1.06413	0.287268	0.889631	no
XLOC_002709	XLOC_002709	1	gene24513-v1.0-hybrid	Putative NPIP-like protein ENSP00000342480 (probable)	LG1:11838191-11848920	C3	C4	OK	0.807357	0.785671	-0.0392818	0.0819454	0.93469	0.999993	no
XLOC_000975	XLOC_000975	1	gene24514-v1.0-hybrid	F-box protein PP2-B1 (AtPP2-B1) (probable)	LG1:11850629-11858526	C3	C4	OK	0.456765	0.345258	-0.403776	0.600667	0.548062	0.989095	no
XLOC_002710	XLOC_002710	1	gene24515-v1.0-hybrid	NAD-dependent malic enzyme (NAD-ME) (probable)	LG1:11858764-11859144	C3	C4	NOTEST	0	0	0	0	1	1	no
XLOC_002711	XLOC_002711	1	gene24516-v1.0-hybrid	Transcription factor MYB21 (AtMYB21) (similar to)	LG1:11863954-11870280	C3	C4	NOTEST	0	0	0	0	1	1	no
XLOC_000976	XLOC_000976	1	gene24517-v1.0-hybrid	Replication initiation protein (Protein rep) (probable)	LG1:11870364-11870763	C3	C4	NOTEST	0	0	0	0	1	1	no
XLOC_000977	XLOC_000977	1	gene24518-v1.0-hybrid	hypothetical protein	LG1:11872190-11875285	C3	C4	OK	7.89838	8.38561	0.0863596	-0.251353	0.801541	0.999993	no
XLOC_002712	XLOC_002712	1	gene24519-v1.0-hybrid	Probable protein phosphatase 2C 49 (AtPP2C49) (putative)	LG1:11875625-11878458	C3	C4	OK	24.4041	25.5066	0.0637437	-0.366831	0.713745	0.999993	no
XLOC_000978	XLOC_000978	1	gene24520-v1.0-hybrid	Pre-mRNA-splicing factor cwc-22 (probable)	LG1:11880731-11881070	C3	C4	NOTEST	0	0	0	0	1	1	no
XLOC_000979	XLOC_000979	1	gene24521-v1.0-hybrid	Transcription elongation regulator 1 (FBP 28) (probable)	LG1:11882112-11888157	C3	C4	OK	13.9288	14.1917	0.0269767	-0.0376336	0.96998	0.999993	no
XLOC_000980	XLOC_000980	1	gene24522-v1.0-hybrid	Glycogen synthase kinase-3 homolog MsK-3 (putative)	LG1:11893347-11897345	C3	C4	OK	38.7159	41.4072	0.0969542	-0.663443	0.507047	0.983197	no
XLOC_000981	XLOC_000981	1	gene24523-v1.0-hybrid	Tripartite motif-containing protein 67 (similar to)	LG1:11904126-11906658	C3	C4	NOTEST	0	0	0	0	1	1	no
XLOC_000982	XLOC_000982	2	gene24524-v1.0-hybrid,gene24525-v1.0-hybrid	Polygalacturonase At1g48100 (PG), Precursor (probable) // Pentatricopeptide repeat-containing protein At2g21090 (putative)	LG1:11909974-11919267	C3	C4	OK	12.561	12.095	-0.0545469	0.294909	0.768063	0.999993	no
XLOC_002713	XLOC_002713	1	gene34086-v1.0-hybrid	DNA polymerase (probable)	LG1:11923912-11930541	C3	C4	NOTEST	0	0	0	0	1	1	no
XLOC_000983	XLOC_000983	1	gene24526-v1.0-hybrid	Phosphoprotein (Protein P) (probable)	LG1:11933363-11933784	C3	C4	NOTEST	0	0	0	0	1	1	no
XLOC_002714	XLOC_002714	1	gene24527-v1.0-hybrid	trf4 poly(A) polymerase (probable)	LG1:11934657-11934987	C3	C4	NOTEST	0	0	0	0	1	1	no
XLOC_000984	XLOC_000984	1	gene24528-v1.0-hybrid	Polygalacturonase At1g48100 (PG), Precursor (putative)	LG1:11941422-11943294	C3	C4	NOTEST	0.0727163	0.0380933	-0.932742	0.58789	0.556606	1	no
XLOC_002715	XLOC_002715	1	gene24529-v1.0-hybrid	Tryptophan synthase alpha chain (probable)	LG1:11945159-11947682	C3	C4	NOTEST	0	0	0	0	1	1	no
XLOC_002716	XLOC_002716	1	gene24530-v1.0-hybrid	Putative mannan endo-1,6-alpha-mannosidase C1198.07c, Precursor (probable)	LG1:11951975-11952451	C3	C4	NOTEST	0	0	0	0	1	1	no
XLOC_000985	XLOC_000985	1	gene24531-v1.0-hybrid	Translation initiation factor IF-2 (probable)	LG1:11957154-11957583	C3	C4	NOTEST	0.102556	0.0477841	-1.10181	0.354359	0.72307	1	no
XLOC_002717	XLOC_002717	1	gene24532-v1.0-hybrid	Boron transporter 1 (putative)	LG1:11960539-11967444	C3	C4	OK	11.902	9.50244	-0.324839	2.14182	0.0322077	0.353481	no
XLOC_000986	XLOC_000986	1	gene24533-v1.0-hybrid	Dihydrolipoyllysine-residue acetyltransferase component of pyruvate dehydrogenase complex (probable)	LG1:11969555-11971278	C3	C4	NOTEST	0.0687082	0	-1.79769e+308	-1.79769e+308	0.215516	1	no
XLOC_002718	XLOC_002718	1	gene24534-v1.0-hybrid	Regulatory protein E2 (probable)	LG1:11992041-11992428	C3	C4	NOTEST	0	0	0	0	1	1	no
XLOC_002719	XLOC_002719	1	gene24535-v1.0-hybrid	RecQ-mediated genome instability protein 1 (probable)	LG1:11993576-11996625	C3	C4	OK	2.72865	2.29566	-0.249282	1.0925	0.274611	0.886578	no
XLOC_000987	XLOC_000987	1	gene24537-v1.0-hybrid	Nitrogen regulatory protein P-II (similar to)	LG1:11997201-12002335	C3	C4	OK	21.2919	18.498	-0.202935	0.894002	0.371321	0.944516	no
XLOC_002720	XLOC_002720	1	gene24536-v1.0-hybrid	Possible hemolysin C (probable)	LG1:11997201-12002335	C3	C4	OK	213.431	200.602	-0.0894403	0.592846	0.553284	0.99131	no
XLOC_002721	XLOC_002721	1	gene24538-v1.0-hybrid	Endoglucanase 23, Precursor (probable)	LG1:12002724-12005206	C3	C4	OK	1.10092	0.769133	-0.517406	0.105674	0.915841	0.999993	no
XLOC_000988	XLOC_000988	1	gene24539-v1.0-hybrid	ADP-ribosylation factor 2	LG1:12002724-12005206	C3	C4	OK	315.732	304.779	-0.0509364	0.384635	0.700508	0.999993	no
XLOC_000989	XLOC_000989	1	gene24540-v1.0-hybrid	Glucose-6-phosphate 1-dehydrogenase (G6PD) (probable)	LG1:12006617-12007637	C3	C4	OK	0.744902	0.593349	-0.32817	0.286984	0.774124	0.999993	no
XLOC_002722	XLOC_002722	1	gene24540-v1.0-hybrid	Glucose-6-phosphate 1-dehydrogenase (G6PD) (probable)	LG1:12006617-12007637	C3	C4	OK	16.2753	18.1836	0.159952	-0.647169	0.517523	0.984521	no
XLOC_002723	XLOC_002723	1	gene24541-v1.0-hybrid	Ankyrin repeat-containing protein At3g12360 (probable)	LG1:12007665-12012346	C3	C4	NOTEST	0	0	0	0	1	1	no
XLOC_000990	XLOC_000990	1	gene24542-v1.0-hybrid	Putative fatty aldehyde dehydrogenase HFD1 (probable)	LG1:12019772-12027849	C3	C4	NOTEST	0.0422052	0.0548614	0.378372	-0.168356	0.866303	1	no
XLOC_000991	XLOC_000991	1	gene24543-v1.0-hybrid	Probable inorganic polyphosphate/ATP-NAD kinase 2 (Poly(P)/ATP NAD kinase 2)	LG1:12032655-12034300	C3	C4	NOTEST	0	0	0	0	1	1	no
XLOC_002724	XLOC_002724	1	gene24544-v1.0-hybrid	Glycogenin-2 (GN-2) (probable)	LG1:12035193-12036406	C3	C4	OK	7.1467	5.99159	-0.254338	1.2132	0.225055	0.846998	no
XLOC_000099	XLOC_000099	1	gene10183-v1.0-hybrid	Cytochrome c oxidase subunit 1 (probable)	LG1:1203801-1205135	C3	C4	NOTEST	0	0	0	0	1	1	no
XLOC_000992	XLOC_000992	1	gene24546-v1.0-hybrid	2-succinyl-5-enolpyruvyl-6-hydroxy-3-cyclohexene-1- carboxylate synthase (SEPHCHC synthase) (probable)	LG1:12040441-12048743	C3	C4	NOTEST	0.0335627	0.0988439	1.55829	-0.310011	0.756552	1	no
XLOC_002725	XLOC_002725	1	gene24545-v1.0-hybrid	Patellin-4 (probable)	LG1:12040441-12048743	C3	C4	OK	2.46477	1.52157	-0.695887	1.41365	0.157464	0.760057	no
XLOC_002726	XLOC_002726	1	gene34087-v1.0-hybrid	Reverse transcriptase (probable)	LG1:12049089-12049588	C3	C4	NOTEST	0	0	0	0	1	1	no
XLOC_001776	XLOC_001776	1	gene10184-v1.0-hybrid	Probable cysteine synthase, chloroplastic (CSase), Precursor (similar to)	LG1:1205730-1213116	C3	C4	OK	6.25636	4.47088	-0.484766	1.78475	0.0743023	0.559282	no
XLOC_000993	XLOC_000993	1	gene24547-v1.0-hybrid	Momilactone A synthase (OsMAS) (probable)	LG1:12064214-12066181	C3	C4	NOTEST	0	0.0123561	1.79769e+308	1.79769e+308	0.283054	1	no
XLOC_000994	XLOC_000994	1	gene24548-v1.0-hybrid	A disintegrin and metalloproteinase with thrombospondin motifs 7 (ADAMTS-7), Precursor (probable)	LG1:12066647-12071941	C3	C4	NOTEST	0	0	0	0	1	1	no
XLOC_000995	XLOC_000995	1	gene24549-v1.0-hybrid	Protein rolling stone (probable)	LG1:12073676-12076178	C3	C4	OK	405.898	435.963	0.103088	-0.943736	0.345304	0.92937	no
XLOC_002727	XLOC_002727	1	gene24551-v1.0-hybrid	Endonuclease (probable)	LG1:12077902-12098157	C3	C4	NOTEST	0.246666	0.154782	-0.672324	0.476069	0.634025	1	no
XLOC_000996	XLOC_000996	1	gene24550-v1.0-hybrid	Probable NADP-dependent oxidoreductase P2 (similar to)	LG1:12077902-12098157	C3	C4	OK	29.6716	22.472	-0.400956	2.49378	0.0126391	0.196389	no
XLOC_001687	XLOC_001687	1	gene10046-v1.0-hybrid	VAMP-like protein YKT61 (AtYKT61) (putative)	LG1:120892-123243	C3	C4	OK	220.205	195.259	-0.17346	1.54508	0.122327	0.696869	no
XLOC_000997	XLOC_000997	1	gene24552-v1.0-hybrid	tRNA guanosine-2'-O-methyltransferase TRM13 homolog (probable)	LG1:12100011-12105849	C3	C4	OK	8.8348	9.19116	0.0570495	-0.284471	0.77605	0.999993	no
XLOC_000998	XLOC_000998	1	gene24553-v1.0-hybrid	Protein tolB, Precursor (probable)	LG1:12106620-12108567	C3	C4	OK	3.07516	2.39255	-0.362114	1.57049	0.116301	0.681527	no
XLOC_002728	XLOC_002728	1	gene24554-v1.0-hybrid	Autophagy-related protein 8i (Protein autophagy 8i) (putative)	LG1:12108921-12110260	C3	C4	OK	27.6456	29.4465	0.0910441	-0.429137	0.667824	0.999993	no
XLOC_000999	XLOC_000999	1	gene24555-v1.0-hybrid	WD repeat-containing protein 6 (probable)	LG1:12110493-12120018	C3	C4	OK	2.38937	2.45634	0.0398814	-0.208348	0.834957	0.999993	no
XLOC_001000	XLOC_001000	1	gene24556-v1.0-hybrid	S-adenosylmethionine synthetase 2 (AdoMet synthetase 2)	LG1:12126510-12128765	C3	C4	OK	745.987	704.498	-0.0825556	0.696575	0.486069	0.976987	no
XLOC_002729	XLOC_002729	1	gene24557-v1.0-hybrid	Glucan endo-1,3-beta-glucosidase 7 ((1->3)-beta-glucanase 7), Precursor (probable)	LG1:12129354-12129988	C3	C4	NOTEST	0	0	0	0	1	1	no
XLOC_003446	XLOC_003446	0	-		LG1:12132411-12133315	C3	C4	OK	4.49963	6.08876	0.436342	-1.81904	0.0689048	0.537188	no
XLOC_001001	XLOC_001001	1	gene24558-v1.0-hybrid	F-box/kelch-repeat protein At3g23880 (probable)	LG1:12134467-12142929	C3	C4	OK	13.3418	12.0139	-0.151243	0.7443	0.456695	0.972684	no
XLOC_002730	XLOC_002730	1	gene24558-v1.0-hybrid	F-box/kelch-repeat protein At3g23880 (probable)	LG1:12134467-12142929	C3	C4	OK	20.5132	20.8353	0.0224782	-0.0302957	0.975831	0.999993	no
XLOC_001002	XLOC_001002	1	gene24559-v1.0-hybrid	Probable receptor-like protein kinase At2g47060 (putative)	LG1:12143878-12146887	C3	C4	OK	122.313	123.158	0.00993624	-0.0809775	0.93546	0.999993	no
XLOC_002731	XLOC_002731	1	gene24560-v1.0-hybrid	Cytosolic Fe-S cluster assembly factor NAR1 (probable)	LG1:12147527-12148184	C3	C4	NOTEST	0.0265838	0	-1.79769e+308	-1.79769e+308	0.288524	1	no
XLOC_001003	XLOC_001003	1	gene24561-v1.0-hybrid	Limkain-b1 (probable)	LG1:12150640-12154230	C3	C4	OK	14.6917	15.4876	0.0761123	-0.605872	0.5446	0.987873	no
XLOC_002732	XLOC_002732	1	gene24562-v1.0-hybrid	Beta-galactosidase (Lactase), Precursor (similar to)	LG1:12155037-12180030	C3	C4	NOTEST	0.207821	0.294423	0.502551	-0.888449	0.374299	1	no
XLOC_002733	XLOC_002733	1	gene24563-v1.0-hybrid	Nudix hydrolase 15, mitochondrial (AtNUDT15), Precursor (probable)	LG1:12190720-12191228	C3	C4	OK	0.379567	0.580659	0.613337	-0.472682	0.63644	0.999993	no
XLOC_001004	XLOC_001004	1	gene24564-v1.0-hybrid	NLR family member X1 (CLR11.3), Precursor (probable)	LG1:12192665-12193537	C3	C4	NOTEST	0	0	0	0	1	1	no
XLOC_002734	XLOC_002734	1	gene24565-v1.0-hybrid	UPF0413 protein GK0824 (probable)	LG1:12195669-12196205	C3	C4	NOTEST	0	0	0	0	1	1	no
XLOC_002735	XLOC_002735	1	gene24566-v1.0-hybrid	Phosphoglycerate kinase (probable)	LG1:12196923-12197523	C3	C4	NOTEST	0	0.0820979	1.79769e+308	1.79769e+308	0.16067	1	no
XLOC_002736	XLOC_002736	1	gene24567-v1.0-hybrid	Homeobox protein SIX5 (probable)	LG1:12198654-12200518	C3	C4	NOTEST	0	0	0	0	1	1	no
XLOC_003447	XLOC_003447	0	-		LG1:12202986-12203273	C3	C4	OK	4.19767	2.71011	-0.631237	0.961448	0.336327	0.923806	no
XLOC_003448	XLOC_003448	0	-		LG1:12203461-12203801	C3	C4	OK	3.01502	0.945601	-1.67287	2.04641	0.0407157	0.409172	no
XLOC_003449	XLOC_003449	0	-		LG1:12204054-12204197	C3	C4	OK	62.2771	40.0996	-0.635112	0.92845	0.353174	0.933647	no
XLOC_001005	XLOC_001005	1	gene24568-v1.0-hybrid	Pectinesterase 4 (PE 4), Precursor (probable)	LG1:12207486-12209234	C3	C4	NOTEST	0	0	0	0	1	1	no
XLOC_002737	XLOC_002737	1	gene24569-v1.0-hybrid	Eukaryotic translation initiation factor 3 subunit E (eIF3e) (probable)	LG1:12212729-12213032	C3	C4	NOTEST	0	0	0	0	1	1	no
XLOC_001006	XLOC_001006	0	-		LG1:12215216-12218358	C3	C4	OK	1.21651	0.674898	-0.850004	1.81578	0.0694047	0.53921	no
XLOC_001007	XLOC_001007	1	gene24570-v1.0-hybrid	DnaJ homolog subfamily C member 2 (probable)	LG1:12220251-12223436	C3	C4	OK	4.37597	3.92952	-0.155251	0.861929	0.388727	0.949956	no
XLOC_002738	XLOC_002738	1	gene24571-v1.0-hybrid	4-hydroxy-2-oxovalerate aldolase (HOA) (probable)	LG1:12227809-12228154	C3	C4	NOTEST	0	0	0	0	1	1	no
XLOC_002739	XLOC_002739	1	gene24572-v1.0-hybrid	hypothetical protein	LG1:12228179-12230832	C3	C4	NOTEST	0	0	0	0	1	1	no
XLOC_003414	XLOC_003414	0	-		LG1:1223020-1223264	C3	C4	OK	11.5545	14.6347	0.340934	-0.814735	0.415224	0.959176	no
XLOC_002740	XLOC_002740	1	gene24573-v1.0-hybrid	N-(5'-phosphoribosyl)anthranilate isomerase (PRAI) (probable)	LG1:12230865-12233655	C3	C4	NOTEST	0.205798	0.2542	0.304734	-0.414963	0.678169	1	no
XLOC_003415	XLOC_003415	0	-		LG1:1223578-1224184	C3	C4	OK	4.14823	5.71002	0.460999	-1.51601	0.129517	0.712601	no
XLOC_002741	XLOC_002741	1	gene24574-v1.0-hybrid	Auxin response factor 7 (probable)	LG1:12237825-12248036	C3	C4	OK	20.7597	18.6288	-0.156251	1.03127	0.302413	0.901321	no
XLOC_001008	XLOC_001008	1	gene24575-v1.0-hybrid	Mucin-13 (MUC-13), Precursor (probable)	LG1:12252372-12254194	C3	C4	OK	0.458323	0.361358	-0.342939	0.353094	0.724018	0.999993	no
XLOC_002742	XLOC_002742	0	-		LG1:12267891-12270584	C3	C4	OK	13.4582	16.2429	0.271332	-0.971602	0.331249	0.9213	no
XLOC_001777	XLOC_001777	1	gene10185-v1.0-hybrid	Meiotically up-regulated gene 4 protein (probable)	LG1:1226919-1230029	C3	C4	OK	3.48531	5.45538	0.646393	-1.35879	0.174213	0.786657	no
XLOC_002743	XLOC_002743	1	gene24466-v1.0-hybrid	Probable calcium-activated outward-rectifying potassium channel 5, chloroplastic (AtKCO5), Precursor (similar to)	LG1:12286885-12289483	C3	C4	OK	15.3644	13.4839	-0.188357	1.25477	0.209563	0.832278	no
XLOC_001009	XLOC_001009	1	gene24467-v1.0-hybrid	10-deacetylbaccatin III 10-O-acetyltransferase (DBAT) (probable)	LG1:12291754-12298241	C3	C4	NOTEST	0	0.00497023	1.79769e+308	1.79769e+308	0.287349	1	no
XLOC_002744	XLOC_002744	1	gene24468-v1.0-hybrid	Putative ribonuclease H protein At1g65750 (probable)	LG1:12300372-12307210	C3	C4	NOTEST	0.169231	0.323234	0.933581	-1.17291	0.240834	1	no
XLOC_003416	XLOC_003416	0	-		LG1:1230411-1230930	C3	C4	OK	1.0664	1.23277	0.209158	-0.324444	0.745602	0.999993	no
XLOC_001010	XLOC_001010	1	gene24469-v1.0-hybrid	ABC transporter B family member 4 (ABC transporter ABCB.4) (putative)	LG1:12313933-12320512	C3	C4	OK	1.13741	1.29827	0.190838	-0.602712	0.5467	0.988357	no
XLOC_001011	XLOC_001011	1	gene24470-v1.0-hybrid	Putative ribonuclease H protein At1g65750 (probable)	LG1:12322318-12323059	C3	C4	NOTEST	0	0.156395	1.79769e+308	1.79769e+308	0.129519	1	no
XLOC_002745	XLOC_002745	1	gene24471-v1.0-hybrid	Protein FAM192A (probable)	LG1:12326276-12329207	C3	C4	OK	31.0357	28.3102	-0.132608	0.600253	0.548338	0.989102	no
XLOC_001012	XLOC_001012	1	gene24472-v1.0-hybrid	hypothetical protein	LG1:12330412-12331344	C3	C4	NOTEST	0	0	0	0	1	1	no
XLOC_002746	XLOC_002746	1	gene24472-v1.0-hybrid	hypothetical protein	LG1:12330412-12331344	C3	C4	OK	0.24481	0.951737	1.9589	-1.16704	0.243196	0.860829	no
XLOC_001013	XLOC_001013	1	gene24473-v1.0-hybrid	ATP synthase gamma chain (similar to)	LG1:12337245-12338158	C3	C4	NOTEST	0	0.137978	1.79769e+308	1.79769e+308	0.283054	1	no
XLOC_001014	XLOC_001014	1	gene24474-v1.0-hybrid	Protein transport protein SEC23 (probable)	LG1:12338938-12344320	C3	C4	OK	19.0821	20.894	0.130873	-0.969253	0.332419	0.922123	no
XLOC_001015	XLOC_001015	1	gene24475-v1.0-hybrid	Protein translocase subunit secA, chloroplastic, Precursor (putative)	LG1:12344965-12351527	C3	C4	OK	8.95158	11.0655	0.305853	-2.01257	0.0441595	0.429009	no
XLOC_002747	XLOC_002747	1	gene24476-v1.0-hybrid	60S ribosomal protein L7a (probable)	LG1:12351795-12352797	C3	C4	OK	6.71734	6.13708	-0.130339	0.492308	0.622501	0.999993	no
XLOC_001016	XLOC_001016	1	gene24477-v1.0-hybrid	Probable polygalacturonase (PG) (similar to)	LG1:12354554-12358276	C3	C4	OK	12.5437	14.5118	0.210271	-1.09687	0.272699	0.884135	no
XLOC_002748	XLOC_002748	1	gene24478-v1.0-hybrid	Probable S-acyltransferase At4g01730 (putative)	LG1:12358820-12361118	C3	C4	NOTEST	0.0661116	0.0248959	-1.409	0.818954	0.412813	1	no
XLOC_002749	XLOC_002749	1	gene24479-v1.0-hybrid	Probable WRKY transcription factor 47	LG1:12364983-12367865	C3	C4	NOTEST	0.261546	0.13298	-0.975855	1.15716	0.247206	1	no
XLOC_002750	XLOC_002750	1	gene24480-v1.0-hybrid	60S ribosomal export protein NMD3 (probable)	LG1:12370129-12372275	C3	C4	OK	45.0792	45.0108	-0.0021883	0.018451	0.985279	0.999993	no
XLOC_000003	XLOC_000003	1	gene10023-v1.0-hybrid	1-aminocyclopropane-1-carboxylate oxidase homolog 2 (putative)	LG1:12374-15109	C3	C4	OK	11.2241	10.6667	-0.0734904	0.479053	0.631901	0.999993	no
XLOC_001017	XLOC_001017	1	gene24481-v1.0-hybrid	Chitinase 10, Precursor (similar to)	LG1:12376322-12377510	C3	C4	NOTEST	0	0	0	0	1	1	no
XLOC_002751	XLOC_002751	1	gene24482-v1.0-hybrid	Protoporphyrinogen oxidase, chloroplastic (PPO), Precursor (similar to)	LG1:12378306-12381911	C3	C4	OK	25.8627	28.5294	0.141578	-0.937954	0.348268	0.931025	no
XLOC_001018	XLOC_001018	1	gene24483-v1.0-hybrid	Ornithine decarboxylase (ODC) (probable)	LG1:12385332-12386633	C3	C4	NOTEST	0	0	0	0	1	1	no
XLOC_002752	XLOC_002752	1	gene24484-v1.0-hybrid	N-acyl-phosphatidylethanolamine-hydrolyzing phospholipase D, mitochondrial (NAPE-hydrolyzing phospholipase D), Precursor (probable)	LG1:12393997-12394759	C3	C4	NOTEST	0.0217618	0	-1.79769e+308	-1.79769e+308	0.288833	1	no
XLOC_001019	XLOC_001019	1	gene24485-v1.0-hybrid	Muscle M-line assembly protein unc-89 (probable)	LG1:12395170-12401380	C3	C4	OK	1.65292	1.8069	0.128504	-0.472037	0.636901	0.999993	no
XLOC_002753	XLOC_002753	1	gene02775-v1.0-hybrid	NAC domain-containing protein 68 (ANAC068) (probable)	LG1:12414468-12415286	C3	C4	NOTEST	0	0	0	0	1	1	no
XLOC_002754	XLOC_002754	1	gene02776-v1.0-hybrid	Vacuolar protein sorting-associated protein 27 (probable)	LG1:12418376-12419425	C3	C4	NOTEST	0	0	0	0	1	1	no
XLOC_002755	XLOC_002755	1	gene02778-v1.0-hybrid	4F2 cell-surface antigen heavy chain (4F2hc) (probable)	LG1:12425461-12438437	C3	C4	OK	0.397406	0.543521	0.451722	-0.671238	0.502069	0.982601	no
XLOC_001020	XLOC_001020	2	gene02777-v1.0-hybrid,gene02778-v1.0-hybrid	Putative disease resistance protein At4g11170 (probable) // 4F2 cell-surface antigen heavy chain (4F2hc) (probable)	LG1:12425461-12438437	C3	C4	OK	19.5855	20.1081	0.0379909	-0.108047	0.913958	0.999993	no
XLOC_002756	XLOC_002756	1	gene02779-v1.0-hybrid	Bile acyl-CoA synthetase (BACS) (probable)	LG1:12438760-12439651	C3	C4	NOTEST	0	0	0	0	1	1	no
XLOC_001021	XLOC_001021	1	gene02780-v1.0-hybrid	Cysteine-rich receptor-like protein kinase 24 (Cysteine-rich RLK24), Precursor (probable)	LG1:12441055-12441412	C3	C4	NOTEST	0	0	0	0	1	1	no
XLOC_001022	XLOC_001022	1	gene02781-v1.0-hybrid	Protein polyglycylase TTLL10 (probable)	LG1:12441460-12441889	C3	C4	NOTEST	0	0	0	0	1	1	no
XLOC_001023	XLOC_001023	1	gene02782-v1.0-hybrid	Membrane steroid-binding protein 2 (AtMP2) (similar to)	LG1:12444749-12446125	C3	C4	OK	75.8416	76.8282	0.0186466	-0.148655	0.881826	0.999993	no
XLOC_002757	XLOC_002757	1	gene02783-v1.0-hybrid	Chaperone protein dnaJ 72 (AtJ72) (probable)	LG1:12446473-12449403	C3	C4	OK	20.1691	19.714	-0.0329243	0.13018	0.896424	0.999993	no
XLOC_000016	XLOC_000016	1	gene10047-v1.0-hybrid	Probable glycerophosphoryl diester phosphodiesterase 3, Precursor	LG1:124497-128009	C3	C4	OK	1.06197	1.47016	0.46923	-1.75583	0.0791171	0.575126	no
XLOC_003450	XLOC_003450	0	-		LG1:12463376-12464144	C3	C4	OK	19.1976	13.072	-0.554446	3.14981	0.00163377	0.0480248	yes
XLOC_002758	XLOC_002758	1	gene02784-v1.0-hybrid	Probable lysine-specific histone demethylase 1	LG1:12468405-12468897	C3	C4	NOTEST	0.387032	0.320881	-0.270417	0.222424	0.823984	1	no
XLOC_002759	XLOC_002759	1	gene02785-v1.0-hybrid	Extracellular matrix-binding protein ebh (probable)	LG1:12468937-12469696	C3	C4	NOTEST	0.352922	0.236597	-0.576918	0.558238	0.576682	1	no
XLOC_003417	XLOC_003417	0	-		LG1:1247037-1247421	C3	C4	OK	3.65217	2.22747	-0.713349	1.34347	0.179121	0.794781	no
XLOC_003451	XLOC_003451	0	-		LG1:12481040-12481170	C3	C4	OK	114.236	91.1342	-0.325951	0.460851	0.644906	0.999993	no
XLOC_001024	XLOC_001024	1	gene20216-v1.0-hybrid	Limkain-b1 (probable)	LG1:12497374-12502291	C3	C4	OK	4.99605	4.04591	-0.304322	1.67102	0.0947179	0.623892	no
XLOC_002760	XLOC_002760	1	gene20217-v1.0-hybrid	hypothetical protein	LG1:12509874-12512920	C3	C4	OK	33.4061	35.94	0.105477	-0.659956	0.509282	0.983197	no
XLOC_002761	XLOC_002761	1	gene35057-v1.0-hybrid	Actin cytoskeleton-regulatory complex protein PAN1 (probable)	LG1:12530627-12537714	C3	C4	NOTEST	0	0	0	0	1	1	no
XLOC_001025	XLOC_001025	1	gene20218-v1.0-hybrid	Nucleolar RNA helicase 2 (probable)	LG1:12539823-12541843	C3	C4	NOTEST	0	0	0	0	1	1	no
XLOC_002762	XLOC_002762	0	-		LG1:12550440-12550894	C3	C4	OK	10.2987	6.9274	-0.572071	1.44615	0.148134	0.74717	no
XLOC_002763	XLOC_002763	1	gene17830-v1.0-hybrid	Isoflavone 2'-hydroxylase (probable)	LG1:12552605-12554251	C3	C4	OK	5.32703	3.2038	-0.733546	3.36539	0.000764366	0.02698	yes
XLOC_002765	XLOC_002765	1	gene17832-v1.0-hybrid	tRNA ribose 2'-O-methyltransferase aTrm56 (probable)	LG1:12556715-12561321	C3	C4	OK	5.1394	1.27156	-2.01501	3.60753	0.000309124	0.0136473	yes
XLOC_002764	XLOC_002764	1	gene17831-v1.0-hybrid	Isoflavone 2'-hydroxylase (similar to)	LG1:12556715-12561321	C3	C4	OK	26.1956	1.52319	-4.10416	13.8025	0	0	yes
XLOC_001026	XLOC_001026	1	gene17832-v1.0-hybrid	tRNA ribose 2'-O-methyltransferase aTrm56 (probable)	LG1:12556715-12561321	C3	C4	OK	19.7624	4.11289	-2.26454	5.0716	3.94483e-07	4.77938e-05	yes
XLOC_003452	XLOC_003452	0	-		LG1:12563355-12564808	C3	C4	OK	2.56934	2.04779	-0.327333	1.24469	0.213245	0.835049	no
XLOC_003453	XLOC_003453	0	-		LG1:12569407-12569738	C3	C4	OK	1.07199	1.98356	0.887795	-1.01269	0.311207	0.907506	no
XLOC_003454	XLOC_003454	0	-		LG1:12570356-12570495	C3	C4	OK	25.8244	160.277	2.63376	-3.30945	0.000934788	0.0314478	yes
XLOC_002766	XLOC_002766	1	gene17833-v1.0-hybrid	Immediate-early protein IE4 (probable)	LG1:12575462-12576403	C3	C4	NOTEST	0	0	0	0	1	1	no
XLOC_001027	XLOC_001027	1	gene17834-v1.0-hybrid	Glutamate receptor 2.9, Precursor (probable)	LG1:12584403-12588915	C3	C4	NOTEST	0	0	0	0	1	1	no
XLOC_000100	XLOC_000100	1	gene10186-v1.0-hybrid	Cell wall integrity and stress response component 1, Precursor (probable)	LG1:1259094-1267616	C3	C4	NOTEST	0.0164882	0	-1.79769e+308	-1.79769e+308	0.202857	1	no
XLOC_002767	XLOC_002767	1	gene17837-v1.0-hybrid	Exopolygalacturonase, Precursor (probable)	LG1:12592307-12631174	C3	C4	NOTEST	0.0132627	0.0124348	-0.0929923	0.0145484	0.988392	1	no
XLOC_001029	XLOC_001029	0	-		LG1:12592307-12631174	C3	C4	OK	2.33657	2.84144	0.282227	-0.264981	0.791024	0.999993	no
XLOC_001028	XLOC_001028	3	gene17835-v1.0-hybrid,gene17836-v1.0-hybrid,gene17838-v1.0-hybrid	3-hydroxybenzoate 6-hydroxylase 1 (probable) // Zeaxanthin epoxidase, chloroplastic, Precursor (probable) // Zeaxanthin epoxidase, chloroplastic, Precursor (probable)	LG1:12592307-12631174	C3	C4	OK	16.6806	9.2702	-0.847495	3.55742	0.000374513	0.0157103	yes
XLOC_001030	XLOC_001030	1	gene17839-v1.0-hybrid	3-hydroxybenzoate 6-hydroxylase (similar to)	LG1:12634390-12635850	C3	C4	NOTEST	0	0	0	0	1	1	no
XLOC_001032	XLOC_001032	1	gene17842-v1.0-hybrid	30S ribosomal protein S19 (probable)	LG1:12637912-12694738	C3	C4	NOTEST	0	0	0	0	1	1	no
XLOC_001033	XLOC_001033	1	gene17843-v1.0-hybrid	Cobyrinic acid A,C-diamide synthase (probable)	LG1:12637912-12694738	C3	C4	NOTEST	0	0	0	0	1	1	no
XLOC_002769	XLOC_002769	1	gene35058-v1.0-hybrid	Triosephosphate isomerase (TIM) (probable)	LG1:12637912-12694738	C3	C4	NOTEST	0	0	0	0	1	1	no
XLOC_002770	XLOC_002770	1	gene17844-v1.0-hybrid	hypothetical protein	LG1:12637912-12694738	C3	C4	NOTEST	0	0	0	0	1	1	no
XLOC_002771	XLOC_002771	1	gene35059-v1.0-hybrid	Vacuolar amino acid transporter 3 (probable)	LG1:12637912-12694738	C3	C4	NOTEST	0	0	0	0	1	1	no
XLOC_001034	XLOC_001034	1	gene17845-v1.0-hybrid	DEAD-box ATP-dependent RNA helicase 42 (probable)	LG1:12637912-12694738	C3	C4	NOTEST	0.104245	0.174098	0.739914	-0.465043	0.641901	1	no
XLOC_002768	XLOC_002768	1	gene17841-v1.0-hybrid	Type III restriction-modification system EcoPI enzyme mod (M.EcoPI) (probable)	LG1:12637912-12694738	C3	C4	NOTEST	0.143999	0.184583	0.358218	-0.1073	0.914551	1	no
XLOC_001031	XLOC_001031	2	gene17840-v1.0-hybrid,gene17846-v1.0-hybrid	Probable cinnamyl alcohol dehydrogenase 9 (AtCAD9) (putative) // Probable cinnamyl alcohol dehydrogenase 9 (AtCAD9) (similar to)	LG1:12637912-12694738	C3	C4	OK	15.1611	16.536	0.125236	-0.62033	0.535041	0.98598	no
XLOC_001035	XLOC_001035	1	gene17847-v1.0-hybrid	Citrate-binding protein, Precursor (probable)	LG1:12696387-12699336	C3	C4	NOTEST	0	0	0	0	1	1	no
XLOC_002772	XLOC_002772	1	gene17848-v1.0-hybrid	Putative sporulation transcription regulator whiA (probable)	LG1:12699783-12700194	C3	C4	NOTEST	0	0	0	0	1	1	no
XLOC_001036	XLOC_001036	0	-		LG1:12700988-12703275	C3	C4	OK	4.26132	2.93199	-0.53942	1.04138	0.297699	0.897245	no
XLOC_003455	XLOC_003455	0	-		LG1:12711558-12712065	C3	C4	OK	0.474734	0.949627	1.00024	-1.12468	0.260725	0.874826	no
XLOC_001037	XLOC_001037	1	gene17849-v1.0-hybrid	Citrate-binding protein, Precursor (probable)	LG1:12715261-12716933	C3	C4	NOTEST	0	0	0	0	1	1	no
XLOC_001038	XLOC_001038	1	gene17850-v1.0-hybrid	Mitogen-activated protein kinase organizer 1 (MAPK organizer 1) (similar to)	LG1:12717547-12722854	C3	C4	OK	7.59906	7.31298	-0.0553629	0.200269	0.84127	0.999993	no
XLOC_002773	XLOC_002773	1	gene17851-v1.0-hybrid	4,5-DOPA dioxygenase extradiol-like protein (putative)	LG1:12717547-12722854	C3	C4	OK	55.9481	33.8132	-0.726502	3.93941	8.16827e-05	0.00475537	yes
XLOC_001039	XLOC_001039	1	gene17852-v1.0-hybrid	Cellulose synthase A catalytic subunit 2 [UDP-forming] (AtCesA2) (putative)	LG1:12729365-12744844	C3	C4	OK	11.7741	14.8192	0.331841	-2.47154	0.0134533	0.20453	no
XLOC_002774	XLOC_002774	1	gene17853-v1.0-hybrid	Serine/arginine repetitive matrix protein 2 (probable)	LG1:12746683-12747734	C3	C4	NOTEST	0	0	0	0	1	1	no
XLOC_001040	XLOC_001040	1	gene17854-v1.0-hybrid	Middle T antigen (MT-AG) (probable)	LG1:12749536-12749905	C3	C4	OK	1.32625	1.05389	-0.331636	0.393113	0.694236	0.999993	no
XLOC_002775	XLOC_002775	1	gene17855-v1.0-hybrid	Ribonuclease P protein subunit p25 (RNase P protein subunit p25) (probable)	LG1:12751724-12756012	C3	C4	OK	21.49	18.1574	-0.243108	1.33459	0.18201	0.79717	no
XLOC_002776	XLOC_002776	1	gene17856-v1.0-hybrid	RNA-binding protein 39 (probable)	LG1:12757249-12764408	C3	C4	OK	33.6797	36.94	0.133304	-1.11839	0.263399	0.877557	no
XLOC_001041	XLOC_001041	1	gene17857-v1.0-hybrid	Glucan endo-1,3-beta-glucosidase ((1->3)-beta-glucanase) (probable)	LG1:12765326-12776994	C3	C4	NOTEST	0	0	0	0	1	1	no
XLOC_001042	XLOC_001042	1	gene35060-v1.0-hybrid	Pumilio homolog 2 (Pumilio-2) (probable)	LG1:12765326-12776994	C3	C4	NOTEST	0	0	0	0	1	1	no
XLOC_001043	XLOC_001043	1	gene17858-v1.0-hybrid	Integrase (similar to)	LG1:12782290-12782695	C3	C4	NOTEST	0	0	0	0	1	1	no
XLOC_001044	XLOC_001044	1	gene17860-v1.0-hybrid	Treponemal membrane protein B, Precursor (probable)	LG1:12784790-12796069	C3	C4	NOTEST	0	0	0	0	1	1	no
XLOC_002778	XLOC_002778	1	gene17859-v1.0-hybrid	Pentatricopeptide repeat-containing protein At1g11290 (probable)	LG1:12784790-12796069	C3	C4	OK	1.37436	1.16	-0.244635	0.445957	0.655628	0.999993	no
XLOC_002777	XLOC_002777	1	gene17861-v1.0-hybrid	hypothetical protein	LG1:12784790-12796069	C3	C4	OK	61.7672	67.0766	0.118967	-0.679891	0.496574	0.9803	no
XLOC_001045	XLOC_001045	1	gene17862-v1.0-hybrid	Polypeptide N-acetylgalactosaminyltransferase 9 (pp-GaNTase 9) (probable)	LG1:12796291-12796822	C3	C4	NOTEST	0	0	0	0	1	1	no
XLOC_001046	XLOC_001046	1	gene17863-v1.0-hybrid	B-cell CLL/lymphoma 9-like protein (B-cell lymphoma 9-like protein) (probable)	LG1:12800728-12801567	C3	C4	NOTEST	0	0	0	0	1	1	no
XLOC_001047	XLOC_001047	1	gene17864-v1.0-hybrid	Ribonucleoside-diphosphate reductase large subunit (AtRNR1) (similar to)	LG1:12814003-12823598	C3	C4	OK	29.2931	28.8082	-0.0240795	0.196157	0.844487	0.999993	no
XLOC_001048	XLOC_001048	1	gene17865-v1.0-hybrid	Protein BRUSHY 1 (probable)	LG1:12825731-12836861	C3	C4	OK	3.99277	4.65839	0.222442	-0.769622	0.441524	0.969402	no
XLOC_001049	XLOC_001049	1	gene17866-v1.0-hybrid	EH domain-binding protein 1 (probable)	LG1:12843873-12845699	C3	C4	NOTEST	0	0	0	0	1	1	no
XLOC_001050	XLOC_001050	1	gene17867-v1.0-hybrid	U-box domain-containing protein 27 (putative)	LG1:12853541-12854825	C3	C4	OK	2.37263	1.45794	-0.702558	2.29765	0.0215815	0.283656	no
XLOC_002779	XLOC_002779	1	gene17868-v1.0-hybrid	DNA-directed RNA polymerase subunit beta (RNAP subunit beta) (probable)	LG1:12857599-12858038	C3	C4	NOTEST	0	0	0	0	1	1	no
XLOC_000017	XLOC_000017	1	gene10048-v1.0-hybrid	Putative disease resistance RPP13-like protein 1 (probable)	LG1:128594-135463	C3	C4	OK	3.76646	4.61465	0.29301	-0.728447	0.46634	0.973503	no
XLOC_000101	XLOC_000101	0	-		LG1:1286820-1289358	C3	C4	OK	2.43055	1.97257	-0.301207	1.10603	0.268712	0.882541	no
XLOC_001051	XLOC_001051	1	gene17869-v1.0-hybrid	hypothetical protein	LG1:12868381-12873815	C3	C4	OK	0.674847	0.687449	0.0266908	-0.0505365	0.959695	0.999993	no
XLOC_002780	XLOC_002780	1	gene17870-v1.0-hybrid	Disease resistance protein RPS4 (probable)	LG1:12875656-12876139	C3	C4	NOTEST	0	0	0	0	1	1	no
XLOC_001052	XLOC_001052	1	gene17871-v1.0-hybrid	Protein DYAD (probable)	LG1:12877130-12885590	C3	C4	OK	7.42601	6.99083	-0.0871252	0.551767	0.581108	0.998966	no
XLOC_002781	XLOC_002781	1	gene17872-v1.0-hybrid	Protein MKS1 (probable)	LG1:12887613-12888429	C3	C4	OK	0.946228	1.34088	0.502919	-0.906725	0.364552	0.940846	no
XLOC_001053	XLOC_001053	1	gene17873-v1.0-hybrid	Histone-lysine N-methyltransferase ATXR5 (TRX-related protein 5) (similar to)	LG1:12892145-12896940	C3	C4	OK	1.15374	1.00676	-0.196596	0.375137	0.707559	0.999993	no
XLOC_001054	XLOC_001054	1	gene17874-v1.0-hybrid	Glycogenin-2 (GN-2) (probable)	LG1:12902295-12905458	C3	C4	OK	0.432222	0.312954	-0.465821	0.581881	0.560647	0.994242	no
XLOC_002782	XLOC_002782	1	gene17875-v1.0-hybrid	Porin-like protein BUsg_347, Precursor (probable)	LG1:12906635-12911422	C3	C4	NOTEST	0.234091	0.343873	0.554808	-0.69159	0.489195	1	no
XLOC_001055	XLOC_001055	1	gene17876-v1.0-hybrid	Probable ubiquitin carrier protein E2 37	LG1:12906635-12911422	C3	C4	OK	1.06361	1.13656	0.0957138	-0.0694169	0.944658	0.999993	no
XLOC_002783	XLOC_002783	1	gene17877-v1.0-hybrid	BTB/POZ domain-containing protein At1g30440 (probable)	LG1:12911927-12913275	C3	C4	NOTEST	0	0	0	0	1	1	no
XLOC_002784	XLOC_002784	1	gene17878-v1.0-hybrid	BTB/POZ domain-containing protein At1g30440 (probable)	LG1:12919509-12922414	C3	C4	NOTEST	0	0	0	0	1	1	no
XLOC_002785	XLOC_002785	1	gene35061-v1.0-hybrid	Putative F-box protein At1g53360 (similar to)	LG1:12927307-12927615	C3	C4	NOTEST	0	0	0	0	1	1	no
XLOC_002786	XLOC_002786	1	gene17879-v1.0-hybrid	Pectinesterase 51 (PE 51), Precursor (putative)	LG1:12931581-12934028	C3	C4	OK	7.212	7.79774	0.112657	-0.668247	0.503976	0.983191	no
XLOC_001056	XLOC_001056	1	gene17880-v1.0-hybrid	Zinc finger CCCH domain-containing protein 38 (AtC3H38) (probable)	LG1:12936812-12946563	C3	C4	OK	9.46211	10.6359	0.16871	-1.04703	0.295087	0.896512	no
XLOC_001057	XLOC_001057	1	gene17881-v1.0-hybrid	Transcription factor HEC3 (bHLH 43) (similar to)	LG1:12954355-12955246	C3	C4	NOTEST	0.0177522	0.0155997	-0.186484	0.0510894	0.959254	1	no
XLOC_002787	XLOC_002787	1	gene17882-v1.0-hybrid	hypothetical protein	LG1:12964806-12965447	C3	C4	NOTEST	0	0	0	0	1	1	no
XLOC_001058	XLOC_001058	1	gene35062-v1.0-hybrid	Capsid protein (CP) (probable)	LG1:12971682-12972351	C3	C4	NOTEST	0	0	0	0	1	1	no
XLOC_002788	XLOC_002788	1	gene17883-v1.0-hybrid	DNA topoisomerase 6 subunit A (AtTOP6A) (probable)	LG1:12978172-12978538	C3	C4	NOTEST	0	0	0	0	1	1	no
XLOC_002789	XLOC_002789	1	gene17884-v1.0-hybrid	Thiamine biosynthesis lipoprotein apbE, Precursor (probable)	LG1:12990909-12991531	C3	C4	NOTEST	0	0	0	0	1	1	no
XLOC_001059	XLOC_001059	1	gene17885-v1.0-hybrid	hypothetical protein	LG1:12993691-12996159	C3	C4	OK	1.10234	0.946556	-0.219811	0.304901	0.760441	0.999993	no
XLOC_002790	XLOC_002790	1	gene17886-v1.0-hybrid	Papilin, Precursor (probable)	LG1:13003394-13003915	C3	C4	NOTEST	0	0	0	0	1	1	no
XLOC_001060	XLOC_001060	1	gene17887-v1.0-hybrid	tRNA (guanine-N(1)-)-methyltransferase (probable)	LG1:13004347-13005558	C3	C4	OK	22.6299	19.3756	-0.223992	1.57223	0.115898	0.680841	no
XLOC_002791	XLOC_002791	1	gene17888-v1.0-hybrid	Chromatin assembly factor 1 subunit B (CAF-1 subunit B) (probable)	LG1:13006291-13010816	C3	C4	OK	17.4014	15.2975	-0.185906	1.22903	0.219061	0.842873	no
XLOC_001778	XLOC_001778	1	gene10198-v1.0-hybrid	Bestrophin-3 (probable)	LG1:1300902-1301431	C3	C4	NOTEST	0	0	0	0	1	1	no
XLOC_002792	XLOC_002792	1	gene17889-v1.0-hybrid	Pectinesterase inhibitor (PMEI), Precursor (probable)	LG1:13017545-13018100	C3	C4	NOTEST	0.291843	0.223289	-0.386282	0.276956	0.781814	1	no
XLOC_001061	XLOC_001061	1	gene17890-v1.0-hybrid	Histone-lysine N-methyltransferase MLL2 (probable)	LG1:13018983-13019534	C3	C4	NOTEST	0	0	0	0	1	1	no
XLOC_000102	XLOC_000102	1	gene10199-v1.0-hybrid	hypothetical protein	LG1:1302358-1305384	C3	C4	OK	5.34262	5.52931	0.0495526	-0.154838	0.876949	0.999993	no
XLOC_002793	XLOC_002793	1	gene17891-v1.0-hybrid	Cytokinin-O-glucosyltransferase 2 (AtZOG2) (probable)	LG1:13023715-13026317	C3	C4	NOTEST	0	0	0	0	1	1	no
XLOC_001062	XLOC_001062	1	gene17892-v1.0-hybrid	Probable cysteine desulfurase	LG1:13028377-13031865	C3	C4	NOTEST	0.194964	0.257835	0.403237	-0.635305	0.525229	1	no
XLOC_002794	XLOC_002794	1	gene17893-v1.0-hybrid	Cell division protease ftsH homolog (probable)	LG1:13033191-13042560	C3	C4	OK	8.82733	8.73501	-0.0151665	0.108452	0.913637	0.999993	no
XLOC_001063	XLOC_001063	1	gene17894-v1.0-hybrid	hypothetical protein	LG1:13042964-13044637	C3	C4	NOTEST	0	0	0	0	1	1	no
XLOC_001064	XLOC_001064	1	gene17895-v1.0-hybrid	Putative ribonuclease H protein At1g65750 (probable)	LG1:13048561-13050391	C3	C4	NOTEST	0	0.019409	1.79769e+308	1.79769e+308	0.200151	1	no
XLOC_002795	XLOC_002795	1	gene17896-v1.0-hybrid	Cytochrome P450 90C1 (similar to)	LG1:13053209-13057557	C3	C4	OK	0.692938	0.496826	-0.479985	0.803969	0.421415	0.96267	no
XLOC_001779	XLOC_001779	1	gene10200-v1.0-hybrid	hypothetical protein	LG1:1305889-1307124	C3	C4	NOTEST	0.0631929	0.0637965	0.0137144	-0.00669825	0.994656	1	no
XLOC_001065	XLOC_001065	1	gene17897-v1.0-hybrid	Cysteinyl-tRNA synthetase (CysRS) (probable)	LG1:13059862-13061438	C3	C4	NOTEST	0	0	0	0	1	1	no
XLOC_002796	XLOC_002796	1	gene17898-v1.0-hybrid	Probable O-sialoglycoprotein endopeptidase (Glycoprotease)	LG1:13064724-13065302	C3	C4	NOTEST	0	0	0	0	1	1	no
XLOC_001066	XLOC_001066	1	gene17899-v1.0-hybrid	DUF246 domain-containing protein At1g04910 (probable)	LG1:13065866-13077226	C3	C4	OK	7.27756	7.2157	-0.0123153	0.0637228	0.949191	0.999993	no
XLOC_001067	XLOC_001067	1	gene17900-v1.0-hybrid	Protein AIR2 (probable)	LG1:13078119-13078854	C3	C4	NOTEST	0	0	0	0	1	1	no
XLOC_001068	XLOC_001068	1	gene17901-v1.0-hybrid	hypothetical protein	LG1:13083076-13085537	C3	C4	NOTEST	0	0	0	0	1	1	no
XLOC_001780	XLOC_001780	1	gene10201-v1.0-hybrid	Putative AC9 transposase (similar to)	LG1:1308526-1317343	C3	C4	NOTEST	0.0318606	0.00759295	-2.06904	0.709759	0.477854	1	no
XLOC_001069	XLOC_001069	1	gene17902-v1.0-hybrid	Nuclear transcription factor Y subunit alpha (NF-YA) (probable)	LG1:13093289-13094829	C3	C4	NOTEST	0	0	0	0	1	1	no
XLOC_002799	XLOC_002799	1	gene17905-v1.0-hybrid	hypothetical protein	LG1:13095825-13117148	C3	C4	NOTEST	0	0	0	0	1	1	no
XLOC_002800	XLOC_002800	1	gene17906-v1.0-hybrid	Tuberin (probable)	LG1:13095825-13117148	C3	C4	NOTEST	0	0	0	0	1	1	no
XLOC_002798	XLOC_002798	1	gene17906-v1.0-hybrid	Tuberin (probable)	LG1:13095825-13117148	C3	C4	OK	2.01883	1.17152	-0.785135	0.420871	0.673849	0.999993	no
XLOC_001070	XLOC_001070	1	gene17904-v1.0-hybrid	Phosphatidylinositol 4-kinase (PtdIns-4-kinase) (similar to)	LG1:13095825-13117148	C3	C4	OK	17.5222	19.8718	0.181537	-1.43469	0.151375	0.752509	no
XLOC_002797	XLOC_002797	1	gene17903-v1.0-hybrid	Coenzyme PQQ synthesis protein E (probable)	LG1:13095825-13117148	C3	C4	OK	14.2707	20.0319	0.489248	-0.856085	0.391951	0.950334	no
XLOC_001071	XLOC_001071	1	gene17907-v1.0-hybrid	Poly(A) polymerase (PAP) (probable)	LG1:13118136-13120101	C3	C4	NOTEST	0	0	0	0	1	1	no
XLOC_001072	XLOC_001072	1	gene17908-v1.0-hybrid	Putative B3 domain-containing protein At4g03170 (probable)	LG1:13121676-13122414	C3	C4	NOTEST	0.0907333	0.0441088	-1.04057	0.478861	0.632038	1	no
XLOC_002801	XLOC_002801	1	gene17909-v1.0-hybrid	Enhancer of mRNA-decapping protein 4 (probable)	LG1:13122938-13125880	C3	C4	OK	15.4909	15.1524	-0.0318741	0.225823	0.821339	0.999993	no
XLOC_001073	XLOC_001073	1	gene17910-v1.0-hybrid	DNA (cytosine-5)-methyltransferase DRM2 (probable)	LG1:13126671-13132332	C3	C4	OK	1.47324	1.0625	-0.471529	1.15453	0.248282	0.862765	no
XLOC_002802	XLOC_002802	1	gene17911-v1.0-hybrid	DNA double-strand break repair rad50 ATPase (probable)	LG1:13133204-13133958	C3	C4	NOTEST	0	0	0	0	1	1	no
XLOC_002803	XLOC_002803	2	gene17912-v1.0-hybrid,gene17913-v1.0-hybrid	Callose synthase 5 (similar to) // Callose synthase 5 (similar to)	LG1:13135442-13149399	C3	C4	OK	1.68811	2.15386	0.351511	-1.33625	0.181469	0.797139	no
XLOC_001074	XLOC_001074	1	gene17647-v1.0-hybrid	Platelet glycoprotein Ib alpha chain (Glycoprotein Ibalpha), Precursor (probable)	LG1:13161035-13161438	C3	C4	NOTEST	0	0	0	0	1	1	no
XLOC_001075	XLOC_001075	1	gene17648-v1.0-hybrid	Mitogen-activated protein kinase kinase kinase ANP1 (similar to)	LG1:13166078-13171336	C3	C4	OK	36.3757	44.8815	0.303146	-2.60293	0.00924299	0.161536	no
XLOC_002804	XLOC_002804	1	gene31383-v1.0-hybrid	F-box/kelch-repeat protein At3g06240 (probable)	LG1:13191457-13192699	C3	C4	NOTEST	0.0161248	0	-1.79769e+308	-1.79769e+308	0.268723	1	no
XLOC_002805	XLOC_002805	1	gene31384-v1.0-hybrid	F-box/kelch-repeat protein At3g06240 (probable)	LG1:13194102-13195353	C3	C4	NOTEST	0	0	0	0	1	1	no
XLOC_002806	XLOC_002806	1	gene31385-v1.0-hybrid	F-box/kelch-repeat protein At3g06240 (probable)	LG1:13196361-13197507	C3	C4	NOTEST	0	0	0	0	1	1	no
XLOC_001076	XLOC_001076	1	gene34336-v1.0-hybrid	S-adenosyl-L-methionine-dependent methyltransferase mraW (probable)	LG1:13199005-13200245	C3	C4	NOTEST	0.00979959	0	-1.79769e+308	-1.79769e+308	0.35147	1	no
XLOC_001077	XLOC_001077	1	gene31388-v1.0-hybrid	F-box/kelch-repeat protein At3g23880 (probable)	LG1:13210986-13212237	C3	C4	NOTEST	0	0	0	0	1	1	no
XLOC_002807	XLOC_002807	1	gene31389-v1.0-hybrid	Probable 4-aminobutyrate aminotransferase, mitochondrial (GABA transaminase), Precursor	LG1:13223474-13228053	C3	C4	NOTEST	0	0	0	0	1	1	no
XLOC_002808	XLOC_002808	1	gene31390-v1.0-hybrid	D-alanyl-D-alanine carboxypeptidase dacC (DD-carboxypeptidase), Precursor (probable)	LG1:13228449-13234086	C3	C4	NOTEST	0	0	0	0	1	1	no
XLOC_002809	XLOC_002809	1	gene31391-v1.0-hybrid	F-box/kelch-repeat protein At3g06240 (probable)	LG1:13243248-13244741	C3	C4	NOTEST	0	0	0	0	1	1	no
XLOC_002810	XLOC_002810	1	gene31392-v1.0-hybrid	T-cell surface antigen CD2, Precursor (probable)	LG1:13245453-13246382	C3	C4	NOTEST	0	0	0	0	1	1	no
XLOC_002811	XLOC_002811	1	gene31393-v1.0-hybrid	Putative F-box protein At3g16210 (probable)	LG1:13247374-13249910	C3	C4	NOTEST	0	0	0	0	1	1	no
XLOC_001078	XLOC_001078	1	gene31394-v1.0-hybrid	Malignant T cell amplified sequence 1-A (MCT-1A) (probable)	LG1:13262269-13266289	C3	C4	OK	35.6212	35.7174	0.00388954	-0.0288556	0.97698	0.999993	no
XLOC_002812	XLOC_002812	1	gene31395-v1.0-hybrid	F-box protein At5g18160 (probable)	LG1:13270277-13270817	C3	C4	NOTEST	0	0.0694563	1.79769e+308	1.79769e+308	0.206771	1	no
XLOC_002813	XLOC_002813	1	gene31396-v1.0-hybrid	Protoheme IX farnesyltransferase, mitochondrial, Precursor (probable)	LG1:13277065-13277870	C3	C4	NOTEST	0	0	0	0	1	1	no
XLOC_001781	XLOC_001781	1	gene34738-v1.0-hybrid	Brain-specific angiogenesis inhibitor 2, Precursor (probable)	LG1:1327765-1328180	C3	C4	NOTEST	0	0	0	0	1	1	no
XLOC_001079	XLOC_001079	1	gene31397-v1.0-hybrid	F-box/kelch-repeat protein At3g06240 (probable)	LG1:13278960-13280289	C3	C4	NOTEST	0	0	0	0	1	1	no
XLOC_002814	XLOC_002814	1	gene31398-v1.0-hybrid	F-box/kelch-repeat protein At3g06240 (probable)	LG1:13286827-13288054	C3	C4	NOTEST	0	0	0	0	1	1	no
XLOC_002815	XLOC_002815	1	gene31399-v1.0-hybrid	Hedgehog-interacting protein (HHIP), Precursor (probable)	LG1:13288614-13291829	C3	C4	OK	54.0663	54.7143	0.0171867	-0.122211	0.902732	0.999993	no
XLOC_001080	XLOC_001080	1	gene31400-v1.0-hybrid	Coagulation factor V light chain, Precursor (probable)	LG1:13293273-13294324	C3	C4	NOTEST	0	0	0	0	1	1	no
XLOC_001081	XLOC_001081	1	gene31401-v1.0-hybrid	F-box/kelch-repeat protein At3g06240 (probable)	LG1:13295353-13306758	C3	C4	NOTEST	0	0	0	0	1	1	no
XLOC_001082	XLOC_001082	1	gene31402-v1.0-hybrid	Putative F-box protein At3g52320 (probable)	LG1:13308749-13310193	C3	C4	NOTEST	0.0971155	0.234173	1.2698	-1.14572	0.251909	1	no
XLOC_002816	XLOC_002816	1	gene31403-v1.0-hybrid	Serine/threonine-protein phosphatase PP1 (putative)	LG1:13311069-13313127	C3	C4	OK	55.246	58.6313	0.0858004	-0.687641	0.491679	0.978827	no
XLOC_000103	XLOC_000103	1	gene10202-v1.0-hybrid	Os12g0139400 (similar to)	LG1:1331512-1331818	C3	C4	NOTEST	0	0	0	0	1	1	no
XLOC_001083	XLOC_001083	1	gene31386-v1.0-hybrid	F-box/kelch-repeat protein At3g06240 (probable)	LG1:13331946-13333197	C3	C4	NOTEST	0	0	0	0	1	1	no
XLOC_001084	XLOC_001084	1	gene31387-v1.0-hybrid	F-box/kelch-repeat protein At3g06240 (probable)	LG1:13338330-13341674	C3	C4	OK	223.99	262.931	0.231252	-1.82614	0.0678296	0.532344	no
XLOC_002817	XLOC_002817	1	gene31524-v1.0-hybrid	Putative F-box protein At1g47730 (probable)	LG1:13350373-13351582	C3	C4	NOTEST	0	0	0	0	1	1	no
XLOC_002818	XLOC_002818	1	gene31525-v1.0-hybrid	Putative F-box protein At3g16210 (probable)	LG1:13355079-13360143	C3	C4	NOTEST	0	0	0	0	1	1	no
XLOC_001085	XLOC_001085	1	gene31526-v1.0-hybrid	Cyclic phosphodiesterase (CPDase) (probable)	LG1:13361105-13362276	C3	C4	NOTEST	0	0	0	0	1	1	no
XLOC_002819	XLOC_002819	1	gene31527-v1.0-hybrid	Pectinesterase 22 (PE 22), Precursor (similar to)	LG1:13362640-13364337	C3	C4	OK	0.468584	0.580843	0.30984	-0.641217	0.521382	0.98496	no
XLOC_002820	XLOC_002820	1	gene31528-v1.0-hybrid	Glucans biosynthesis protein G, Precursor (probable)	LG1:13364680-13368695	C3	C4	OK	5.80695	7.02361	0.274433	-1.37253	0.169897	0.780336	no
XLOC_002821	XLOC_002821	1	gene31529-v1.0-hybrid	Protein UNUSUAL FLORAL ORGANS (AtFBX1) (probable)	LG1:13370607-13371894	C3	C4	NOTEST	0	0	0	0	1	1	no
XLOC_002822	XLOC_002822	1	gene31530-v1.0-hybrid	Transmembrane protein 55B (similar to)	LG1:13372847-13374140	C3	C4	NOTEST	0	0	0	0	1	1	no
XLOC_002823	XLOC_002823	1	gene31531-v1.0-hybrid	F-box protein PP2-B15 (AtPP2-B15) (probable)	LG1:13381327-13384637	C3	C4	NOTEST	0	0	0	0	1	1	no
XLOC_002824	XLOC_002824	1	gene31532-v1.0-hybrid	E3 ubiquitin-protein ligase rnf181 (probable)	LG1:13388468-13389128	C3	C4	OK	22.9157	23.3044	0.0242697	-0.145261	0.884505	0.999993	no
XLOC_001086	XLOC_001086	1	gene31533-v1.0-hybrid	Heat shock protein STI1 (probable)	LG1:13389978-13394911	C3	C4	OK	3.56745	4.43814	0.31506	-0.940006	0.347214	0.93038	no
XLOC_002825	XLOC_002825	1	gene31534-v1.0-hybrid	Mucin-6 (MUC-6), Precursor (probable)	LG1:13398573-13399076	C3	C4	NOTEST	0	0	0	0	1	1	no
XLOC_001087	XLOC_001087	1	gene31535-v1.0-hybrid	Phospholipase D p1 (AtPLDp1) (putative)	LG1:13402070-13409345	C3	C4	OK	15.2996	14.3383	-0.093617	0.66711	0.504702	0.983191	no
XLOC_002826	XLOC_002826	1	gene31536-v1.0-hybrid	ABC transporter G family member 11 (ABC transporter ABCG.11) (putative)	LG1:13409493-13413245	C3	C4	OK	8.68692	8.83799	0.0248727	-0.136598	0.891349	0.999993	no
XLOC_001088	XLOC_001088	1	gene31537-v1.0-hybrid	hypothetical protein	LG1:13414221-13418653	C3	C4	OK	7.59661	6.4068	-0.245752	0.716974	0.47339	0.974798	no
XLOC_001089	XLOC_001089	1	gene31538-v1.0-hybrid	Probable protein phosphatase 2C 73 (AtPP2C73) (similar to)	LG1:13420037-13423284	C3	C4	OK	7.60859	6.89689	-0.141682	0.600108	0.548434	0.989102	no
XLOC_001090	XLOC_001090	1	gene31539-v1.0-hybrid	F-box/kelch-repeat protein At3g06240 (probable)	LG1:13424973-13427248	C3	C4	NOTEST	0	0	0	0	1	1	no
XLOC_002827	XLOC_002827	1	gene31540-v1.0-hybrid	Inactive ubiquitin carboxyl-terminal hydrolase 17-like protein 8 (probable)	LG1:13428365-13428681	C3	C4	NOTEST	0	0	0	0	1	1	no
XLOC_001091	XLOC_001091	1	gene31541-v1.0-hybrid	Pre-mRNA-splicing factor 38A (similar to)	LG1:13430859-13443757	C3	C4	OK	7.92738	7.09437	-0.16017	1.18018	0.23793	0.856677	no
XLOC_002828	XLOC_002828	1	gene31542-v1.0-hybrid	hypothetical protein	LG1:13444107-13444719	C3	C4	NOTEST	0.0293968	0.0549647	0.902847	-0.287631	0.773629	1	no
XLOC_001092	XLOC_001092	2	gene31543-v1.0-hybrid,gene31544-v1.0-hybrid	Eukaryotic translation initiation factor 3 subunit A (eIF3a) (similar to) // Eukaryotic translation initiation factor 3 subunit A (eIF3a) (similar to)	LG1:13446039-13452381	C3	C4	OK	77.8505	76.5868	-0.0236093	0.181892	0.855667	0.999993	no
XLOC_001093	XLOC_001093	1	gene31545-v1.0-hybrid	Wall-associated receptor kinase-like 20, Precursor (probable)	LG1:13456812-13457277	C3	C4	NOTEST	0	0	0	0	1	1	no
XLOC_002829	XLOC_002829	1	gene31546-v1.0-hybrid	Probable protein phosphatase 2C 5 (AtPP2C05) (putative)	LG1:13457990-13461410	C3	C4	OK	31.452	30.9984	-0.0209589	0.139866	0.888766	0.999993	no
XLOC_001094	XLOC_001094	1	gene31547-v1.0-hybrid	DEMETER-like protein 2 (probable)	LG1:13461814-13468984	C3	C4	OK	2.66982	3.79657	0.507956	-2.09736	0.0359614	0.379085	no
XLOC_001782	XLOC_001782	1	gene10203-v1.0-hybrid	Transcription factor bHLH117 (bHLH 117) (probable)	LG1:1346872-1348158	C3	C4	NOTEST	0	0	0	0	1	1	no
XLOC_001095	XLOC_001095	0	-		LG1:13469387-13470230	C3	C4	OK	14.2915	16.0164	0.164386	-0.541391	0.588238	0.999949	no
XLOC_002830	XLOC_002830	1	gene31548-v1.0-hybrid	Kinesin-4 (probable)	LG1:13471768-13477354	C3	C4	NOTEST	0.0402651	0.081792	1.02243	-0.958845	0.337637	1	no
XLOC_001096	XLOC_001096	1	gene31549-v1.0-hybrid	Ribonucleoside-diphosphate reductase subunit alpha (probable)	LG1:13478788-13479272	C3	C4	NOTEST	0	0	0	0	1	1	no
XLOC_001097	XLOC_001097	1	gene31550-v1.0-hybrid	E3 ubiquitin-protein ligase Topors (p53-binding protein 3) (probable)	LG1:13488729-13492643	C3	C4	OK	20.5808	24.5329	0.253418	-1.92025	0.0548265	0.478342	no
XLOC_001098	XLOC_001098	1	gene31552-v1.0-hybrid	Os11g0667600 (probable)	LG1:13493007-13496595	C3	C4	OK	0.408651	0.539358	0.400375	-0.0783784	0.937527	0.999993	no
XLOC_002831	XLOC_002831	1	gene31551-v1.0-hybrid	Protein DEHYDRATION-INDUCED 19 homolog 3 (AtDi19-3) (probable)	LG1:13493007-13496595	C3	C4	OK	46.5985	49.4202	0.0848172	-0.630557	0.52833	0.985029	no
XLOC_001099	XLOC_001099	1	gene31553-v1.0-hybrid	Syntaxin-41 (AtSYP41) (putative)	LG1:13498456-13501936	C3	C4	OK	13.3256	12.6856	-0.0710029	0.491956	0.622751	0.999993	no
XLOC_002832	XLOC_002832	1	gene31554-v1.0-hybrid	DNA polymerase III polC-type (PolIII) (probable)	LG1:13502456-13505480	C3	C4	OK	45.6108	38.8204	-0.23256	1.83851	0.0659872	0.527082	no
XLOC_002833	XLOC_002833	1	gene31555-v1.0-hybrid	hypothetical protein	LG1:13507436-13508751	C3	C4	NOTEST	0	0.114418	1.79769e+308	1.79769e+308	0.155986	1	no
XLOC_002834	XLOC_002834	1	gene31556-v1.0-hybrid	Importin subunit alpha-1 (KAP alpha) (putative)	LG1:13510126-13513878	C3	C4	OK	159.282	171.781	0.108982	-0.994331	0.320062	0.91539	no
XLOC_002835	XLOC_002835	1	gene31557-v1.0-hybrid	Chaperone protein dnaJ (probable)	LG1:13515868-13516885	C3	C4	OK	32.565	29.1841	-0.158139	0.927063	0.353894	0.933715	no
XLOC_002836	XLOC_002836	1	gene31558-v1.0-hybrid	Interleukin-7 receptor subunit alpha (IL-7R-alpha), Precursor (probable)	LG1:13518277-13522912	C3	C4	OK	8.09814	9.54794	0.237598	-1.20626	0.227718	0.849382	no
XLOC_001100	XLOC_001100	1	gene31559-v1.0-hybrid	Exopolyphosphatase (ExopolyPase) (probable)	LG1:13523416-13526244	C3	C4	OK	0.312281	0.42598	0.447939	-0.85489	0.392612	0.950334	no
XLOC_001101	XLOC_001101	1	gene31560-v1.0-hybrid	Exopolyphosphatase (ExopolyPase) (probable)	LG1:13526686-13531634	C3	C4	NOTEST	0.230591	0.348641	0.596407	-0.460192	0.645378	1	no
XLOC_002837	XLOC_002837	1	gene31560-v1.0-hybrid	Exopolyphosphatase (ExopolyPase) (probable)	LG1:13526686-13531634	C3	C4	OK	10.4538	9.29916	-0.168851	0.767416	0.442834	0.970204	no
XLOC_001102	XLOC_001102	1	gene31561-v1.0-hybrid	Probable exonuclease mut-7 homolog	LG1:13535634-13539952	C3	C4	OK	1.01731	0.682528	-0.575798	1.2765	0.201779	0.822923	no
XLOC_001103	XLOC_001103	1	gene31562-v1.0-hybrid	Ribosomal RNA large subunit methyltransferase N (probable)	LG1:13540762-13542269	C3	C4	NOTEST	0.207185	0.107481	-0.94684	0.742681	0.457675	1	no
XLOC_001104	XLOC_001104	1	gene31563-v1.0-hybrid	Merozoite surface protein CMZ-8 (probable)	LG1:13543765-13552709	C3	C4	NOTEST	0	0	0	0	1	1	no
XLOC_000018	XLOC_000018	1	gene10049-v1.0-hybrid	Disease resistance protein RGA2 (probable)	LG1:135488-136055	C3	C4	NOTEST	0	0	0	0	1	1	no
XLOC_001105	XLOC_001105	1	gene31564-v1.0-hybrid	Bloom syndrome protein homolog (xBLM) (probable)	LG1:13554793-13559289	C3	C4	OK	1.8603	1.93548	0.05715	-0.225597	0.821515	0.999993	no
XLOC_001106	XLOC_001106	1	gene31565-v1.0-hybrid	Immunoglobulin A1 protease translocator, Precursor (probable)	LG1:13560804-13565975	C3	C4	OK	5.35075	5.26513	-0.0232718	0.156934	0.875297	0.999993	no
XLOC_001107	XLOC_001107	1	gene31566-v1.0-hybrid	Forkhead box protein G1 (FoxG1) (probable)	LG1:13570789-13571968	C3	C4	OK	1.56538	0.517978	-1.59555	3.64061	0.000271989	0.0122232	yes
XLOC_002838	XLOC_002838	1	gene31567-v1.0-hybrid	Probable protein disulfide-isomerase A6, Precursor (putative)	LG1:13576258-13579002	C3	C4	OK	552.435	534.342	-0.048039	0.434855	0.663667	0.999993	no
XLOC_001108	XLOC_001108	1	gene31568-v1.0-hybrid	Zinc finger matrin-type protein 2 (similar to)	LG1:13579626-13582672	C3	C4	OK	56.7285	59.765	0.0752253	-0.577492	0.563607	0.994694	no
XLOC_002839	XLOC_002839	1	gene31569-v1.0-hybrid	Conserved oligomeric Golgi complex subunit 8 (COG complex subunit 8) (probable)	LG1:13583351-13585428	C3	C4	OK	0.629874	1.27632	1.01885	-1.04376	0.296596	0.897245	no
XLOC_002840	XLOC_002840	1	gene31570-v1.0-hybrid	GTP-binding protein SAR1A (similar to)	LG1:13588130-13591474	C3	C4	OK	83.9307	84.8449	0.0156296	-0.129059	0.897311	0.999993	no
XLOC_001109	XLOC_001109	1	gene31571-v1.0-hybrid	Universal stress protein A-like protein (probable)	LG1:13591476-13592667	C3	C4	OK	47.1165	52.4467	0.15462	-0.859554	0.390035	0.950334	no
XLOC_002841	XLOC_002841	1	gene31572-v1.0-hybrid	Cyclic phosphodiesterase (CPDase) (probable)	LG1:13592905-13593757	C3	C4	NOTEST	0	0	0	0	1	1	no
XLOC_001110	XLOC_001110	1	gene31574-v1.0-hybrid	hypothetical protein	LG1:13594683-13607151	C3	C4	NOTEST	0	0	0	0	1	1	no
XLOC_002842	XLOC_002842	1	gene31573-v1.0-hybrid	Cyclic phosphodiesterase (CPDase) (probable)	LG1:13594683-13607151	C3	C4	OK	7.0997	6.84388	-0.0529437	0.139921	0.888722	0.999993	no
XLOC_001111	XLOC_001111	1	gene34337-v1.0-hybrid	Translation initiation factor IF-2 (probable)	LG1:13619075-13620063	C3	C4	NOTEST	0	0	0	0	1	1	no
XLOC_002843	XLOC_002843	1	gene31575-v1.0-hybrid	Cyclic phosphodiesterase (CPDase) (probable)	LG1:13620684-13621532	C3	C4	NOTEST	0	0	0	0	1	1	no
XLOC_001112	XLOC_001112	1	gene31576-v1.0-hybrid	hypothetical protein	LG1:13627467-13629204	C3	C4	OK	4.24972	4.23005	-0.00669574	0.0206472	0.983527	0.999993	no
XLOC_002844	XLOC_002844	1	gene31578-v1.0-hybrid	Calreticulin, Precursor (similar to)	LG1:13633680-13636284	C3	C4	NOTEST	0.354393	0.317575	-0.158253	0.081984	0.934659	1	no
XLOC_001113	XLOC_001113	1	gene31577-v1.0-hybrid	F-box/LRR-repeat protein 4 (AtFBL4) (probable)	LG1:13633680-13636284	C3	C4	OK	1.26944	0.950343	-0.417669	0.868511	0.385115	0.948383	no
XLOC_002845	XLOC_002845	1	gene31579-v1.0-hybrid	Calreticulin, Precursor (similar to)	LG1:13637082-13640357	C3	C4	OK	637.063	708.597	0.153531	-1.19161	0.233416	0.853704	no
XLOC_002846	XLOC_002846	1	gene31580-v1.0-hybrid	Pyrophosphate-energized vacuolar membrane proton pump 1 (H(+)-PPase 1) (similar to)	LG1:13641772-13649410	C3	C4	OK	209.616	284.28	0.439567	-3.85388	0.000116263	0.0062045	yes
XLOC_001114	XLOC_001114	1	gene31581-v1.0-hybrid	Peptide chain release factor 2 (RF-2) (probable)	LG1:13650200-13653982	C3	C4	OK	7.58268	6.99121	-0.117166	0.529763	0.596276	0.999993	no
XLOC_001115	XLOC_001115	1	gene31582-v1.0-hybrid	Antigenic heat-stable 120 kDa protein (PS120) (probable)	LG1:13654702-13655560	C3	C4	OK	11.3349	10.7015	-0.0829617	0.435742	0.663024	0.999993	no
XLOC_002847	XLOC_002847	1	gene31583-v1.0-hybrid	hypothetical protein	LG1:13656231-13658727	C3	C4	NOTEST	0.121584	0.0795852	-0.611382	0.590955	0.55455	1	no
XLOC_001116	XLOC_001116	1	gene31584-v1.0-hybrid	Oligogalacturonate-specific porin kdgM, Precursor (probable)	LG1:13663375-13664231	C3	C4	NOTEST	0	0	0	0	1	1	no
XLOC_002848	XLOC_002848	1	gene31585-v1.0-hybrid	Lon protease homolog 2, mitochondrial, Precursor (putative)	LG1:13664279-13670761	C3	C4	OK	12.003	10.1365	-0.243831	1.85222	0.0639946	0.518053	no
XLOC_001117	XLOC_001117	1	gene31586-v1.0-hybrid	Pentatricopeptide repeat-containing protein At1g09820 (probable)	LG1:13670934-13673118	C3	C4	OK	1.58438	1.67112	0.0768949	-0.209164	0.83432	0.999993	no
XLOC_001118	XLOC_001118	1	gene31587-v1.0-hybrid	Harpin hrpN (probable)	LG1:13673581-13675730	C3	C4	OK	37.962	40.5808	0.0962427	-0.56991	0.568738	0.996755	no
XLOC_002849	XLOC_002849	1	gene31588-v1.0-hybrid	UPF0391 membrane protein Ent638_0536 (probable)	LG1:13678676-13679129	C3	C4	NOTEST	0	0	0	0	1	1	no
XLOC_001119	XLOC_001119	1	gene31589-v1.0-hybrid	Nicotianamine synthase (putative)	LG1:13679832-13680828	C3	C4	NOTEST	0.0379731	0.0798653	1.07259	-0.517616	0.604726	1	no
XLOC_002850	XLOC_002850	1	gene31590-v1.0-hybrid	Homeobox protein knotted-1-like 10 (Oskn2) (similar to)	LG1:13684556-13687911	C3	C4	OK	2.30142	2.00041	-0.202227	0.452957	0.65058	0.999993	no
XLOC_000019	XLOC_000019	1	gene10052-v1.0-hybrid	Proteasome subunit beta type-5, Precursor (probable)	LG1:136864-148036	C3	C4	NOTEST	0	0	0	0	1	1	no
XLOC_001689	XLOC_001689	1	gene10051-v1.0-hybrid	Protein ECM23 (probable)	LG1:136864-148036	C3	C4	NOTEST	0	0	0	0	1	1	no
XLOC_001688	XLOC_001688	2	gene10050-v1.0-hybrid,gene10053-v1.0-hybrid	ABC transporter I family member 1 (ABC transporter ABCI.1) (similar to) // ABC transporter I family member 1 (ABC transporter ABCI.1) (putative)	LG1:136864-148036	C3	C4	OK	1.60626	1.4115	-0.186475	0.301092	0.763344	0.999993	no
XLOC_001120	XLOC_001120	1	gene31591-v1.0-hybrid	Histone-lysine N-methyltransferase HRX (probable)	LG1:13688074-13691194	C3	C4	NOTEST	0	0.0598596	1.79769e+308	1.79769e+308	0.283054	1	no
XLOC_002851	XLOC_002851	1	gene31592-v1.0-hybrid	Protein EFR3 homolog B (probable)	LG1:13691582-13698770	C3	C4	OK	16.6262	17.07	0.0380048	-0.289827	0.771949	0.999993	no
XLOC_002852	XLOC_002852	1	gene31593-v1.0-hybrid	RNA polymerase II-associated protein 3 (probable)	LG1:13700598-13708191	C3	C4	OK	31.5611	32.4486	0.0400065	-0.298785	0.765104	0.999993	no
XLOC_001121	XLOC_001121	1	gene31594-v1.0-hybrid	Agamous-like MADS-box protein AGL15 (similar to)	LG1:13712297-13713144	C3	C4	NOTEST	0	0	0	0	1	1	no
XLOC_002853	XLOC_002853	1	gene31595-v1.0-hybrid	F-box/LRR-repeat protein At3g14710 (probable)	LG1:13716477-13719751	C3	C4	OK	35.1693	32.3314	-0.12138	0.887482	0.37482	0.945	no
XLOC_002854	XLOC_002854	1	gene31596-v1.0-hybrid	Rab9 effector protein with Kelch motifs (probable)	LG1:13722954-13726882	C3	C4	OK	9.29231	9.58275	0.0444027	-0.267851	0.788814	0.999993	no
XLOC_001122	XLOC_001122	1	gene31597-v1.0-hybrid	F-box protein At1g69090 (probable)	LG1:13729999-13730341	C3	C4	NOTEST	0	0	0	0	1	1	no
XLOC_002855	XLOC_002855	1	gene31598-v1.0-hybrid	Solute carrier family 40 member 1 (probable)	LG1:13730687-13735557	C3	C4	OK	14.4839	17.9925	0.312945	-2.32751	0.019938	0.270225	no
XLOC_002856	XLOC_002856	1	gene31599-v1.0-hybrid	Probable pectinesterase 29 (PE 29), Precursor	LG1:13739156-13746250	C3	C4	NOTEST	0.0954602	0.10604	0.151632	-0.139176	0.889311	1	no
XLOC_002857	XLOC_002857	1	gene31600-v1.0-hybrid	Putative AC transposase (probable)	LG1:13752007-13752618	C3	C4	NOTEST	0.0146081	0.0109147	-0.420504	0.0409289	0.967353	1	no
XLOC_002858	XLOC_002858	1	gene31601-v1.0-hybrid	Putative Rho GTPase-activating protein C1565.02c (probable)	LG1:13753911-13755596	C3	C4	NOTEST	0	0	0	0	1	1	no
XLOC_001123	XLOC_001123	1	gene34338-v1.0-hybrid	2-vinyl bacteriochlorophillide hydratase BchF subunit (Fragment) (probable)	LG1:13764221-13764854	C3	C4	NOTEST	0	0	0	0	1	1	no
XLOC_001124	XLOC_001124	1	gene31602-v1.0-hybrid	von Willebrand factor (vWF), Precursor (probable)	LG1:13772806-13773589	C3	C4	NOTEST	0	0	0	0	1	1	no
XLOC_000104	XLOC_000104	1	gene10204-v1.0-hybrid	Saccharopine dehydrogenase [NAD+, L-lysine-forming] (SDH) (probable)	LG1:1377970-1378830	C3	C4	NOTEST	0	0	0	0	1	1	no
XLOC_001125	XLOC_001125	2	gene31603-v1.0-hybrid,gene31604-v1.0-hybrid	hypothetical protein // Shikimate kinase, chloroplastic, Precursor (putative)	LG1:13780869-13787591	C3	C4	OK	62.5204	55.7124	-0.16633	1.08541	0.27774	0.887696	no
XLOC_002859	XLOC_002859	1	gene31605-v1.0-hybrid	Cysteine protease ATG4a (Protein autophagy 4a) (probable)	LG1:13794152-13794765	C3	C4	NOTEST	0	0	0	0	1	1	no
XLOC_002860	XLOC_002860	1	gene31606-v1.0-hybrid	60S ribosomal protein L27 (similar to)	LG1:13795338-13797436	C3	C4	NOTEST	0.330265	0.0537629	-2.61894	0.992675	0.320868	1	no
XLOC_001126	XLOC_001126	0	-		LG1:13805647-13806698	C3	C4	OK	0.588598	0.250726	-1.23117	1.66836	0.0952442	0.626144	no
XLOC_001127	XLOC_001127	1	gene31433-v1.0-hybrid	tRNA uridine 5-carboxymethylaminomethyl modification enzyme mnmG (probable)	LG1:13808293-13811545	C3	C4	NOTEST	0	0	0	0	1	1	no
XLOC_002861	XLOC_002861	2	gene31434-v1.0-hybrid,gene31435-v1.0-hybrid	Sec14 cytosolic factor (PI/PC TP) (probable) // F-box/kelch-repeat protein SKIP6 (similar to)	LG1:13816892-13822029	C3	C4	OK	7.90236	9.04113	0.194218	-0.852622	0.393869	0.95079	no
XLOC_001128	XLOC_001128	1	gene31436-v1.0-hybrid	Protein kinase C-like (probable)	LG1:13822822-13823159	C3	C4	NOTEST	0	0	0	0	1	1	no
XLOC_001129	XLOC_001129	1	gene31437-v1.0-hybrid	F-box protein At4g12560 (probable)	LG1:13827154-13834540	C3	C4	OK	0.429207	0.862996	1.00768	-1.87108	0.0613345	0.50987	no
XLOC_002862	XLOC_002862	1	gene31438-v1.0-hybrid	F-box protein At4g12560 (probable)	LG1:13836457-13837651	C3	C4	OK	0.535687	1.0594	0.983779	-2.01321	0.0440921	0.429009	no
XLOC_001130	XLOC_001130	1	gene31439-v1.0-hybrid	hypothetical protein	LG1:13838489-13839439	C3	C4	NOTEST	0.035369	0	-1.79769e+308	-1.79769e+308	0.288524	1	no
XLOC_001131	XLOC_001131	1	gene31440-v1.0-hybrid	Probable cyclic nucleotide-gated ion channel 10	LG1:13841540-13852215	C3	C4	OK	12.627	12.5283	-0.0113147	0.0744591	0.940645	0.999993	no
XLOC_001132	XLOC_001132	1	gene31441-v1.0-hybrid	Methyltransferase-like protein 1 (similar to)	LG1:13854437-13859805	C3	C4	OK	12.0235	15.6585	0.381083	-2.85933	0.00424534	0.0963789	no
XLOC_002863	XLOC_002863	3	gene31442-v1.0-hybrid,gene31443-v1.0-hybrid,gene31444-v1.0-hybrid	4-alpha-glucanotransferase, chloroplastic/amyloplastic (D-enzyme), Precursor (similar to) // 4-alpha-glucanotransferase, chloroplastic/amyloplastic (D-enzyme), Precursor (similar to) // Tubulin polyglutamylase TTLL5 (probable)	LG1:13860850-13866429	C3	C4	OK	31.9573	33.6371	0.0739068	-0.425034	0.670812	0.999993	no
XLOC_002864	XLOC_002864	1	gene31445-v1.0-hybrid	Mucin-17 (MUC-17), Precursor (probable)	LG1:13866822-13867537	C3	C4	OK	69.5591	69.0461	-0.010678	0.0794224	0.936697	0.999993	no
XLOC_002865	XLOC_002865	1	gene31446-v1.0-hybrid	Translation initiation factor IF-2 (probable)	LG1:13868206-13869503	C3	C4	NOTEST	0	0.0553827	1.79769e+308	1.79769e+308	0.15719	1	no
XLOC_001133	XLOC_001133	1	gene31447-v1.0-hybrid	Os04g0312100 (probable)	LG1:13872547-13876708	C3	C4	OK	19.3287	21.0935	0.126054	-0.816265	0.414349	0.958546	no
XLOC_001783	XLOC_001783	1	gene10205-v1.0-hybrid	Beta-glucosidase 44 (AtBGLU44), Precursor (similar to)	LG1:1387495-1389397	C3	C4	NOTEST	0.104678	0.240764	1.20165	-0.913217	0.361128	1	no
XLOC_001134	XLOC_001134	1	gene31448-v1.0-hybrid	Orotidine 5'-phosphate decarboxylase (OMPDCase) (probable)	LG1:13877394-13877828	C3	C4	OK	0.436442	0.198993	-1.13307	0.522701	0.601183	0.999993	no
XLOC_002866	XLOC_002866	1	gene31449-v1.0-hybrid	Micronuclear linker histone-gamma (probable)	LG1:13879733-13880283	C3	C4	NOTEST	0	0	0	0	1	1	no
XLOC_001135	XLOC_001135	1	gene31450-v1.0-hybrid	Elicitor peptide 6, Precursor (probable)	LG1:13885406-13885842	C3	C4	OK	0.958897	0.666121	-0.525591	0.468122	0.639697	0.999993	no
XLOC_002867	XLOC_002867	1	gene31451-v1.0-hybrid	Steroid hormone receptor family member cnr14 (probable)	LG1:13887325-13889529	C3	C4	OK	7.67206	5.98825	-0.35748	0.441007	0.659208	0.999993	no
XLOC_001136	XLOC_001136	1	gene31452-v1.0-hybrid	5-amino-6-(5-phosphoribosylamino)uracil reductase (probable)	LG1:13898901-13902249	C3	C4	OK	3.90444	4.53227	0.215117	-0.814539	0.415336	0.959222	no
XLOC_000105	XLOC_000105	1	gene10206-v1.0-hybrid	Replication factor C subunit 1 (Replication factor C1) (probable)	LG1:1389971-1391694	C3	C4	NOTEST	0	0	0	0	1	1	no
XLOC_001137	XLOC_001137	1	gene31453-v1.0-hybrid	Protein WAX2 (probable)	LG1:13904632-13908182	C3	C4	NOTEST	0.0688236	0.0607979	-0.178882	0.132946	0.894236	1	no
XLOC_002868	XLOC_002868	1	gene31454-v1.0-hybrid	E3 ubiquitin-protein ligase RNF123 (probable)	LG1:13908301-13917415	C3	C4	OK	11.7422	12.3731	0.075498	-0.592268	0.553671	0.991373	no
XLOC_000106	XLOC_000106	1	gene10207-v1.0-hybrid	hypothetical protein	LG1:1391790-1392906	C3	C4	NOTEST	0	0	0	0	1	1	no
XLOC_002869	XLOC_002869	1	gene31455-v1.0-hybrid	Protein CPR-5 (Protein constitutive expression of PR genes 5) (probable)	LG1:13919874-13925135	C3	C4	OK	13.5939	11.9004	-0.191949	1.19005	0.234025	0.854122	no
XLOC_002870	XLOC_002870	1	gene31456-v1.0-hybrid	Glutamyl-tRNA(Gln) amidotransferase subunit A (Glu-ADT subunit A) (probable)	LG1:13926984-13929002	C3	C4	NOTEST	0	0	0	0	1	1	no
XLOC_002871	XLOC_002871	1	gene31457-v1.0-hybrid	Nuclear transcription factor Y subunit B-3 (AtNF-YB-3) (similar to)	LG1:13938650-13939304	C3	C4	OK	1.99118	0.704344	-1.49927	2.69099	0.00712403	0.137061	no
XLOC_002872	XLOC_002872	1	gene31458-v1.0-hybrid	Arginine/serine-rich-splicing factor RSP40 (probable)	LG1:13941648-13944408	C3	C4	NOTEST	0	0	0	0	1	1	no
XLOC_001138	XLOC_001138	1	gene31459-v1.0-hybrid	Uncharacterized protein AF_2307 (similar to)	LG1:13944694-13945856	C3	C4	NOTEST	0	0	0	0	1	1	no
XLOC_001139	XLOC_001139	1	gene31460-v1.0-hybrid	Acyl-[acyl-carrier-protein]--UDP-N-acetylglucosamine O-acyltransferase (UDP-N-acetylglucosamine acyltransferase) (probable)	LG1:13957037-13959590	C3	C4	OK	1.95369	1.33177	-0.552861	1.08063	0.279864	0.88941	no
XLOC_001140	XLOC_001140	1	gene31461-v1.0-hybrid	Smr domain-containing protein YPL199C (probable)	LG1:13960884-13964841	C3	C4	OK	2.30489	2.27157	-0.0210078	0.057924	0.953809	0.999993	no
XLOC_001141	XLOC_001141	1	gene31462-v1.0-hybrid	hypothetical protein	LG1:13965723-13976539	C3	C4	OK	16.392	17.9392	0.130121	-1.05854	0.289808	0.890741	no
XLOC_001142	XLOC_001142	1	gene31404-v1.0-hybrid	Probable inactive receptor kinase At5g10020, Precursor (putative)	LG1:14002771-14008566	C3	C4	OK	3.08828	3.36973	0.125831	-0.547671	0.583918	0.998966	no
XLOC_003456	XLOC_003456	0	-		LG1:14012341-14013835	C3	C4	OK	0.685828	0.933036	0.444087	-1.10251	0.270239	0.88312	no
XLOC_001143	XLOC_001143	2	gene31405-v1.0-hybrid,gene34339-v1.0-hybrid	Pentatricopeptide repeat-containing protein At4g19191, mitochondrial, Precursor (similar to) // Wall-associated receptor kinase-like 4, Precursor (probable)	LG1:14016336-14021178	C3	C4	OK	1.53892	2.02618	0.396842	-0.402993	0.686953	0.999993	no
XLOC_002873	XLOC_002873	1	gene31406-v1.0-hybrid	Covalently-linked cell wall protein 14, Precursor (probable)	LG1:14023272-14024239	C3	C4	NOTEST	0	0	0	0	1	1	no
XLOC_001144	XLOC_001144	1	gene31407-v1.0-hybrid	Transcription factor MYB114 (AtMYB114) (similar to)	LG1:14027704-14029775	C3	C4	NOTEST	0.122064	0.0408901	-1.57782	0.553628	0.579834	1	no
XLOC_002874	XLOC_002874	1	gene31408-v1.0-hybrid	Early nodulin-12 (N-12), Precursor (probable)	LG1:14030228-14031560	C3	C4	NOTEST	0	0	0	0	1	1	no
XLOC_000107	XLOC_000107	1	gene10208-v1.0-hybrid	Putative ribonuclease H protein At1g65750 (probable)	LG1:1403085-1404574	C3	C4	NOTEST	0.0160897	0.0240894	0.582264	-0.197356	0.843549	1	no
XLOC_001145	XLOC_001145	1	gene31409-v1.0-hybrid	hypothetical protein	LG1:14040795-14044286	C3	C4	NOTEST	0	0	0	0	1	1	no
XLOC_002875	XLOC_002875	1	gene31410-v1.0-hybrid	NAD-reducing hydrogenase hoxS subunit alpha (probable)	LG1:14046052-14046511	C3	C4	NOTEST	0	0	0	0	1	1	no
XLOC_002876	XLOC_002876	1	gene31411-v1.0-hybrid	Amelogenin, Y isoform, Precursor (probable)	LG1:14046999-14048083	C3	C4	NOTEST	0	0	0	0	1	1	no
XLOC_001784	XLOC_001784	1	gene10209-v1.0-hybrid	Histone H3.3	LG1:1404985-1405396	C3	C4	OK	0.574741	0.502797	-0.192938	0.171244	0.864032	0.999993	no
XLOC_002877	XLOC_002877	1	gene31412-v1.0-hybrid	hypothetical protein	LG1:14055089-14055486	C3	C4	NOTEST	0	0	0	0	1	1	no
XLOC_001146	XLOC_001146	1	gene31413-v1.0-hybrid	Transcription factor MYB113 (AtMYB113) (similar to)	LG1:14059839-14061556	C3	C4	OK	1387.63	1232.94	-0.170522	1.52027	0.128443	0.709397	no
XLOC_002878	XLOC_002878	1	gene34340-v1.0-hybrid	Myosin-2 heavy chain (probable)	LG1:14072227-14075741	C3	C4	NOTEST	0	0	0	0	1	1	no
XLOC_002879	XLOC_002879	1	gene31414-v1.0-hybrid	Inverted formin-2 (probable)	LG1:14088845-14099289	C3	C4	NOTEST	0	0	0	0	1	1	no
XLOC_001147	XLOC_001147	1	gene31415-v1.0-hybrid	Transducin-like enhancer protein 1 (probable)	LG1:14102581-14102917	C3	C4	NOTEST	0	0	0	0	1	1	no
XLOC_001148	XLOC_001148	0	-		LG1:14106732-14107409	C3	C4	OK	2.08194	2.51181	0.270797	-0.556875	0.577613	0.99882	no
XLOC_001149	XLOC_001149	1	gene31416-v1.0-hybrid	Chaperone protein clpB (similar to)	LG1:14109048-14115911	C3	C4	NOTEST	0	0	0	0	1	1	no
XLOC_002880	XLOC_002880	1	gene31614-v1.0-hybrid	Cytochrome P450 750A1 (probable)	LG1:14127757-14133287	C3	C4	OK	2.61199	2.62073	0.00481548	-0.0119581	0.990459	0.999993	no
XLOC_002881	XLOC_002881	1	gene31615-v1.0-hybrid	F-box only protein 43 (probable)	LG1:14134672-14140612	C3	C4	OK	8.47278	8.35853	-0.0195855	0.119703	0.904719	0.999993	no
XLOC_001150	XLOC_001150	1	gene31616-v1.0-hybrid	GTPase obg (probable)	LG1:14140703-14141356	C3	C4	NOTEST	0	0	0	0	1	1	no
XLOC_001151	XLOC_001151	2	gene31617-v1.0-hybrid,gene31618-v1.0-hybrid	Gamma-glutamyltranspeptidase 1 light chain, Precursor (probable) // E3 ubiquitin-protein ligase RNF181 (probable)	LG1:14142241-14146706	C3	C4	OK	2.21902	2.23986	0.0134923	-0.0326398	0.973962	0.999993	no
XLOC_001152	XLOC_001152	1	gene31619-v1.0-hybrid	Alanine--glyoxylate aminotransferase 2 homolog 1, mitochondrial, Precursor (putative)	LG1:14148974-14154388	C3	C4	OK	105.046	111.686	0.0884267	-0.728479	0.46632	0.973503	no
XLOC_001153	XLOC_001153	1	gene31620-v1.0-hybrid	30S ribosomal protein S4e (probable)	LG1:14154894-14166020	C3	C4	OK	6.98332	7.16187	0.0364225	-0.0869482	0.930713	0.999993	no
XLOC_002882	XLOC_002882	1	gene31621-v1.0-hybrid	Transcription factor TGA1 (AtbZIP47) (putative)	LG1:14154894-14166020	C3	C4	OK	20.6476	25.199	0.287392	-1.52616	0.126971	0.70794	no
XLOC_000108	XLOC_000108	1	gene10210-v1.0-hybrid	Splicing factor, proline- and glutamine-rich (PTB-associated-splicing factor) (probable)	LG1:1417065-1418686	C3	C4	NOTEST	0	0	0	0	1	1	no
XLOC_001154	XLOC_001154	1	gene31622-v1.0-hybrid	Cytochrome P450 76A1 (probable)	LG1:14174293-14176849	C3	C4	OK	25.1401	31.9489	0.345774	-1.80444	0.0711626	0.54722	no
XLOC_001155	XLOC_001155	1	gene31623-v1.0-hybrid	Non-specific lipid-transfer protein AP10 (NsLTP), Precursor (probable)	LG1:14186772-14192306	C3	C4	NOTEST	0.282056	0.271753	-0.0536861	0.0409481	0.967337	1	no
XLOC_002883	XLOC_002883	1	gene31624-v1.0-hybrid	Heterogeneous nuclear ribonucleoprotein D0 (hnRNP D0) (probable)	LG1:14186772-14192306	C3	C4	OK	15.3462	14.7755	-0.0546755	0.338203	0.73521	0.999993	no
XLOC_000109	XLOC_000109	1	gene10211-v1.0-hybrid	Polyferredoxin protein vhuB (probable)	LG1:1418710-1419364	C3	C4	NOTEST	0	0	0	0	1	1	no
XLOC_000110	XLOC_000110	1	gene10212-v1.0-hybrid	Chromatin assembly factor 1 subunit A (CAF-1 subunit A) (probable)	LG1:1419391-1421825	C3	C4	NOTEST	0	0	0	0	1	1	no
XLOC_001156	XLOC_001156	1	gene31625-v1.0-hybrid	Replication protein (probable)	LG1:14196823-14197169	C3	C4	NOTEST	0	0	0	0	1	1	no
XLOC_002884	XLOC_002884	1	gene31626-v1.0-hybrid	Copy number protein (probable)	LG1:14197984-14199382	C3	C4	NOTEST	0	0	0	0	1	1	no
XLOC_001157	XLOC_001157	1	gene31690-v1.0-hybrid	Probable GMP synthase [glutamine-hydrolyzing]	LG1:14208811-14212282	C3	C4	NOTEST	0	0	0	0	1	1	no
XLOC_002885	XLOC_002885	1	gene31691-v1.0-hybrid	hypothetical protein	LG1:14213600-14213945	C3	C4	NOTEST	0.0767861	0.0627811	-0.290514	0.0796549	0.936512	1	no
XLOC_002886	XLOC_002886	1	gene31692-v1.0-hybrid	Protein FAR1-RELATED SEQUENCE 5 (probable)	LG1:14214224-14214626	C3	C4	NOTEST	0.00788642	0.0506377	2.68277	-0.360488	0.718483	1	no
XLOC_001158	XLOC_001158	1	gene31693-v1.0-hybrid	E3 ubiquitin-protein ligase Praja2 (Praja-2) (probable)	LG1:14221089-14221848	C3	C4	NOTEST	0	0	0	0	1	1	no
XLOC_001159	XLOC_001159	1	gene31694-v1.0-hybrid	Polygalacturonase (PG), Precursor (putative)	LG1:14225679-14227170	C3	C4	NOTEST	0	0	0	0	1	1	no
XLOC_001160	XLOC_001160	1	gene31695-v1.0-hybrid	Polygalacturonase (PG), Precursor (putative)	LG1:14231760-14233405	C3	C4	NOTEST	0	0	0	0	1	1	no
XLOC_001161	XLOC_001161	1	gene31696-v1.0-hybrid	Polygalacturonase (PG), Precursor (similar to)	LG1:14237196-14238651	C3	C4	NOTEST	0.0628659	0.160798	1.3549	-0.95131	0.341447	1	no
XLOC_001162	XLOC_001162	1	gene31697-v1.0-hybrid	Endonuclease (probable)	LG1:14244322-14245051	C3	C4	NOTEST	0	0	0	0	1	1	no
XLOC_001163	XLOC_001163	2	gene31698-v1.0-hybrid,gene31699-v1.0-hybrid	E3 ubiquitin-protein ligase MARCH1 (MARCH-I) (probable) // Protein phosphatase 1 regulatory subunit 3A (probable)	LG1:14246453-14253230	C3	C4	OK	46.5476	51.3296	0.141082	-0.53025	0.595939	0.999993	no
XLOC_002887	XLOC_002887	1	gene31700-v1.0-hybrid	40S ribosomal protein S25 (putative)	LG1:14256431-14256758	C3	C4	OK	0.0862482	0.379507	2.13756	-0.756379	0.449422	0.971849	no
XLOC_001164	XLOC_001164	1	gene31701-v1.0-hybrid	hypothetical protein	LG1:14259463-14259691	C3	C4	OK	1.22354	0	-1.79769e+308	-1.79769e+308	0.288833	0.890099	no
XLOC_002888	XLOC_002888	1	gene31702-v1.0-hybrid	RING-H2 zinc finger protein RHA2a (similar to)	LG1:14261343-14263195	C3	C4	OK	59.3799	62.9051	0.0832035	-0.558314	0.57663	0.99882	no
XLOC_001165	XLOC_001165	1	gene31703-v1.0-hybrid	Cat eye syndrome critical region protein 2 (probable)	LG1:14264995-14266219	C3	C4	NOTEST	0	0	0	0	1	1	no
XLOC_001166	XLOC_001166	1	gene31704-v1.0-hybrid	Keratin, type II cytoskeletal 5 (CK-5) (probable)	LG1:14268574-14269125	C3	C4	OK	0.473931	0.0558545	-3.08493	1.16056	0.245821	0.861302	no
XLOC_002889	XLOC_002889	1	gene31705-v1.0-hybrid	hypothetical protein	LG1:14269384-14271557	C3	C4	NOTEST	0.153125	0.0902023	-0.763475	0.335144	0.737517	1	no
XLOC_001785	XLOC_001785	1	gene10213-v1.0-hybrid	Kinesin heavy chain isoform 5C (probable)	LG1:1428570-1430215	C3	C4	NOTEST	0	0	0	0	1	1	no
XLOC_001167	XLOC_001167	1	gene31706-v1.0-hybrid	Protein male-specific lethal-3 (probable)	LG1:14287984-14289368	C3	C4	OK	13.5766	19.1391	0.495402	-1.55363	0.120272	0.691217	no
XLOC_002890	XLOC_002890	1	gene31707-v1.0-hybrid	Mediator of DNA damage checkpoint protein 1 (probable)	LG1:14290021-14291653	C3	C4	NOTEST	0	0	0	0	1	1	no
XLOC_001168	XLOC_001168	1	gene31708-v1.0-hybrid	Probable E3 ubiquitin-protein ligase ARI16	LG1:14293663-14294077	C3	C4	NOTEST	0	0	0	0	1	1	no
XLOC_001169	XLOC_001169	1	gene31709-v1.0-hybrid	hypothetical protein	LG1:14295508-14298405	C3	C4	OK	14.6047	13.9255	-0.0687018	0.42348	0.671945	0.999993	no
XLOC_002891	XLOC_002891	1	gene31710-v1.0-hybrid	Regulation of nuclear pre-mRNA domain-containing protein 1B (probable)	LG1:14298492-14302963	C3	C4	OK	9.2116	8.73525	-0.0766031	0.497831	0.618603	0.999993	no
XLOC_001170	XLOC_001170	1	gene31711-v1.0-hybrid	Rae1-like protein At1g80670 (putative)	LG1:14303405-14308184	C3	C4	OK	28.7587	21.097	-0.446958	3.28275	0.00102799	0.0338839	yes
XLOC_002892	XLOC_002892	1	gene31712-v1.0-hybrid	Apoptotic chromatin condensation inducer in the nucleus (Acinus) (probable)	LG1:14308444-14312784	C3	C4	OK	49.2641	50.8286	0.0451059	-0.331437	0.740314	0.999993	no
XLOC_001171	XLOC_001171	1	gene31713-v1.0-hybrid	Coiled-coil domain-containing protein 55 (probable)	LG1:14312985-14316729	C3	C4	OK	47.153	44.232	-0.0922584	0.719703	0.471708	0.974798	no
XLOC_001786	XLOC_001786	1	gene10214-v1.0-hybrid	Serine/threonine protein phosphatase 7 long form homolog (probable)	LG1:1432835-1433879	C3	C4	NOTEST	0	0	0	0	1	1	no
XLOC_002893	XLOC_002893	1	gene31714-v1.0-hybrid	Geranyltranstransferase (similar to)	LG1:14330957-14336302	C3	C4	OK	9.67894	11.2999	0.223384	-0.803641	0.421605	0.96267	no
XLOC_002894	XLOC_002894	1	gene31715-v1.0-hybrid	ATP-dependent leucine adenylase (similar to)	LG1:14346855-14347444	C3	C4	NOTEST	0	0	0	0	1	1	no
XLOC_002895	XLOC_002895	1	gene31716-v1.0-hybrid	UPF0293 protein C16orf42 homolog (probable)	LG1:14348171-14353530	C3	C4	OK	29.4379	26.0437	-0.176739	0.912759	0.361369	0.940532	no
XLOC_001172	XLOC_001172	1	gene34341-v1.0-hybrid	Formin-like protein 13 (AtFH13) (probable)	LG1:14358583-14359639	C3	C4	NOTEST	0	0	0	0	1	1	no
XLOC_001173	XLOC_001173	1	gene31717-v1.0-hybrid	Protein ycf2 (probable)	LG1:14361350-14361791	C3	C4	NOTEST	0	0	0	0	1	1	no
XLOC_001174	XLOC_001174	1	gene31718-v1.0-hybrid	RNA-directed RNA polymerase NS5 (similar to)	LG1:14361928-14362261	C3	C4	OK	0.494584	1.14409	1.20991	-1.00142	0.316624	0.911429	no
XLOC_002896	XLOC_002896	1	gene31719-v1.0-hybrid	Probable monogalactosyldiacylglycerol synthase 3, chloroplastic (OsMGD3), Precursor (similar to)	LG1:14363061-14366901	C3	C4	OK	41.1874	33.2462	-0.309016	2.0843	0.0371325	0.38576	no
XLOC_001175	XLOC_001175	2	gene31720-v1.0-hybrid,gene31721-v1.0-hybrid	hypothetical protein // Pre-mRNA-splicing factor CWC22 homolog (probable)	LG1:14366951-14372176	C3	C4	OK	39.3845	37.719	-0.06234	0.493397	0.621732	0.999993	no
XLOC_001787	XLOC_001787	1	gene10215-v1.0-hybrid	NADH-cytochrome b5 reductase 1 (similar to)	LG1:1436932-1441757	C3	C4	OK	200.607	210.508	0.0694998	-0.62951	0.529015	0.985029	no
XLOC_002897	XLOC_002897	1	gene31722-v1.0-hybrid	Putative ribonuclease H protein At1g65750 (probable)	LG1:14372340-14372786	C3	C4	NOTEST	0	0	0	0	1	1	no
XLOC_001176	XLOC_001176	1	gene31723-v1.0-hybrid	U-box domain-containing protein 4 (probable)	LG1:14375640-14384972	C3	C4	OK	17.9539	24.8439	0.468595	-4.07784	4.54565e-05	0.00285993	yes
XLOC_001177	XLOC_001177	1	gene31724-v1.0-hybrid	Aspartic proteinase-like protein 1, Precursor (similar to)	LG1:14385632-14389319	C3	C4	OK	4.57894	4.51507	-0.0202649	0.0924736	0.926322	0.999993	no
XLOC_001178	XLOC_001178	1	gene31725-v1.0-hybrid	Copper-exporting P-type ATPase A (probable)	LG1:14394809-14395369	C3	C4	OK	4.40622	2.15458	-1.03213	2.47463	0.0133375	0.20333	no
XLOC_002898	XLOC_002898	1	gene34342-v1.0-hybrid	Capsid protein (CP) (probable)	LG1:14408145-14408766	C3	C4	NOTEST	0	0	0	0	1	1	no
XLOC_002899	XLOC_002899	1	gene31726-v1.0-hybrid	Probable FKBP-type peptidyl-prolyl cis-trans isomerase 4, chloroplastic (PPIase), Precursor (putative)	LG1:14413250-14416980	C3	C4	OK	0.869933	1.08732	0.321798	-0.556529	0.577849	0.99882	no
XLOC_001179	XLOC_001179	1	gene31727-v1.0-hybrid	Crossover junction endonuclease EME1 (probable)	LG1:14419156-14424841	C3	C4	NOTEST	0	0	0	0	1	1	no
XLOC_000111	XLOC_000111	1	gene10216-v1.0-hybrid	40S ribosomal protein S15 (similar to)	LG1:1442110-1443950	C3	C4	NOTEST	0	0	0	0	1	1	no
XLOC_001180	XLOC_001180	1	gene31728-v1.0-hybrid	Beta-1 adrenergic receptor (Beta-1 adrenoceptor) (probable)	LG1:14427823-14428543	C3	C4	NOTEST	0	0	0	0	1	1	no
XLOC_002900	XLOC_002900	1	gene31729-v1.0-hybrid	Glycyl-tRNA synthetase alpha subunit (GlyRS) (probable)	LG1:14429410-14430016	C3	C4	NOTEST	0	0	0	0	1	1	no
XLOC_001181	XLOC_001181	1	gene31730-v1.0-hybrid	Probable calcium-activated outward-rectifying potassium channel 6 (AtKCO6)	LG1:14431604-14442809	C3	C4	OK	1.44886	0.987769	-0.552675	1.65119	0.0986995	0.636373	no
XLOC_001182	XLOC_001182	1	gene31731-v1.0-hybrid	Histidine-rich glycoprotein, Precursor (probable)	LG1:14443013-14454773	C3	C4	OK	0.565092	0.384457	-0.555665	0.853503	0.39338	0.950334	no
XLOC_002901	XLOC_002901	1	gene31732-v1.0-hybrid	hypothetical protein	LG1:14455961-14457683	C3	C4	NOTEST	0	0	0	0	1	1	no
XLOC_001183	XLOC_001183	1	gene31733-v1.0-hybrid	Histone deacetylase 4 (probable)	LG1:14464546-14470702	C3	C4	NOTEST	0.0149339	0	-1.79769e+308	-1.79769e+308	0.288524	1	no
XLOC_002902	XLOC_002902	1	gene31734-v1.0-hybrid	Myb-like protein I (probable)	LG1:14471294-14475749	C3	C4	NOTEST	0	0	0	0	1	1	no
XLOC_001184	XLOC_001184	1	gene31735-v1.0-hybrid	Glycoprotein gp100, Precursor (probable)	LG1:14484366-14485766	C3	C4	NOTEST	0	0	0	0	1	1	no
XLOC_001185	XLOC_001185	1	gene31736-v1.0-hybrid	Guanine exchange factor for Rac 30 (probable)	LG1:14487338-14487788	C3	C4	NOTEST	0	0	0	0	1	1	no
XLOC_002903	XLOC_002903	1	gene31737-v1.0-hybrid	L-ascorbate oxidase (Ascorbase), Precursor (putative)	LG1:14489209-14491581	C3	C4	OK	0.555974	0.68867	0.308794	-0.739714	0.459474	0.973503	no
XLOC_001186	XLOC_001186	1	gene31738-v1.0-hybrid	Tetratricopeptide repeat protein 15 (TPR repeat protein 15) (probable)	LG1:14494121-14498571	C3	C4	OK	13.4925	15.1938	0.171326	-0.87745	0.380242	0.945924	no
XLOC_001187	XLOC_001187	1	gene31739-v1.0-hybrid	E3 ubiquitin-protein ligase rnf181 (probable)	LG1:14498829-14499216	C3	C4	NOTEST	0.061983	0.0559055	-0.148882	0.040788	0.967465	1	no
XLOC_001188	XLOC_001188	1	gene31740-v1.0-hybrid	Serpin-ZX (probable)	LG1:14500336-14507278	C3	C4	NOTEST	0	0	0	0	1	1	no
XLOC_001189	XLOC_001189	1	gene31741-v1.0-hybrid	Aspartate aminotransferase (AspAT) (probable)	LG1:14508395-14514664	C3	C4	OK	75.0859	77.638	0.0482204	-0.410025	0.681788	0.999993	no
XLOC_001190	XLOC_001190	1	gene31742-v1.0-hybrid	DNA polymerase III polC-type (PolIII) (probable)	LG1:14515454-14516767	C3	C4	OK	0.665414	0.309836	-1.10275	1.5411	0.123292	0.699744	no
XLOC_002904	XLOC_002904	1	gene31743-v1.0-hybrid	Sulfate transporter 2.1 (similar to)	LG1:14517394-14533415	C3	C4	OK	3.30722	2.23471	-0.565534	3.07642	0.00209501	0.0575919	no
XLOC_001191	XLOC_001191	1	gene31744-v1.0-hybrid	Protein phosphatase 2C 37 (AtPP2C37) (similar to)	LG1:14534422-14534744	C3	C4	NOTEST	0	0	0	0	1	1	no
XLOC_002905	XLOC_002905	1	gene31745-v1.0-hybrid	Putative F-box/LRR-repeat/kelch-repeat protein At1g11620 (probable)	LG1:14536700-14537037	C3	C4	NOTEST	0	0	0	0	1	1	no
XLOC_002906	XLOC_002906	1	gene31746-v1.0-hybrid	Prenylcysteine oxidase, Precursor (probable)	LG1:14540517-14540721	C3	C4	NOTEST	0	0	0	0	1	1	no
XLOC_002907	XLOC_002907	1	gene31747-v1.0-hybrid	TMV resistance protein N (similar to)	LG1:14546949-14569888	C3	C4	OK	1.33875	1.74881	0.385489	-0.865555	0.386734	0.948464	no
XLOC_001788	XLOC_001788	1	gene34406-v1.0-hybrid	Putative F-box/kelch-repeat protein At4g19330 (probable)	LG1:1455390-1456662	C3	C4	OK	5.85304	6.68679	0.192129	-0.975514	0.329305	0.920285	no
XLOC_002908	XLOC_002908	1	gene31748-v1.0-hybrid	Putative AC transposase (probable)	LG1:14571694-14572729	C3	C4	NOTEST	0.082038	0.164769	1.00608	-0.680879	0.495948	1	no
XLOC_000112	XLOC_000112	1	gene30627-v1.0-hybrid	Segregation and condensation protein B (probable)	LG1:1457906-1458262	C3	C4	NOTEST	0	0	0	0	1	1	no
XLOC_001192	XLOC_001192	1	gene01542-v1.0-hybrid	Chaperone protein dnaJ (probable)	LG1:14584298-14591911	C3	C4	OK	2.50678	2.70636	0.110516	-0.328984	0.742168	0.999993	no
XLOC_002909	XLOC_002909	2	gene01543-v1.0-hybrid,gene01544-v1.0-hybrid	Uncharacterized protein ycf36 (similar to) // hypothetical protein	LG1:14584298-14591911	C3	C4	OK	3.89496	6.28439	0.690164	-1.47308	0.140728	0.735685	no
XLOC_001193	XLOC_001193	1	gene01545-v1.0-hybrid	Prolyl 4-hydroxylase subunit alpha-1 (probable)	LG1:14592323-14596882	C3	C4	OK	2.3635	2.33878	-0.0151651	0.0596021	0.952473	0.999993	no
XLOC_002910	XLOC_002910	1	gene01546-v1.0-hybrid	Major facilitator superfamily domain-containing protein 5 (probable)	LG1:14597026-14600655	C3	C4	OK	14.6182	15.0183	0.0389593	-0.20306	0.839088	0.999993	no
XLOC_002911	XLOC_002911	1	gene01547-v1.0-hybrid	Acyl-CoA-binding domain-containing protein 3 (Acyl-CoA binding protein 3), Precursor (probable)	LG1:14601962-14605560	C3	C4	OK	16.5846	21.9401	0.403726	-2.61278	0.00898087	0.158946	no
XLOC_001194	XLOC_001194	1	gene01548-v1.0-hybrid	Uncharacterized protein At2g23090 (similar to)	LG1:14606920-14608055	C3	C4	OK	1674.7	1570.43	-0.0927473	0.84858	0.396115	0.950872	no
XLOC_002912	XLOC_002912	1	gene01549-v1.0-hybrid	Casein kinase II subunit alpha-2 (CK II) (similar to)	LG1:14608971-14612226	C3	C4	OK	184.949	182.424	-0.0198365	0.179479	0.857561	0.999993	no
XLOC_002915	XLOC_002915	1	gene01551-v1.0-hybrid	Lysophospholipase NTE1 (probable)	LG1:14614994-14623047	C3	C4	NOTEST	0	0	0	0	1	1	no
XLOC_002913	XLOC_002913	1	gene01550-v1.0-hybrid	Zinc finger MYM-type protein 5 (probable)	LG1:14614994-14623047	C3	C4	OK	4.3706	5.33176	0.286779	-1.87195	0.0612132	0.509334	no
XLOC_002914	XLOC_002914	1	gene01550-v1.0-hybrid	Zinc finger MYM-type protein 5 (probable)	LG1:14614994-14623047	C3	C4	OK	37.8019	17.4401	-1.11605	0.825127	0.409299	0.955121	no
XLOC_001195	XLOC_001195	1	gene01552-v1.0-hybrid	Vitamin B12-binding protein, Precursor (probable)	LG1:14624073-14628573	C3	C4	NOTEST	0	0	0	0	1	1	no
XLOC_001196	XLOC_001196	0	-		LG1:14629913-14631020	C3	C4	OK	0.48548	0.519149	0.0967371	-0.151722	0.879406	0.999993	no
XLOC_001197	XLOC_001197	2	gene01553-v1.0-hybrid,gene01554-v1.0-hybrid	BTB/POZ domain-containing protein At5g48800 (probable) // BTB/POZ domain-containing protein At5g48800 (probable)	LG1:14631073-14634905	C3	C4	OK	12.1892	16.0056	0.392975	-1.61887	0.105476	0.655786	no
XLOC_002916	XLOC_002916	1	gene01555-v1.0-hybrid	Protein EARLY FLOWERING 3 (probable)	LG1:14636701-14637318	C3	C4	OK	1.58852	2.41734	0.605738	-1.28494	0.198814	0.818022	no
XLOC_001198	XLOC_001198	1	gene01534-v1.0-hybrid	DnaJ homolog subfamily C member 7 homolog (probable)	LG1:14659102-14660751	C3	C4	NOTEST	0	0	0	0	1	1	no
XLOC_001199	XLOC_001199	1	gene01535-v1.0-hybrid	Chaperone protein dnaJ (probable)	LG1:14661466-14661904	C3	C4	NOTEST	0	0	0	0	1	1	no
XLOC_002917	XLOC_002917	1	gene01537-v1.0-hybrid	Ubiquitin carboxyl-terminal hydrolase 19 (probable)	LG1:14669093-14669564	C3	C4	NOTEST	0.0601448	0	-1.79769e+308	-1.79769e+308	0.268723	1	no
XLOC_002918	XLOC_002918	1	gene01538-v1.0-hybrid	Nucleolar protein 16 (probable)	LG1:14673449-14673845	C3	C4	NOTEST	0.251937	0	-1.79769e+308	-1.79769e+308	0.215328	1	no
XLOC_001200	XLOC_001200	1	gene01539-v1.0-hybrid	Peroxidase 35 (Atperox P35), Precursor (putative)	LG1:14676141-14677901	C3	C4	OK	9.14214	11.2606	0.300686	-1.63587	0.101868	0.644754	no
XLOC_002919	XLOC_002919	1	gene01540-v1.0-hybrid	Serpin-ZXB (probable)	LG1:14679335-14681790	C3	C4	OK	1.10035	1.29175	0.231357	-0.685674	0.492919	0.978976	no
XLOC_001201	XLOC_001201	1	gene01541-v1.0-hybrid	hypothetical protein	LG1:14682344-14686063	C3	C4	NOTEST	0	0	0	0	1	1	no
XLOC_002920	XLOC_002920	1	gene05721-v1.0-hybrid	hypothetical protein	LG1:14705239-14706568	C3	C4	NOTEST	0	0	0	0	1	1	no
XLOC_002921	XLOC_002921	1	gene05722-v1.0-hybrid	LOB domain-containing protein 38 (AS2-like protein 40) (putative)	LG1:14713458-14714307	C3	C4	OK	23.8364	23.2543	-0.035669	0.221417	0.824768	0.999993	no
XLOC_001202	XLOC_001202	2	gene05723-v1.0-hybrid,gene05724-v1.0-hybrid	Formamidase (probable) // Formamidase (probable)	LG1:14722716-14726090	C3	C4	OK	42.1984	43.304	0.0373145	-0.274139	0.783978	0.999993	no
XLOC_002922	XLOC_002922	1	gene05725-v1.0-hybrid	UPF0553 protein (probable)	LG1:14726269-14729394	C3	C4	OK	41.7541	41.2519	-0.017457	0.10677	0.914971	0.999993	no
XLOC_001203	XLOC_001203	1	gene05726-v1.0-hybrid	Major surface-labeled trophozoite antigen 417, Precursor (probable)	LG1:14731201-14734633	C3	C4	NOTEST	0.00829094	0	-1.79769e+308	-1.79769e+308	0.288524	1	no
XLOC_001204	XLOC_001204	1	gene05727-v1.0-hybrid	Casein kinase II subunit alpha (similar to)	LG1:14743383-14748018	C3	C4	OK	58.4188	57.9459	-0.0117262	0.097484	0.922342	0.999993	no
XLOC_001205	XLOC_001205	1	gene05728-v1.0-hybrid	hypothetical protein	LG1:14758540-14760024	C3	C4	NOTEST	0.0476176	0.0934859	0.973253	-0.592153	0.553748	1	no
XLOC_002923	XLOC_002923	1	gene05729-v1.0-hybrid	Root phototropism protein 3 (probable)	LG1:14766156-14773262	C3	C4	OK	3.35333	4.04219	0.269544	-1.16478	0.244107	0.86089	no
XLOC_001206	XLOC_001206	1	gene05730-v1.0-hybrid	Nestin (probable)	LG1:14776966-14778649	C3	C4	OK	19.4496	16.6309	-0.225874	0.652344	0.514179	0.984384	no
XLOC_002924	XLOC_002924	1	gene05731-v1.0-hybrid	Cytochrome P450 82A3 (similar to)	LG1:14779786-14782003	C3	C4	OK	0.55476	0.414876	-0.419183	0.598308	0.549634	0.990203	no
XLOC_002925	XLOC_002925	2	gene05732-v1.0-hybrid,gene05733-v1.0-hybrid	Probable disease resistance protein At5g66900 // Phospho-N-acetylmuramoyl-pentapeptide-transferase (probable)	LG1:14782895-14790488	C3	C4	OK	26.392	26.6102	0.0118785	-0.0697331	0.944406	0.999993	no
XLOC_002926	XLOC_002926	1	gene05734-v1.0-hybrid	Glucan endo-1,3-beta-glucosidase 13 ((1->3)-beta-glucanase 13), Precursor (probable)	LG1:14792593-14794623	C3	C4	OK	1.86078	1.87217	0.00880233	-0.0276559	0.977937	0.999993	no
XLOC_000113	XLOC_000113	0	-		LG1:1479498-1480930	C3	C4	OK	0.261685	0.765015	1.54766	-1.4283	0.153206	0.754144	no
XLOC_001207	XLOC_001207	1	gene05735-v1.0-hybrid	Formin-like protein 6 (AtFH6), Precursor (similar to)	LG1:14802824-14806815	C3	C4	OK	6.18232	6.4242	0.0553677	-0.362149	0.717241	0.999993	no
XLOC_002927	XLOC_002927	1	gene05736-v1.0-hybrid	Probable histone acetyltransferase HAC-like 1	LG1:14811076-14820300	C3	C4	OK	7.73664	7.87243	0.025101	-0.129465	0.89699	0.999993	no
XLOC_001208	XLOC_001208	1	gene05737-v1.0-hybrid	Adenylosuccinate lyase (ASL) (probable)	LG1:14822745-14824992	C3	C4	NOTEST	0	0.0169497	1.79769e+308	1.79769e+308	0.158918	1	no
XLOC_001209	XLOC_001209	0	-		LG1:14827450-14828967	C3	C4	OK	2.17191	2.08834	-0.0566036	0.147751	0.882539	0.999993	no
XLOC_002928	XLOC_002928	1	gene05738-v1.0-hybrid	Ribosome-binding factor A (probable)	LG1:14832528-14834459	C3	C4	NOTEST	0	0	0	0	1	1	no
XLOC_001789	XLOC_001789	0	-		LG1:1485165-1487994	C3	C4	OK	0.914792	1.33375	0.543977	-1.41034	0.15844	0.760845	no
XLOC_001210	XLOC_001210	1	gene05739-v1.0-hybrid	Cyclin-D5-1 (CycD5) (probable)	LG1:14852158-14855440	C3	C4	OK	1.50134	1.23264	-0.284492	0.899878	0.368185	0.942901	no
XLOC_002929	XLOC_002929	1	gene05740-v1.0-hybrid	F-box protein At4g12560 (probable)	LG1:14857421-14866655	C3	C4	OK	1.61499	1.78032	0.14061	-0.401371	0.688147	0.999993	no
XLOC_001690	XLOC_001690	1	gene10054-v1.0-hybrid	Voltage-dependent L-type calcium channel subunit beta-3 (CAB3) (probable)	LG1:148603-151902	C3	C4	OK	1.5029	1.57438	0.0670364	-0.169916	0.865077	0.999993	no
XLOC_002930	XLOC_002930	1	gene05741-v1.0-hybrid	F-box protein At4g12560 (probable)	LG1:14867001-14869736	C3	C4	OK	3.20646	2.91032	-0.139806	0.527181	0.598068	0.999993	no
XLOC_002931	XLOC_002931	1	gene05742-v1.0-hybrid	F-box/kelch-repeat protein At3g06240 (probable)	LG1:14870369-14873090	C3	C4	OK	4.67275	5.20757	0.156336	-0.706791	0.479696	0.976327	no
XLOC_001211	XLOC_001211	1	gene05743-v1.0-hybrid	Chaperone protein clpB (probable)	LG1:14873495-14874104	C3	C4	NOTEST	0	0	0	0	1	1	no
XLOC_002932	XLOC_002932	1	gene05744-v1.0-hybrid	F-box protein At4g12560 (probable)	LG1:14880270-14881448	C3	C4	NOTEST	0	0	0	0	1	1	no
XLOC_002934	XLOC_002934	1	gene05746-v1.0-hybrid	Putative calcium-transporting ATPase 7, plasma membrane-type (similar to)	LG1:14881807-14897231	C3	C4	OK	13.9251	12.6317	-0.14064	0.388792	0.69743	0.999993	no
XLOC_001212	XLOC_001212	1	gene05745-v1.0-hybrid	RuvB-like 2 (similar to)	LG1:14881807-14897231	C3	C4	OK	47.7289	45.1373	-0.080542	0.418713	0.675426	0.999993	no
XLOC_002933	XLOC_002933	1	gene05747-v1.0-hybrid	Calcium-transporting ATPase 2, plasma membrane-type (putative)	LG1:14881807-14897231	C3	C4	OK	29.2142	54.3355	0.895222	-6.12194	9.24449e-10	1.90532e-07	yes
XLOC_000114	XLOC_000114	1	gene30876-v1.0-hybrid	hypothetical protein	LG1:1488313-1489266	C3	C4	OK	2.66105	3.49358	0.39271	-0.723906	0.469124	0.974492	no
XLOC_002935	XLOC_002935	1	gene05748-v1.0-hybrid	hypothetical protein	LG1:14898729-14908550	C3	C4	NOTEST	0.00817836	0	-1.79769e+308	-1.79769e+308	0.268723	1	no
XLOC_000116	XLOC_000116	1	gene30877-v1.0-hybrid	BTB/POZ domain-containing protein KCTD1 (probable)	LG1:1491048-1497823	C3	C4	OK	0.894173	0.297628	-1.58704	0.524427	0.599981	0.999993	no
XLOC_000115	XLOC_000115	1	gene34407-v1.0-hybrid	Putative F-box/kelch-repeat protein At4g11770 (probable)	LG1:1491048-1497823	C3	C4	OK	0.74474	0.567543	-0.392006	0.506256	0.612677	0.999993	no
XLOC_001790	XLOC_001790	1	gene30877-v1.0-hybrid	BTB/POZ domain-containing protein KCTD1 (probable)	LG1:1491048-1497823	C3	C4	OK	24.653	27.0181	0.132163	-0.767354	0.442871	0.970204	no
XLOC_001213	XLOC_001213	1	gene05749-v1.0-hybrid	33 kDa chaperonin (HSP33) (probable)	LG1:14911267-14912720	C3	C4	NOTEST	0.115027	0.281077	1.28899	-0.47039	0.638076	1	no
XLOC_001214	XLOC_001214	1	gene05750-v1.0-hybrid	Mitochondrial outer membrane protein porin of 34 kDa (VDAC) (putative)	LG1:14913696-14915787	C3	C4	OK	235.071	219.862	-0.0964944	0.865307	0.38687	0.948464	no
XLOC_002936	XLOC_002936	1	gene05751-v1.0-hybrid	60S ribosomal protein L26-1 (putative)	LG1:14917794-14918235	C3	C4	OK	72.9657	30.6213	-1.25268	7.24789	4.23217e-13	1.80683e-10	yes
XLOC_001215	XLOC_001215	1	gene05752-v1.0-hybrid	BTB/POZ domain-containing protein At1g30440 (probable)	LG1:14928089-14930620	C3	C4	NOTEST	0.203358	0.171695	-0.244173	0.296744	0.766662	1	no
XLOC_002938	XLOC_002938	1	gene05754-v1.0-hybrid	Adenylyl-sulfate kinase, chloroplastic (APS kinase), Precursor (similar to)	LG1:14933521-14938127	C3	C4	NOTEST	0	0	0	0	1	1	no
XLOC_002937	XLOC_002937	1	gene05753-v1.0-hybrid	hypothetical protein	LG1:14933521-14938127	C3	C4	NOTEST	0.111284	0	-1.79769e+308	-1.79769e+308	0.378258	1	no
XLOC_001216	XLOC_001216	1	gene05754-v1.0-hybrid	Adenylyl-sulfate kinase, chloroplastic (APS kinase), Precursor (similar to)	LG1:14933521-14938127	C3	C4	OK	16.9607	16.3083	-0.0565864	0.299738	0.764377	0.999993	no
XLOC_002939	XLOC_002939	1	gene05755-v1.0-hybrid	Membrane-associated protein tcaA (probable)	LG1:14938568-14941107	C3	C4	OK	6.03973	4.74804	-0.347153	1.07295	0.283293	0.889631	no
XLOC_001217	XLOC_001217	1	gene05756-v1.0-hybrid	Peptidyl-prolyl cis-trans isomerase-like 2 (PPIase) (putative)	LG1:14942848-14947355	C3	C4	OK	16.9067	16.7356	-0.0146754	0.108838	0.913331	0.999993	no
XLOC_001218	XLOC_001218	1	gene05757-v1.0-hybrid	Protein SHORT-ROOT (AtSHR) (putative)	LG1:14951078-14952608	C3	C4	OK	0.888147	0.983281	0.146806	-0.385767	0.699669	0.999993	no
XLOC_001219	XLOC_001219	1	gene05758-v1.0-hybrid	U4/U6 small nuclear ribonucleoprotein Prp31 (probable)	LG1:14954989-14960801	C3	C4	OK	69.1033	68.5237	-0.0121515	0.107321	0.914534	0.999993	no
XLOC_002940	XLOC_002940	1	gene05759-v1.0-hybrid	Protein sfi1 (probable)	LG1:14961225-14967412	C3	C4	OK	15.9518	17.0773	0.0983616	-0.571596	0.567596	0.996432	no
XLOC_001220	XLOC_001220	1	gene34870-v1.0-hybrid	Probable disease resistance protein At4g27220	LG1:14968201-14975274	C3	C4	OK	2.25259	2.36027	0.0673718	-0.256977	0.797197	0.999993	no
XLOC_002941	XLOC_002941	1	gene05760-v1.0-hybrid	Adenylosuccinate synthetase (probable)	LG1:14975355-14978070	C3	C4	NOTEST	0.01526	0	-1.79769e+308	-1.79769e+308	0.268723	1	no
XLOC_001221	XLOC_001221	1	gene05761-v1.0-hybrid	ADP-ribosylation factor-like protein 8A (similar to)	LG1:14978114-14982780	C3	C4	OK	68.1151	63.1927	-0.108218	0.704994	0.480814	0.976589	no
XLOC_002942	XLOC_002942	1	gene05762-v1.0-hybrid	Lectin-domain containing receptor kinase A4.3, Precursor (probable)	LG1:14984146-14984827	C3	C4	NOTEST	0.177586	0.0933772	-0.927373	0.590242	0.555028	1	no
XLOC_001222	XLOC_001222	1	gene05763-v1.0-hybrid	Pentatricopeptide repeat-containing protein At5g67570, chloroplastic, Precursor (similar to)	LG1:14985244-14990021	C3	C4	OK	4.49041	3.53872	-0.343621	1.64251	0.100483	0.641119	no
XLOC_002943	XLOC_002943	1	gene05764-v1.0-hybrid	Telomeric repeat-binding factor 2 (probable)	LG1:14990180-14994622	C3	C4	OK	34.4399	30.2502	-0.187136	1.30068	0.193368	0.811821	no
XLOC_000117	XLOC_000117	1	gene30878-v1.0-hybrid	Putative serine/threonine-protein kinase receptor (SRK), Precursor (probable)	LG1:1499306-1502429	C3	C4	OK	0.474443	0.37211	-0.350508	0.873426	0.382431	0.946863	no
XLOC_001223	XLOC_001223	1	gene05765-v1.0-hybrid	NADH dehydrogenase [ubiquinone] iron-sulfur protein 4, mitochondrial (CI-18 kDa), Precursor (probable)	LG1:14995616-14997750	C3	C4	OK	220.464	213.723	-0.0447991	0.373592	0.708708	0.999993	no
XLOC_002944	XLOC_002944	1	gene05766-v1.0-hybrid	Meiotically up-regulated gene 152 protein (probable)	LG1:14998319-15000047	C3	C4	NOTEST	0	0.0310431	1.79769e+308	1.79769e+308	0.200151	1	no
XLOC_002945	XLOC_002945	1	gene05767-v1.0-hybrid	Meiotically up-regulated gene 152 protein (probable)	LG1:15002157-15003948	C3	C4	NOTEST	0	0	0	0	1	1	no
XLOC_001224	XLOC_001224	1	gene05769-v1.0-hybrid	Amino-acid acetyltransferase (AGS) (probable)	LG1:15004763-15009858	C3	C4	OK	4.26165	1.74797	-1.28573	1.58433	0.11312	0.675997	no
XLOC_002946	XLOC_002946	1	gene05768-v1.0-hybrid	Amino-acid acetyltransferase (AGS) (probable)	LG1:15004763-15009858	C3	C4	OK	12.8741	13.6583	0.0853096	-0.457134	0.647575	0.999993	no
XLOC_002947	XLOC_002947	1	gene05770-v1.0-hybrid	hypothetical protein	LG1:15011290-15017060	C3	C4	NOTEST	0	0	0	0	1	1	no
XLOC_002948	XLOC_002948	1	gene05771-v1.0-hybrid	p6-gag (probable)	LG1:15017099-15017816	C3	C4	NOTEST	0	0	0	0	1	1	no
XLOC_002949	XLOC_002949	1	gene05772-v1.0-hybrid	Amino-acid acetyltransferase (AGS) (probable)	LG1:15019536-15019929	C3	C4	NOTEST	0.185284	0.280549	0.598512	-0.328733	0.742358	1	no
XLOC_002950	XLOC_002950	1	gene05773-v1.0-hybrid	Exoribonuclease 2 (probable)	LG1:15022262-15022847	C3	C4	OK	540.805	456.262	-0.245248	1.97914	0.0477998	0.446638	no
XLOC_002951	XLOC_002951	1	gene05774-v1.0-hybrid	Defensin-like protein 205, Precursor (probable)	LG1:15023888-15028128	C3	C4	OK	96.2551	91.9816	-0.0655171	0.506296	0.612649	0.999993	no
XLOC_001791	XLOC_001791	1	gene30879-v1.0-hybrid	Probable ubiquitin carrier protein E2 37	LG1:1502565-1506072	C3	C4	OK	8.91518	6.83623	-0.383064	2.29439	0.021768	0.284374	no
XLOC_002952	XLOC_002952	1	gene05775-v1.0-hybrid	Putative F-box protein At5g55150 (probable)	LG1:15031582-15032800	C3	C4	OK	1.52983	1.41383	-0.113764	0.337741	0.735559	0.999993	no
XLOC_001225	XLOC_001225	1	gene34871-v1.0-hybrid	Protein FAM117A (probable)	LG1:15033009-15036307	C3	C4	NOTEST	0	0	0	0	1	1	no
XLOC_002953	XLOC_002953	2	gene05776-v1.0-hybrid,gene05777-v1.0-hybrid	F-box/kelch-repeat protein At1g57790 (probable) // Putative F-box protein At5g55150 (probable)	LG1:15042476-15048104	C3	C4	OK	5.19925	5.46697	0.0724388	-0.239843	0.810452	0.999993	no
XLOC_001226	XLOC_001226	1	gene05778-v1.0-hybrid	Pentatricopeptide repeat-containing protein At5g67570, chloroplastic, Precursor (probable)	LG1:15049574-15053461	C3	C4	NOTEST	0.28191	0.322192	0.192688	-0.288273	0.773138	1	no
XLOC_002954	XLOC_002954	1	gene05779-v1.0-hybrid	Zinc finger protein 433 (probable)	LG1:15054305-15054788	C3	C4	NOTEST	0	0	0	0	1	1	no
XLOC_001227	XLOC_001227	1	gene05780-v1.0-hybrid	Putative F-box protein At5g55150 (probable)	LG1:15061025-15061963	C3	C4	NOTEST	0	0	0	0	1	1	no
XLOC_002955	XLOC_002955	1	gene05781-v1.0-hybrid	Translation initiation factor IF-2 (probable)	LG1:15063379-15065642	C3	C4	OK	132.886	98.36	-0.43405	3.4179	0.00063106	0.0237193	yes
XLOC_001228	XLOC_001228	1	gene05782-v1.0-hybrid	Adiponectin receptor protein 2 (probable)	LG1:15069208-15072783	C3	C4	OK	77.1826	80.0024	0.0517667	-0.390658	0.69605	0.999993	no
XLOC_001229	XLOC_001229	1	gene05783-v1.0-hybrid	Putative glycosyltransferase 7 (AtGT7) (probable)	LG1:15073493-15075524	C3	C4	NOTEST	0	0	0	0	1	1	no
XLOC_001230	XLOC_001230	1	gene05784-v1.0-hybrid	Galactomannan galactosyltransferase 1 (similar to)	LG1:15076879-15078253	C3	C4	OK	0.780699	0.553058	-0.497336	1.08404	0.278348	0.888406	no
XLOC_002956	XLOC_002956	1	gene05785-v1.0-hybrid	Histone-lysine N-methyltransferase NSD3 (WHSC1-like protein 1) (probable)	LG1:15079545-15080160	C3	C4	OK	2.11389	2.44126	0.207726	-0.397843	0.690746	0.999993	no
XLOC_001231	XLOC_001231	1	gene05786-v1.0-hybrid	Ankyrin repeat domain-containing protein 17 (probable)	LG1:15080521-15081037	C3	C4	OK	0.525721	0.273949	-0.940392	0.512363	0.608397	0.999993	no
XLOC_002957	XLOC_002957	1	gene05787-v1.0-hybrid	Spike protein S2, Precursor (probable)	LG1:15082515-15083097	C3	C4	NOTEST	0	0	0	0	1	1	no
XLOC_001232	XLOC_001232	1	gene05788-v1.0-hybrid	Major capsid protein L1 (probable)	LG1:15084548-15084974	C3	C4	NOTEST	0	0	0	0	1	1	no
XLOC_002959	XLOC_002959	1	gene05790-v1.0-hybrid	Xylose isomerase (probable)	LG1:15090297-15101739	C3	C4	NOTEST	0	0	0	0	1	1	no
XLOC_002958	XLOC_002958	2	gene05789-v1.0-hybrid,gene05791-v1.0-hybrid	Serine carboxypeptidase-like 18, Precursor (similar to) // Serine carboxypeptidase-like 18, Precursor (putative)	LG1:15090297-15101739	C3	C4	OK	2.04331	2.31583	0.180619	-0.488083	0.625491	0.999993	no
XLOC_000118	XLOC_000118	1	gene30880-v1.0-hybrid	Kinesin-related protein 6 (probable)	LG1:1509451-1514164	C3	C4	OK	3.11779	2.77959	-0.165653	0.802753	0.422117	0.96267	no
XLOC_002960	XLOC_002960	1	gene05792-v1.0-hybrid	CBL-interacting serine/threonine-protein kinase 1 (similar to)	LG1:15103346-15108890	C3	C4	OK	6.21186	5.68621	-0.127559	0.688046	0.491424	0.97867	no
XLOC_001233	XLOC_001233	1	gene05793-v1.0-hybrid	RNA-binding protein Musashi homolog 1 (Musashi-1) (probable)	LG1:15109117-15113777	C3	C4	NOTEST	0	0	0	0	1	1	no
XLOC_001234	XLOC_001234	1	gene05794-v1.0-hybrid	U-box domain-containing protein 30 (putative)	LG1:15114184-15116493	C3	C4	OK	0.751935	0.882742	0.231384	-0.393624	0.693859	0.999993	no
XLOC_001235	XLOC_001235	1	gene05795-v1.0-hybrid	Brother of CDO (Protein BOC), Precursor (probable)	LG1:15137545-15138079	C3	C4	OK	0.464049	0.139856	-1.73033	1.19471	0.2322	0.853501	no
XLOC_002961	XLOC_002961	1	gene05796-v1.0-hybrid	GTP-binding protein At2g22870 (similar to)	LG1:15140096-15142739	C3	C4	OK	8.33889	6.95612	-0.261574	1.05572	0.291098	0.892923	no
XLOC_002962	XLOC_002962	1	gene05797-v1.0-hybrid	Protein ZNF750 (probable)	LG1:15143025-15143560	C3	C4	NOTEST	0	0	0	0	1	1	no
XLOC_001236	XLOC_001236	1	gene05798-v1.0-hybrid	hypothetical protein	LG1:15145056-15147249	C3	C4	OK	41.7114	47.4382	0.185609	-1.53929	0.123734	0.700131	no
XLOC_002963	XLOC_002963	1	gene05799-v1.0-hybrid	[Protein-PII] uridylyltransferase (PII uridylyl-transferase) (probable)	LG1:15149040-15153150	C3	C4	OK	53.2758	38.1248	-0.482751	3.40958	0.000650641	0.0242047	yes
XLOC_003457	XLOC_003457	0	-		LG1:15155343-15156126	C3	C4	OK	75.557	63.78	-0.24446	1.93138	0.0534366	0.472868	no
XLOC_001237	XLOC_001237	1	gene05800-v1.0-hybrid	Protein PHLOEM PROTEIN 2-LIKE A10 (AtPP2-A10) (probable)	LG1:15156999-15158220	C3	C4	OK	32.5208	29.6327	-0.134173	1.02552	0.305119	0.901492	no
XLOC_002964	XLOC_002964	1	gene05801-v1.0-hybrid	Mitochondrial intermediate peptidase 2 (MIP 2), Precursor (probable)	LG1:15159152-15166891	C3	C4	OK	8.64882	7.6618	-0.174821	0.750725	0.452818	0.972684	no
XLOC_002965	XLOC_002965	1	gene05802-v1.0-hybrid	Phytosulfokine-beta, Precursor (putative)	LG1:15167514-15167869	C3	C4	OK	79.7099	58.5945	-0.443993	2.09353	0.0363021	0.381555	no
XLOC_000119	XLOC_000119	1	gene30881-v1.0-hybrid	Heat stress transcription factor C-1 (AtHsfC1) (probable)	LG1:1516858-1518033	C3	C4	OK	1.16125	0.980445	-0.244171	0.621055	0.534563	0.985922	no
XLOC_001238	XLOC_001238	1	gene05803-v1.0-hybrid	Claudin-11 (probable)	LG1:15172840-15173197	C3	C4	NOTEST	0.0717658	0.0667092	-0.105411	0.0292204	0.976689	1	no
XLOC_002966	XLOC_002966	1	gene05804-v1.0-hybrid	Probable disease resistance protein At5g63020	LG1:15174318-15179558	C3	C4	NOTEST	0.0541687	0.00517856	-3.38684	1.29942	0.193801	1	no
XLOC_001239	XLOC_001239	1	gene05805-v1.0-hybrid	Probable nucleoporin C890.06	LG1:15184710-15195535	C3	C4	OK	5.83081	6.51099	0.159181	-0.587905	0.556596	0.993166	no
XLOC_002967	XLOC_002967	1	gene05626-v1.0-hybrid	60S ribosomal protein L12-2 (similar to)	LG1:15197758-15198064	C3	C4	NOTEST	0.099352	0	-1.79769e+308	-1.79769e+308	0.288833	1	no
XLOC_001240	XLOC_001240	1	gene05627-v1.0-hybrid	Claudin-11 (probable)	LG1:15200474-15205743	C3	C4	NOTEST	0	0	0	0	1	1	no
XLOC_002968	XLOC_002968	1	gene05628-v1.0-hybrid	Internalin-I, Precursor (probable)	LG1:15211511-15212905	C3	C4	NOTEST	0	0	0	0	1	1	no
XLOC_002969	XLOC_002969	1	gene05629-v1.0-hybrid	Disease resistance protein At4g27190 (probable)	LG1:15215195-15218295	C3	C4	NOTEST	0.179041	0.159853	-0.16354	0.252124	0.800945	1	no
XLOC_002970	XLOC_002970	1	gene05630-v1.0-hybrid	Sirohydrochlorin ferrochelatase (probable)	LG1:15221963-15222373	C3	C4	NOTEST	0	0.000918374	1.79769e+308	1.79769e+308	0.475679	1	no
XLOC_001241	XLOC_001241	1	gene05631-v1.0-hybrid	Auxin-binding protein ABP19a, Precursor (putative)	LG1:15222837-15223476	C3	C4	OK	16.3095	12.2867	-0.408613	2.03161	0.042193	0.417299	no
XLOC_001242	XLOC_001242	1	gene05632-v1.0-hybrid	Splicing factor U2af large subunit A (U2 snRNP auxiliary factor large subunit A) (similar to)	LG1:15226036-15227119	C3	C4	NOTEST	0	0	0	0	1	1	no
XLOC_002971	XLOC_002971	1	gene05633-v1.0-hybrid	Light-inducible protein CPRF2 (CPRF-2) (probable)	LG1:15228180-15232675	C3	C4	OK	1.8423	1.05386	-0.805824	2.0614	0.0392652	0.400324	no
XLOC_001691	XLOC_001691	1	gene10055-v1.0-hybrid	Pre-mRNA 3'-end-processing factor FIP1 (probable)	LG1:152305-160063	C3	C4	OK	10.4412	12.4745	0.256696	-1.9269	0.0539924	0.475276	no
XLOC_002972	XLOC_002972	1	gene05634-v1.0-hybrid	Arylsulfatase A component C, Precursor (similar to)	LG1:15238801-15239299	C3	C4	NOTEST	0.0402984	0.117164	1.53973	-0.519057	0.603721	1	no
XLOC_002973	XLOC_002973	1	gene05635-v1.0-hybrid	Phosphoglycerol transferase I (probable)	LG1:15240471-15241007	C3	C4	OK	5.53064	4.72746	-0.226383	0.64166	0.521094	0.98496	no
XLOC_002974	XLOC_002974	1	gene05636-v1.0-hybrid	Probable ATP-dependent helicase PF08_0048	LG1:15245802-15248544	C3	C4	NOTEST	0.120325	0.139476	0.213075	-0.237199	0.812502	1	no
XLOC_001243	XLOC_001243	1	gene05637-v1.0-hybrid	UPF0308 protein At2g37240, chloroplastic, Precursor (probable)	LG1:15253894-15256561	C3	C4	OK	1.60667	1.68674	0.0701606	-0.171813	0.863585	0.999993	no
XLOC_000120	XLOC_000120	1	gene30882-v1.0-hybrid	Dimethylaniline monooxygenase [N-oxide-forming] 1 (FMO 1) (probable)	LG1:1525474-1527622	C3	C4	NOTEST	0.0392972	0.0576501	0.552898	-0.302158	0.762532	1	no
XLOC_001244	XLOC_001244	0	-		LG1:15258885-15260270	C3	C4	OK	5.13127	4.51286	-0.185274	0.810543	0.417628	0.960634	no
XLOC_001245	XLOC_001245	1	gene05638-v1.0-hybrid	hypothetical protein	LG1:15260730-15262380	C3	C4	NOTEST	0	0	0	0	1	1	no
XLOC_001247	XLOC_001247	1	gene05641-v1.0-hybrid	Thioredoxin reductase 2 (NTR 2) (similar to)	LG1:15262505-15274818	C3	C4	NOTEST	0.0795539	0	-1.79769e+308	-1.79769e+308	0.377889	1	no
XLOC_001246	XLOC_001246	3	gene05639-v1.0-hybrid,gene05640-v1.0-hybrid,gene05642-v1.0-hybrid	Putative ribonuclease H protein At1g65750 (probable) // UPF0308 protein At2g37240, chloroplastic, Precursor (probable) // UPF0308 protein At2g37240, chloroplastic, Precursor (probable)	LG1:15262505-15274818	C3	C4	OK	21.3737	19.7334	-0.1152	0.570745	0.568173	0.996755	no
XLOC_001248	XLOC_001248	1	gene05643-v1.0-hybrid	hypothetical protein	LG1:15279455-15280301	C3	C4	NOTEST	0.361099	0.0723742	-2.31885	1.68223	0.0925242	1	no
XLOC_001249	XLOC_001249	1	gene05644-v1.0-hybrid	AP2-like ethylene-responsive transcription factor ANT (probable)	LG1:15284025-15286997	C3	C4	NOTEST	0.0219026	0.0139258	-0.653341	0.288564	0.772915	1	no
XLOC_001250	XLOC_001250	1	gene05645-v1.0-hybrid	Probable inactive receptor kinase At1g27190, Precursor	LG1:15295265-15296120	C3	C4	OK	5.62919	6.36485	0.177201	-0.730331	0.465188	0.973503	no
XLOC_002975	XLOC_002975	1	gene05646-v1.0-hybrid	N-acetylglucosaminyl-phosphatidylinositol de-N-acetylase (PIG-L) (probable)	LG1:15298753-15302711	C3	C4	OK	1.25205	1.21028	-0.0489498	0.102701	0.9182	0.999993	no
XLOC_001251	XLOC_001251	1	gene05647-v1.0-hybrid	Squalene monooxygenase (SE) (similar to)	LG1:15302734-15305801	C3	C4	OK	11.1342	9.61371	-0.211839	1.36712	0.171586	0.783374	no
XLOC_002976	XLOC_002976	1	gene05648-v1.0-hybrid	Pentatricopeptide repeat-containing protein At3g49740 (putative)	LG1:15306063-15308265	C3	C4	NOTEST	0.329728	0.303459	-0.119775	0.243435	0.807668	1	no
XLOC_001252	XLOC_001252	1	gene05649-v1.0-hybrid	Putative pentatricopeptide repeat-containing protein At5g65820	LG1:15308323-15310364	C3	C4	OK	2.51758	2.17782	-0.209156	0.944845	0.344738	0.928571	no
XLOC_002977	XLOC_002977	1	gene05650-v1.0-hybrid	Probable pectinesterase 29 (PE 29), Precursor	LG1:15310852-15317381	C3	C4	NOTEST	0.0656187	0.0535255	-0.293881	0.293068	0.76947	1	no
XLOC_001253	XLOC_001253	1	gene05651-v1.0-hybrid	GTP-binding protein At3g49725, chloroplastic, Precursor (probable)	LG1:15322817-15329807	C3	C4	OK	11.0792	11.6658	0.0744273	-0.41911	0.675135	0.999993	no
XLOC_002978	XLOC_002978	1	gene05653-v1.0-hybrid	Pentatricopeptide repeat-containing protein At3g49710 (putative)	LG1:15330367-15336128	C3	C4	OK	1.17979	1.33574	0.17911	-0.394509	0.693205	0.999993	no
XLOC_001254	XLOC_001254	1	gene05652-v1.0-hybrid	conserved hypothetical protein	LG1:15330367-15336128	C3	C4	OK	59.2907	52.1573	-0.184937	1.38131	0.167183	0.777615	no
XLOC_002979	XLOC_002979	1	gene05654-v1.0-hybrid	Putative F-box protein At1g32420 (probable)	LG1:15336706-15337871	C3	C4	NOTEST	0.0929541	0	-1.79769e+308	-1.79769e+308	0.158493	1	no
XLOC_001792	XLOC_001792	1	gene30883-v1.0-hybrid	Processed PDZ domain-containing protein 2 (probable)	LG1:1533743-1534397	C3	C4	NOTEST	0.0267546	0.133072	2.31435	-0.824178	0.409839	1	no
XLOC_001255	XLOC_001255	1	gene05655-v1.0-hybrid	F-box/kelch-repeat protein At3g23880 (probable)	LG1:15343100-15348219	C3	C4	NOTEST	0	0	0	0	1	1	no
XLOC_002980	XLOC_002980	1	gene05656-v1.0-hybrid	F-box protein At4g12560 (probable)	LG1:15350231-15350732	C3	C4	NOTEST	0	0	0	0	1	1	no
XLOC_001256	XLOC_001256	1	gene05657-v1.0-hybrid	F-box protein At4g12560 (probable)	LG1:15355360-15356548	C3	C4	NOTEST	0	0	0	0	1	1	no
XLOC_002981	XLOC_002981	1	gene05658-v1.0-hybrid	Muscle-related coiled-coil protein (probable)	LG1:15357273-15358665	C3	C4	NOTEST	0	0	0	0	1	1	no
XLOC_002982	XLOC_002982	1	gene05659-v1.0-hybrid	Mucin-20 (MUC-20), Precursor (probable)	LG1:15361471-15362166	C3	C4	NOTEST	0	0	0	0	1	1	no
XLOC_001257	XLOC_001257	1	gene05660-v1.0-hybrid	F-box/kelch-repeat protein At3g06240 (probable)	LG1:15362225-15363294	C3	C4	NOTEST	0	0	0	0	1	1	no
XLOC_000121	XLOC_000121	1	gene30884-v1.0-hybrid	S-adenosylmethionine:tRNA ribosyltransferase-isomerase (probable)	LG1:1536458-1536767	C3	C4	OK	0.624054	0	-1.79769e+308	-1.79769e+308	0.0785624	0.574993	no
XLOC_001258	XLOC_001258	1	gene05661-v1.0-hybrid	Probable serine/threonine-protein kinase irlD	LG1:15366472-15366838	C3	C4	NOTEST	0	0	0	0	1	1	no
XLOC_002983	XLOC_002983	1	gene05662-v1.0-hybrid	D-(-)-3-hydroxybutyrate oligomer hydrolase (3HB-oligomer hydrolase), Precursor (probable)	LG1:15370922-15373969	C3	C4	NOTEST	0	0	0	0	1	1	no
XLOC_002984	XLOC_002984	1	gene34872-v1.0-hybrid	Repression factor of MSEs protein 1 (probable)	LG1:15375540-15375940	C3	C4	NOTEST	0	0	0	0	1	1	no
XLOC_001259	XLOC_001259	1	gene05663-v1.0-hybrid	F-box/kelch-repeat protein At3g23880 (probable)	LG1:15385211-15388575	C3	C4	NOTEST	0	0	0	0	1	1	no
XLOC_001793	XLOC_001793	1	gene30885-v1.0-hybrid	hypothetical protein	LG1:1539590-1540487	C3	C4	NOTEST	0.0936091	0.151734	0.69682	-0.493564	0.621614	1	no
XLOC_002985	XLOC_002985	1	gene05543-v1.0-hybrid	Protein MON2 homolog (probable)	LG1:15398736-15399122	C3	C4	NOTEST	0	0	0	0	1	1	no
XLOC_001260	XLOC_001260	1	gene05575-v1.0-hybrid	DNA repair protein RAD59 (probable)	LG1:15418963-15419357	C3	C4	NOTEST	0	0	0	0	1	1	no
XLOC_002986	XLOC_002986	1	gene05576-v1.0-hybrid	F-box protein At4g12560 (probable)	LG1:15424612-15429896	C3	C4	NOTEST	0	0	0	0	1	1	no
XLOC_001261	XLOC_001261	1	gene05577-v1.0-hybrid	hypothetical protein	LG1:15430299-15435352	C3	C4	NOTEST	0	0	0	0	1	1	no
XLOC_002987	XLOC_002987	1	gene05578-v1.0-hybrid	F-box protein At4g12560 (probable)	LG1:15437239-15440293	C3	C4	OK	0.952793	0.856763	-0.153266	0.280441	0.779139	0.999993	no
XLOC_001794	XLOC_001794	1	gene30886-v1.0-hybrid	Polyol transporter 5 (AtPLT5) (similar to)	LG1:1544049-1547332	C3	C4	NOTEST	0.0310603	0.0555452	0.838589	-0.546009	0.58506	1	no
XLOC_001262	XLOC_001262	1	gene05579-v1.0-hybrid	Pentatricopeptide repeat-containing protein At3g29230 (probable)	LG1:15442023-15443278	C3	C4	OK	0.402799	0.558487	0.471465	-0.692617	0.48855	0.977918	no
XLOC_001263	XLOC_001263	1	gene05580-v1.0-hybrid	1-aminocyclopropane-1-carboxylate synthase (ACC synthase) (similar to)	LG1:15450202-15452461	C3	C4	NOTEST	0	0	0	0	1	1	no
XLOC_002988	XLOC_002988	1	gene05581-v1.0-hybrid	Transcription factor RAX3 (AtMYB84) (probable)	LG1:15467888-15469288	C3	C4	NOTEST	0.055173	0.0129289	-2.09337	0.740234	0.459158	1	no
XLOC_002989	XLOC_002989	1	gene05582-v1.0-hybrid	Branched-chain-amino-acid aminotransferase 5, chloroplastic (Atbcat-5), Precursor (similar to)	LG1:15474631-15478325	C3	C4	OK	24.8658	26.3132	0.0816273	-0.603755	0.546007	0.988297	no
XLOC_001264	XLOC_001264	1	gene05583-v1.0-hybrid	Reticulocyte-binding protein 1, Precursor (probable)	LG1:15479843-15480348	C3	C4	NOTEST	0	0	0	0	1	1	no
XLOC_002990	XLOC_002990	1	gene05584-v1.0-hybrid	Putative nuclear matrix constituent protein 1-like protein (NMCP1-like) (probable)	LG1:15480565-15486763	C3	C4	OK	18.6965	22.485	0.266199	-2.05657	0.0397274	0.402231	no
XLOC_002991	XLOC_002991	1	gene05585-v1.0-hybrid	EMB1507 (EMBRYO DEFECTIVE 1507); ATP-dependent helicase (probable)	LG1:15486805-15487055	C3	C4	NOTEST	0	0	0	0	1	1	no
XLOC_001795	XLOC_001795	2	gene30887-v1.0-hybrid,gene34408-v1.0-hybrid	Polyol transporter 5 (AtPLT5) (similar to) // TMV resistance protein N (probable)	LG1:1548690-1560670	C3	C4	OK	1.93304	2.61421	0.435507	-1.67554	0.0938287	0.621775	no
XLOC_002992	XLOC_002992	1	gene05586-v1.0-hybrid	Lysosomal Pro-X carboxypeptidase (PRCP), Precursor (probable)	LG1:15487265-15490514	C3	C4	OK	24.7728	27.869	0.169908	-1.13726	0.255432	0.868822	no
XLOC_001265	XLOC_001265	1	gene05587-v1.0-hybrid	Leucyl-tRNA synthetase (LeuRS) (probable)	LG1:15493597-15494234	C3	C4	NOTEST	0	0	0	0	1	1	no
XLOC_001266	XLOC_001266	1	gene05588-v1.0-hybrid	Pleckstrin homology-like domain family A member 1 (probable)	LG1:15518537-15519141	C3	C4	NOTEST	0	0	0	0	1	1	no
XLOC_001267	XLOC_001267	1	gene05589-v1.0-hybrid	E3 ubiquitin-protein ligase Hakai (probable)	LG1:15519965-15520301	C3	C4	NOTEST	0	0	0	0	1	1	no
XLOC_001268	XLOC_001268	1	gene05590-v1.0-hybrid	Homeobox-leucine zipper protein HAT9 (HD-ZIP protein 9) (putative)	LG1:15527155-15528342	C3	C4	OK	10.5746	11.0073	0.0578485	-0.308278	0.757871	0.999993	no
XLOC_001269	XLOC_001269	0	-		LG1:15533672-15537805	C3	C4	OK	4.24248	3.34847	-0.341405	0.483867	0.62848	0.999993	no
XLOC_002993	XLOC_002993	1	gene05591-v1.0-hybrid	Probable xyloglucan endotransglucosylase/hydrolase protein 6 (At-XTH6), Precursor (similar to)	LG1:15539691-15540935	C3	C4	OK	14.7911	22.6062	0.611983	-3.82242	0.000132148	0.00688823	yes
XLOC_002994	XLOC_002994	1	gene05592-v1.0-hybrid	Ubiquitin-conjugating enzyme E2 2 (probable)	LG1:15547860-15550135	C3	C4	OK	58.7776	54.5352	-0.10808	0.704679	0.48101	0.976589	no
XLOC_001270	XLOC_001270	1	gene05593-v1.0-hybrid	ERC protein 2 (CAST1) (probable)	LG1:15551326-15552364	C3	C4	NOTEST	0	0	0	0	1	1	no
XLOC_002995	XLOC_002995	1	gene05594-v1.0-hybrid	Holliday junction ATP-dependent DNA helicase ruvB (probable)	LG1:15552686-15554123	C3	C4	NOTEST	0	0	0	0	1	1	no
XLOC_001271	XLOC_001271	1	gene05595-v1.0-hybrid	Polygalacturonase (PG), Precursor (probable)	LG1:15554380-15554925	C3	C4	NOTEST	0	0	0	0	1	1	no
XLOC_002996	XLOC_002996	1	gene05596-v1.0-hybrid	6-phosphogluconate dehydrogenase, decarboxylating (probable)	LG1:15560876-15561763	C3	C4	NOTEST	0	0	0	0	1	1	no
XLOC_001272	XLOC_001272	1	gene05597-v1.0-hybrid	Ankyrin repeat-containing protein At5g02620 (probable)	LG1:15564685-15567102	C3	C4	NOTEST	0	0.0222583	1.79769e+308	1.79769e+308	0.163718	1	no
XLOC_002998	XLOC_002998	1	gene05599-v1.0-hybrid	Dentin sialoprotein, Precursor (probable)	LG1:15569574-15574572	C3	C4	NOTEST	0.0256478	0.00831451	-1.62513	0.0637894	0.949138	1	no
XLOC_001273	XLOC_001273	1	gene05599-v1.0-hybrid	Dentin sialoprotein, Precursor (probable)	LG1:15569574-15574572	C3	C4	OK	25.5805	26.603	0.0565406	-0.397223	0.691203	0.999993	no
XLOC_002997	XLOC_002997	1	gene05598-v1.0-hybrid	Cysteine desulfurase 1, mitochondrial, Precursor (putative)	LG1:15569574-15574572	C3	C4	OK	26.8522	28.8992	0.105988	-0.512649	0.608197	0.999993	no
XLOC_001274	XLOC_001274	1	gene05600-v1.0-hybrid	Cytochrome c oxidase subunit 6A1, mitochondrial, Precursor (probable)	LG1:15575117-15577690	C3	C4	OK	3.67886	4.46131	0.278211	-0.538083	0.59052	0.999949	no
XLOC_002999	XLOC_002999	1	gene05600-v1.0-hybrid	Cytochrome c oxidase subunit 6A1, mitochondrial, Precursor (probable)	LG1:15575117-15577690	C3	C4	OK	305.343	227.208	-0.42642	3.20912	0.00133141	0.0413035	yes
XLOC_001275	XLOC_001275	1	gene05601-v1.0-hybrid	Auxin-binding protein ABP19a, Precursor (putative)	LG1:15578226-15578832	C3	C4	OK	16.3467	10.2777	-0.669488	3.20334	0.00135844	0.0417808	yes
XLOC_003000	XLOC_003000	1	gene05602-v1.0-hybrid	Coenzyme PQQ synthesis protein E (probable)	LG1:15579157-15580548	C3	C4	NOTEST	0	0	0	0	1	1	no
XLOC_003001	XLOC_003001	1	gene05603-v1.0-hybrid	Protein Rev (similar to)	LG1:15602825-15603764	C3	C4	OK	1.96241	1.69155	-0.214287	0.624339	0.532405	0.985029	no
XLOC_003002	XLOC_003002	1	gene05604-v1.0-hybrid	LRR receptor-like serine/threonine-protein kinase HSL2, Precursor (similar to)	LG1:15605741-15617949	C3	C4	OK	378.365	363.493	-0.0578539	0.495056	0.62056	0.999993	no
XLOC_001796	XLOC_001796	1	gene30888-v1.0-hybrid	Cardiolipin synthetase (CL synthase) (probable)	LG1:1561632-1563938	C3	C4	OK	79.3994	80.144	0.0134674	-0.117345	0.906587	0.999993	no
XLOC_003458	XLOC_003458	0	-		LG1:15624564-15625510	C3	C4	OK	2.71351	1.41606	-0.938278	2.70376	0.00685595	0.13319	no
XLOC_001276	XLOC_001276	1	gene05605-v1.0-hybrid	Malate dehydrogenase, glyoxysomal, Precursor (putative)	LG1:15629351-15632644	C3	C4	OK	110.873	88.6037	-0.323475	2.5376	0.0111614	0.181776	no
XLOC_003003	XLOC_003003	1	gene05606-v1.0-hybrid	WD repeat-containing protein 33 (similar to)	LG1:15634373-15635720	C3	C4	NOTEST	0	0	0	0	1	1	no
XLOC_003004	XLOC_003004	1	gene05607-v1.0-hybrid	hypothetical protein	LG1:15638709-15638978	C3	C4	NOTEST	0	0	0	0	1	1	no
XLOC_003005	XLOC_003005	1	gene05608-v1.0-hybrid	Receptor protein kinase CLAVATA1, Precursor (similar to)	LG1:15644675-15648103	C3	C4	OK	11.4953	13.219	0.201566	-1.53106	0.125754	0.705316	no
XLOC_001797	XLOC_001797	2	gene30889-v1.0-hybrid,gene30890-v1.0-hybrid	hypothetical protein // Caskin-1 (probable)	LG1:1564499-1568749	C3	C4	OK	20.8898	21.1842	0.0201895	-0.105273	0.916159	0.999993	no
XLOC_003006	XLOC_003006	1	gene05609-v1.0-hybrid	Probable hexokinase-like 2 protein (similar to)	LG1:15666191-15669163	C3	C4	NOTEST	0	0	0	0	1	1	no
XLOC_003007	XLOC_003007	1	gene05610-v1.0-hybrid	Transcription factor bHLH18 (bHLH 18) (similar to)	LG1:15673447-15675036	C3	C4	NOTEST	0.0171716	0	-1.79769e+308	-1.79769e+308	0.268723	1	no
XLOC_001277	XLOC_001277	1	gene05611-v1.0-hybrid	Probable WRKY transcription factor 72	LG1:15676861-15677299	C3	C4	NOTEST	0	0	0	0	1	1	no
XLOC_003008	XLOC_003008	1	gene05612-v1.0-hybrid	Transcription factor bHLH18 (bHLH 18) (probable)	LG1:15682613-15686712	C3	C4	NOTEST	0.189486	0.108925	-0.798753	0.790174	0.429426	1	no
XLOC_003009	XLOC_003009	1	gene05613-v1.0-hybrid	WD repeat-containing protein 5 (similar to)	LG1:15690138-15692871	C3	C4	OK	11.3025	10.7745	-0.0690233	0.372696	0.709375	0.999993	no
XLOC_001798	XLOC_001798	1	gene30891-v1.0-hybrid	Protein cfxQ homolog (probable)	LG1:1569197-1577238	C3	C4	OK	12.3681	12.205	-0.0191573	0.0857793	0.931642	0.999993	no
XLOC_000122	XLOC_000122	1	gene30892-v1.0-hybrid	Carbonyl reductase family member 4 (probable)	LG1:1569197-1577238	C3	C4	OK	14.3943	14.7143	0.0317239	-0.194033	0.84615	0.999993	no
XLOC_003010	XLOC_003010	1	gene05614-v1.0-hybrid	Kinesin-like protein KIF19 (probable)	LG1:15693414-15698815	C3	C4	OK	5.16983	5.24296	0.0202657	-0.0911301	0.927389	0.999993	no
XLOC_003011	XLOC_003011	1	gene05615-v1.0-hybrid	Probable NADP-dependent oxidoreductase P2	LG1:15722130-15725727	C3	C4	NOTEST	0.0920931	0.11032	0.260524	-0.190648	0.848801	1	no
XLOC_003012	XLOC_003012	1	gene05616-v1.0-hybrid	Protein spinster homolog 1 (probable)	LG1:15726721-15732561	C3	C4	NOTEST	0.104301	0.193615	0.892433	-0.968904	0.332593	1	no
XLOC_003016	XLOC_003016	1	gene05621-v1.0-hybrid	F-box/kelch-repeat protein At3g06240 (probable)	LG1:15732922-15773274	C3	C4	NOTEST	0.0196931	0.0720007	1.87032	-0.150094	0.88069	1	no
XLOC_003017	XLOC_003017	1	gene05622-v1.0-hybrid	Putative F-box protein At2g16220 (probable)	LG1:15732922-15773274	C3	C4	NOTEST	0.315236	0.201205	-0.647764	0.175615	0.860596	1	no
XLOC_003014	XLOC_003014	1	gene05619-v1.0-hybrid	Phosphoenolpyruvate carboxykinase [ATP] (PEP carboxykinase) (similar to)	LG1:15732922-15773274	C3	C4	OK	10.8842	12.0522	0.147054	-0.652708	0.513945	0.984316	no
XLOC_001279	XLOC_001279	1	gene05618-v1.0-hybrid	hypothetical protein	LG1:15732922-15773274	C3	C4	OK	17.5269	17.2127	-0.0260945	0.0604063	0.951832	0.999993	no
XLOC_003015	XLOC_003015	1	gene05620-v1.0-hybrid	Phosphoenolpyruvate carboxykinase [ATP] (PEP carboxykinase) (similar to)	LG1:15732922-15773274	C3	C4	OK	21.9341	18.6888	-0.231002	0.36672	0.713828	0.999993	no
XLOC_003013	XLOC_003013	1	gene05617-v1.0-hybrid	Glycogen synthase (probable)	LG1:15732922-15773274	C3	C4	OK	30.2535	31.8464	0.0740294	-0.461504	0.644437	0.999993	no
XLOC_001278	XLOC_001278	1	gene05623-v1.0-hybrid	LisH domain-containing protein C29A3.03c (probable)	LG1:15732922-15773274	C3	C4	OK	34.2179	37.5906	0.135621	-0.750494	0.452957	0.972684	no
XLOC_003018	XLOC_003018	2	gene05624-v1.0-hybrid,gene05625-v1.0-hybrid	hypothetical protein // RNA-binding protein 33 (probable)	LG1:15775424-15778568	C3	C4	OK	6.55404	9.22094	0.49253	-2.69966	0.00694098	0.134695	no
XLOC_003019	XLOC_003019	0	-		LG1:15791548-15792099	C3	C4	OK	0.719237	0.868858	0.272653	-0.304695	0.760598	0.999993	no
XLOC_001280	XLOC_001280	1	gene05552-v1.0-hybrid	COPII coat assembly protein SEC16 (probable)	LG1:15795322-15795887	C3	C4	NOTEST	0	0	0	0	1	1	no
XLOC_000123	XLOC_000123	1	gene30893-v1.0-hybrid	Somatic embryogenesis receptor kinase 1 (AtSERK1), Precursor (similar to)	LG1:1581062-1589932	C3	C4	FAIL	9.64913	10.8502	0	0	1	1	no
XLOC_001799	XLOC_001799	1	gene30894-v1.0-hybrid	Membrane-bound transcription factor site-1 protease (SKI-1), Precursor (similar to)	LG1:1581062-1589932	C3	C4	FAIL	11.8637	12.9863	0	0	1	1	no
XLOC_001281	XLOC_001281	1	gene05553-v1.0-hybrid	Pentatricopeptide repeat-containing protein At1g69290 (probable)	LG1:15810697-15811486	C3	C4	NOTEST	0	0	0	0	1	1	no
XLOC_001282	XLOC_001282	1	gene34873-v1.0-hybrid	hypothetical protein	LG1:15813147-15814536	C3	C4	OK	0.29481	0.50488	0.776158	-0.747261	0.454906	0.972684	no
XLOC_003020	XLOC_003020	1	gene05554-v1.0-hybrid	Ethylene-responsive transcription factor 1B (AtERF1B) (probable)	LG1:15815957-15816346	C3	C4	NOTEST	0	0	0	0	1	1	no
XLOC_003021	XLOC_003021	1	gene05555-v1.0-hybrid	Auxin-responsive protein IAA9 (putative)	LG1:15821236-15826597	C3	C4	OK	368.502	431.877	0.22895	-1.84638	0.0648367	0.522276	no
XLOC_001283	XLOC_001283	1	gene05556-v1.0-hybrid	Putative arsenite efflux pump (Fragment) (probable)	LG1:15828431-15828795	C3	C4	NOTEST	0	0	0	0	1	1	no
XLOC_001284	XLOC_001284	1	gene05557-v1.0-hybrid	Uncharacterized protein At5g65660 (similar to)	LG1:15840132-15841463	C3	C4	OK	10.8256	13.6256	0.331876	-1.03796	0.299289	0.899061	no
XLOC_003022	XLOC_003022	1	gene05558-v1.0-hybrid	Putative ribonuclease H protein At1g65750 (probable)	LG1:15847347-15848106	C3	C4	NOTEST	0.021839	0	-1.79769e+308	-1.79769e+308	0.288524	1	no
XLOC_001285	XLOC_001285	1	gene05559-v1.0-hybrid	TRIO and F-actin-binding protein (probable)	LG1:15849761-15852891	C3	C4	NOTEST	0.361726	0.325117	-0.153939	0.284624	0.775932	1	no
XLOC_003023	XLOC_003023	1	gene05560-v1.0-hybrid	Transcription factor bHLH93 (bHLH 93) (probable)	LG1:15853668-15855748	C3	C4	OK	0.619746	0.670987	0.114607	-0.228103	0.819566	0.999993	no
XLOC_003024	XLOC_003024	1	gene05561-v1.0-hybrid	Chromosome segregation in meiosis protein 3 (probable)	LG1:15860742-15863097	C3	C4	NOTEST	0	0	0	0	1	1	no
XLOC_001286	XLOC_001286	1	gene05562-v1.0-hybrid	Probable beta-D-xylosidase 6 (AtBXL6), Precursor (similar to)	LG1:15866231-15873336	C3	C4	OK	75.4629	72.152	-0.064728	0.523254	0.600797	0.999993	no
XLOC_001287	XLOC_001287	1	gene05563-v1.0-hybrid	NADH/Ubiquinone/plastoquinone (Complex I) (probable)	LG1:15874756-15875414	C3	C4	OK	648.399	822.988	0.343989	-2.63814	0.0083363	0.15089	no
XLOC_001288	XLOC_001288	1	gene05564-v1.0-hybrid	MADS-box transcription factor 56 (probable)	LG1:15877290-15877902	C3	C4	NOTEST	0.0294937	0.0274824	-0.101902	0.0282241	0.977483	1	no
XLOC_003025	XLOC_003025	1	gene05565-v1.0-hybrid	Molybdenum cofactor synthesis protein 2B (MOCS2B) (similar to)	LG1:15879654-15887875	C3	C4	OK	37.7248	41.6007	0.141092	-1.07417	0.282747	0.889631	no
XLOC_001289	XLOC_001289	1	gene05567-v1.0-hybrid	Homeobox protein CDX-1 (probable)	LG1:15888124-15891553	C3	C4	OK	1.13796	1.02018	-0.157626	0.133786	0.893572	0.999993	no
XLOC_003026	XLOC_003026	1	gene05566-v1.0-hybrid	Uncharacterized protein At4g37920, chloroplastic, Precursor (similar to)	LG1:15888124-15891553	C3	C4	OK	5.18031	4.78083	-0.115775	0.43391	0.664354	0.999993	no
XLOC_001290	XLOC_001290	1	gene05568-v1.0-hybrid	CD27 antigen, Precursor (probable)	LG1:15894309-15895070	C3	C4	NOTEST	0	0	0	0	1	1	no
XLOC_001291	XLOC_001291	1	gene05569-v1.0-hybrid	Nodulation receptor kinase, Precursor (similar to)	LG1:15895942-15903096	C3	C4	OK	3.29041	5.09386	0.630492	-3.81324	0.000137156	0.00708746	yes
XLOC_003027	XLOC_003027	1	gene05570-v1.0-hybrid	Coiled-coil domain-containing protein 108 (probable)	LG1:15904302-15907689	C3	C4	NOTEST	0.158717	0.151763	-0.0646414	0.0678045	0.945941	1	no
XLOC_003028	XLOC_003028	1	gene05571-v1.0-hybrid	Protein BRICK 1 (AtBRK1) (similar to)	LG1:15909779-15911156	C3	C4	OK	40.0827	38.0634	-0.0745741	0.496978	0.619205	0.999993	no
XLOC_000124	XLOC_000124	1	gene30895-v1.0-hybrid	Probably inactive leucine-rich repeat receptor-like protein kinase At5g48380, Precursor (probable)	LG1:1591127-1596689	C3	C4	OK	0.461579	0.949948	1.04127	-1.75218	0.0797421	0.576807	no
XLOC_003029	XLOC_003029	1	gene05572-v1.0-hybrid	Oligopeptidase A (probable)	LG1:15911697-15918389	C3	C4	OK	106.104	114.69	0.112261	-1.02527	0.305233	0.901492	no
XLOC_003030	XLOC_003030	2	gene05573-v1.0-hybrid,gene05574-v1.0-hybrid	Serine hydroxymethyltransferase, mitochondrial (SHMT), Precursor (probable) // Serine hydroxymethyltransferase, mitochondrial (SHMT), Precursor (similar to)	LG1:15919785-15923921	C3	C4	OK	1.36461	1.18999	-0.197536	0.573347	0.56641	0.99607	no
XLOC_003031	XLOC_003031	1	gene34874-v1.0-hybrid	Shugoshin-1 (probable)	LG1:15929985-15933310	C3	C4	NOTEST	0	0	0	0	1	1	no
XLOC_001292	XLOC_001292	1	gene22022-v1.0-hybrid	Beta-amyrin synthase (AtBAS) (putative)	LG1:15953717-15957467	C3	C4	NOTEST	0	0	0	0	1	1	no
XLOC_001293	XLOC_001293	1	gene22023-v1.0-hybrid	UDP-glucuronic acid decarboxylase 1 (UXS-1) (probable)	LG1:15963282-15963936	C3	C4	NOTEST	0	0	0	0	1	1	no
XLOC_001294	XLOC_001294	1	gene22024-v1.0-hybrid	Probable WRKY transcription factor 51 (similar to)	LG1:15966778-15969553	C3	C4	OK	0.384359	0.959853	1.32036	-1.83431	0.066608	0.528496	no
XLOC_001295	XLOC_001295	1	gene22025-v1.0-hybrid	Uncharacterized GTP-binding protein At5g64813 (similar to)	LG1:15971178-15977610	C3	C4	OK	32.9088	31.6523	-0.0561618	0.454729	0.649304	0.999993	no
XLOC_001296	XLOC_001296	1	gene22026-v1.0-hybrid	Paternally-expressed gene 3 protein (probable)	LG1:15982005-15982969	C3	C4	NOTEST	0	0	0	0	1	1	no
XLOC_001297	XLOC_001297	1	gene22027-v1.0-hybrid	hypothetical protein	LG1:15985518-15986680	C3	C4	NOTEST	0	0	0	0	1	1	no
XLOC_001298	XLOC_001298	1	gene22028-v1.0-hybrid	Histone-lysine N-methyltransferase ATX3 (TRX-homolog protein 3) (similar to)	LG1:15991557-15998523	C3	C4	OK	5.7223	5.03154	-0.185594	1.26173	0.207047	0.828869	no
XLOC_003032	XLOC_003032	1	gene22029-v1.0-hybrid	Corepressor interacting with RBPJ 1 (probable)	LG1:16000079-16000421	C3	C4	NOTEST	0	0.133363	1.79769e+308	1.79769e+308	0.21372	1	no
XLOC_001299	XLOC_001299	1	gene22030-v1.0-hybrid	conserved hypothetical protein	LG1:16000827-16002198	C3	C4	OK	54.3476	52.3346	-0.0544517	0.385322	0.699999	0.999993	no
XLOC_003033	XLOC_003033	1	gene22031-v1.0-hybrid	Late embryogenesis abundant protein 1 (Aavlea1) (probable)	LG1:16002603-16003282	C3	C4	NOTEST	0.0788887	0.14447	0.872878	-0.394009	0.693574	1	no
XLOC_000125	XLOC_000125	1	gene34409-v1.0-hybrid	Chaperone protein htpG (probable)	LG1:1600375-1601465	C3	C4	NOTEST	0.183773	0.185692	0.0149912	-0.0133027	0.989386	1	no
XLOC_001300	XLOC_001300	1	gene22032-v1.0-hybrid	DNA-directed RNA polymerase II subunit RPB4 (probable)	LG1:16005169-16006826	C3	C4	OK	280.046	230.146	-0.283117	2.34943	0.0188022	0.26014	no
XLOC_003034	XLOC_003034	1	gene22033-v1.0-hybrid	Programmed cell death protein 2-like (probable)	LG1:16007553-16012043	C3	C4	OK	10.5189	8.70262	-0.273462	1.18893	0.234465	0.854206	no
XLOC_001301	XLOC_001301	1	gene22034-v1.0-hybrid	DNA polymerase alpha catalytic subunit (putative)	LG1:16012248-16022880	C3	C4	OK	9.43438	13.1576	0.4799	-3.87607	0.000106159	0.00580346	yes
XLOC_001302	XLOC_001302	1	gene22035-v1.0-hybrid	Nudix hydrolase 26, chloroplastic (AtNUDT26), Precursor (similar to)	LG1:16023287-16026541	C3	C4	OK	13.0423	10.3291	-0.33649	1.75978	0.0784447	0.574993	no
XLOC_003035	XLOC_003035	1	gene34237-v1.0-hybrid	ATP synthase subunit delta (F-ATPase subunit delta) (probable)	LG1:16034542-16034965	C3	C4	NOTEST	0	0	0	0	1	1	no
XLOC_001303	XLOC_001303	1	gene22036-v1.0-hybrid	DNA topoisomerase 6 subunit A (AtTOP6A) (putative)	LG1:16040251-16045119	C3	C4	OK	20.4765	18.8531	-0.119166	0.658248	0.510379	0.983197	no
XLOC_001304	XLOC_001304	1	gene22037-v1.0-hybrid	G-box-binding factor (GBF) (probable)	LG1:16046163-16049328	C3	C4	NOTEST	0	0	0	0	1	1	no
XLOC_001800	XLOC_001800	1	gene30896-v1.0-hybrid	Putative hydrolase C777.06c (probable)	LG1:1604910-1606878	C3	C4	NOTEST	0	0	0	0	1	1	no
XLOC_003036	XLOC_003036	1	gene22038-v1.0-hybrid	Probable serine/threonine-protein kinase PLK	LG1:16050775-16050990	C3	C4	NOTEST	0	0	0	0	1	1	no
XLOC_003037	XLOC_003037	1	gene22039-v1.0-hybrid	B3 domain-containing protein At5g18000 (probable)	LG1:16061068-16062893	C3	C4	NOTEST	0	0	0	0	1	1	no
XLOC_001305	XLOC_001305	1	gene22040-v1.0-hybrid	Probable vacuolar protein sorting-associated protein 16 homolog	LG1:16068563-16069345	C3	C4	NOTEST	0	0	0	0	1	1	no
XLOC_003038	XLOC_003038	1	gene34238-v1.0-hybrid	Probable mobile endonuclease C	LG1:16081623-16082598	C3	C4	NOTEST	0	0	0	0	1	1	no
XLOC_003039	XLOC_003039	1	gene21991-v1.0-hybrid	UPF0124 protein C13orf31 homolog (similar to)	LG1:16082958-16083300	C3	C4	NOTEST	0	0	0	0	1	1	no
XLOC_001801	XLOC_001801	1	gene30897-v1.0-hybrid	Integral membrane protein SED5 (probable)	LG1:1609459-1611033	C3	C4	NOTEST	0	0	0	0	1	1	no
XLOC_003040	XLOC_003040	1	gene24956-v1.0-hybrid	Increased rDNA silencing protein 4 (probable)	LG1:16094894-16095445	C3	C4	NOTEST	0	0	0	0	1	1	no
XLOC_001306	XLOC_001306	1	gene24962-v1.0-hybrid	Lectin-domain containing receptor kinase A4.3, Precursor (probable)	LG1:16113071-16115480	C3	C4	NOTEST	0	0	0	0	1	1	no
XLOC_001307	XLOC_001307	1	gene24963-v1.0-hybrid	Lectin-domain containing receptor kinase A4.3, Precursor (probable)	LG1:16120270-16122337	C3	C4	NOTEST	0.00773502	0	-1.79769e+308	-1.79769e+308	0.268723	1	no
XLOC_003041	XLOC_003041	1	gene24964-v1.0-hybrid	Protein FAR1-RELATED SEQUENCE 5 (probable)	LG1:16133030-16137064	C3	C4	OK	6.97523	6.1193	-0.188874	0.834952	0.403745	0.953721	no
XLOC_003042	XLOC_003042	1	gene24965-v1.0-hybrid	Mitochondrial outer membrane protein IML2 (probable)	LG1:16138160-16138746	C3	C4	NOTEST	0	0	0	0	1	1	no
XLOC_001308	XLOC_001308	1	gene24966-v1.0-hybrid	Rhamnogalacturonate lyase (Rhamnogalacturonase), Precursor (probable)	LG1:16145510-16155739	C3	C4	NOTEST	0.0368192	0.0491958	0.418078	-0.445885	0.655681	1	no
XLOC_000126	XLOC_000126	1	gene30898-v1.0-hybrid	UPF0481 protein At3g47200 (probable)	LG1:1614751-1617511	C3	C4	OK	2.42077	2.77308	0.196021	-0.55119	0.581504	0.998966	no
XLOC_001309	XLOC_001309	2	gene24967-v1.0-hybrid,gene24968-v1.0-hybrid	Probable mannitol dehydrogenase (putative) // Probable mannitol dehydrogenase (similar to)	LG1:16166197-16171107	C3	C4	OK	173.467	123.652	-0.488382	4.25755	2.06677e-05	0.00145903	yes
XLOC_003043	XLOC_003043	1	gene24969-v1.0-hybrid	Solute carrier family 35 member E1 (probable)	LG1:16172032-16172655	C3	C4	NOTEST	0	0	0	0	1	1	no
XLOC_001310	XLOC_001310	1	gene24970-v1.0-hybrid	Probable mannitol dehydrogenase (putative)	LG1:16175288-16176946	C3	C4	OK	3.79281	0	-1.79769e+308	-1.79769e+308	3.78132e-15	2.05463e-12	yes
XLOC_001311	XLOC_001311	1	gene24971-v1.0-hybrid	E3 ubiquitin-protein ligase Mdm2 (probable)	LG1:16180992-16181443	C3	C4	NOTEST	0	0	0	0	1	1	no
XLOC_001312	XLOC_001312	0	-		LG1:16183091-16184629	C3	C4	OK	2.72546	2.33163	-0.225162	0.585777	0.558025	0.993612	no
XLOC_000127	XLOC_000127	1	gene30899-v1.0-hybrid	tRNA(Ile)-lysidine synthase (probable)	LG1:1618319-1621593	C3	C4	OK	2.13963	1.84293	-0.215363	0.883174	0.377142	0.945924	no
XLOC_000020	XLOC_000020	1	gene10056-v1.0-hybrid	Trafficking protein particle complex subunit 5 (similar to)	LG1:161838-165056	C3	C4	OK	82.4931	81.9825	-0.00895819	0.0638226	0.949111	0.999993	no
XLOC_003044	XLOC_003044	1	gene34070-v1.0-hybrid	Glucose-6-phosphate 1-dehydrogenase, chloroplastic (G6PD), Precursor (similar to)	LG1:16184795-16186054	C3	C4	OK	2.33653	2.08819	-0.162113	0.245479	0.806086	0.999993	no
XLOC_003459	XLOC_003459	0	-		LG1:16190051-16190746	C3	C4	OK	2.51162	1.58735	-0.661993	1.63134	0.102818	0.64709	no
XLOC_001313	XLOC_001313	1	gene24972-v1.0-hybrid	Cadherin EGF LAG seven-pass G-type receptor 2 (mFmi1), Precursor (probable)	LG1:16191060-16195240	C3	C4	NOTEST	0.074381	0	-1.79769e+308	-1.79769e+308	0.258802	1	no
XLOC_003045	XLOC_003045	1	gene34071-v1.0-hybrid	Histone-lysine N-methyltransferase, H3 lysine-36 specific (probable)	LG1:16199958-16202445	C3	C4	NOTEST	0	0	0	0	1	1	no
XLOC_001314	XLOC_001314	1	gene01725-v1.0-hybrid	RING-H2 finger protein ATL5H, Precursor (probable)	LG1:16220136-16222579	C3	C4	NOTEST	0.219435	0.167686	-0.388034	0.43821	0.661234	1	no
XLOC_001802	XLOC_001802	1	gene30900-v1.0-hybrid	PXMP2/4 family protein 4 (probable)	LG1:1622038-1625331	C3	C4	OK	13.3934	12.5339	-0.0956878	0.559158	0.576054	0.99882	no
XLOC_001315	XLOC_001315	1	gene01726-v1.0-hybrid	hypothetical protein	LG1:16225653-16226135	C3	C4	NOTEST	0	0	0	0	1	1	no
XLOC_003460	XLOC_003460	0	-		LG1:16235519-16236172	C3	C4	OK	1.7032	1.83664	0.108817	-0.245598	0.805993	0.999993	no
XLOC_001316	XLOC_001316	1	gene01743-v1.0-hybrid	Protein prickle (probable)	LG1:16238302-16239304	C3	C4	NOTEST	0	0	0	0	1	1	no
XLOC_003046	XLOC_003046	1	gene01744-v1.0-hybrid	Tripartite motif-containing protein 26 (similar to)	LG1:16240116-16240808	C3	C4	NOTEST	0	0	0	0	1	1	no
XLOC_001317	XLOC_001317	1	gene01745-v1.0-hybrid	Putative clathrin assembly protein At4g40080	LG1:16241792-16242881	C3	C4	OK	8.58641	9.99329	0.218905	-1.18454	0.2362	0.855436	no
XLOC_001318	XLOC_001318	1	gene01746-v1.0-hybrid	Coiled-coil domain-containing protein 153 (similar to)	LG1:16246989-16263597	C3	C4	NOTEST	0	0	0	0	1	1	no
XLOC_003047	XLOC_003047	1	gene01747-v1.0-hybrid	Protein TRANSPARENT TESTA 12 (probable)	LG1:16246989-16263597	C3	C4	OK	1.92543	1.05037	-0.87429	2.59014	0.00959377	0.165888	no
XLOC_001803	XLOC_001803	1	gene30901-v1.0-hybrid	Probable esterase PIR7A	LG1:1625836-1626809	C3	C4	NOTEST	0	0	0	0	1	1	no
XLOC_001319	XLOC_001319	1	gene01748-v1.0-hybrid	Alpha-protein kinase 2 (probable)	LG1:16266497-16267712	C3	C4	NOTEST	0	0	0	0	1	1	no
XLOC_001320	XLOC_001320	1	gene01749-v1.0-hybrid	Probable serine/threonine-protein kinase DDB_G0272254	LG1:16268634-16269896	C3	C4	NOTEST	0	0	0	0	1	1	no
XLOC_003048	XLOC_003048	1	gene01750-v1.0-hybrid	Protein Noxp20 (probable)	LG1:16270814-16278580	C3	C4	NOTEST	0.0500189	0.0716499	0.518491	-0.315618	0.752292	1	no
XLOC_003461	XLOC_003461	0	-		LG1:16281993-16282472	C3	C4	OK	1.81851	1.56757	-0.214227	0.379956	0.703978	0.999993	no
XLOC_000128	XLOC_000128	1	gene30902-v1.0-hybrid	hypothetical protein	LG1:1628349-1628760	C3	C4	NOTEST	0	0	0	0	1	1	no
XLOC_001321	XLOC_001321	1	gene01751-v1.0-hybrid	High mobility group protein HMG-I/HMG-Y (HMG-I(Y)) (probable)	LG1:16288682-16289120	C3	C4	NOTEST	0	0	0	0	1	1	no
XLOC_003049	XLOC_003049	1	gene01752-v1.0-hybrid	Sperm protamine-P1 (probable)	LG1:16293985-16295629	C3	C4	OK	109.382	101.574	-0.106841	0.954278	0.339943	0.924965	no
XLOC_000129	XLOC_000129	1	gene30903-v1.0-hybrid	Pentatricopeptide repeat-containing protein At5g21222 (similar to)	LG1:1629910-1633033	C3	C4	OK	0.702807	0.791711	0.171846	-0.299601	0.764481	0.999993	no
XLOC_001322	XLOC_001322	1	gene01753-v1.0-hybrid	GLABRA2 expression modulator (similar to)	LG1:16307449-16311225	C3	C4	OK	48.0361	42.5658	-0.174424	1.11077	0.266669	0.881157	no
XLOC_003050	XLOC_003050	1	gene01754-v1.0-hybrid	Adrenocortical dysplasia protein homolog (probable)	LG1:16320103-16321204	C3	C4	NOTEST	0.146827	0.0883478	-0.732853	0.625825	0.53143	1	no
XLOC_001804	XLOC_001804	1	gene30904-v1.0-hybrid	Phage-related minor tail protein (probable)	LG1:1633171-1634065	C3	C4	NOTEST	0	0	0	0	1	1	no
XLOC_003051	XLOC_003051	1	gene01755-v1.0-hybrid	PERQ amino acid-rich with GYF domain-containing protein 2 (probable)	LG1:16331895-16332277	C3	C4	NOTEST	0	0	0	0	1	1	no
XLOC_000130	XLOC_000130	0	-		LG1:1634523-1636125	C3	C4	OK	0.58616	0.38921	-0.590748	0.526447	0.598578	0.999993	no
XLOC_001323	XLOC_001323	1	gene01919-v1.0-hybrid	Inner membrane protein yiaW (probable)	LG1:16363478-16363866	C3	C4	NOTEST	0	0	0	0	1	1	no
XLOC_000131	XLOC_000131	1	gene30905-v1.0-hybrid	F-box/kelch-repeat protein At3g06240 (probable)	LG1:1636418-1637567	C3	C4	NOTEST	0	0	0	0	1	1	no
XLOC_001324	XLOC_001324	1	gene01920-v1.0-hybrid	ZF-HD homeobox protein At4g24660 (AtHB-22) (probable)	LG1:16365003-16365807	C3	C4	NOTEST	0.106244	0.0975922	-0.122545	0.0767448	0.938827	1	no
XLOC_003052	XLOC_003052	1	gene20224-v1.0-hybrid	Pre-mRNA-splicing factor ISY1 (probable)	LG1:16386205-16393436	C3	C4	NOTEST	0	0	0	0	1	1	no
XLOC_003053	XLOC_003053	1	gene34139-v1.0-hybrid	Reticulocyte-binding protein PFD0110w, Precursor (probable)	LG1:16386205-16393436	C3	C4	NOTEST	0.0113079	0	-1.79769e+308	-1.79769e+308	0.378272	1	no
XLOC_000132	XLOC_000132	1	gene30906-v1.0-hybrid	JmjC domain-containing histone demethylation protein 1 (similar to)	LG1:1639473-1640909	C3	C4	OK	1.70418	1.36305	-0.322239	1.04096	0.297894	0.897245	no
XLOC_001325	XLOC_001325	1	gene20225-v1.0-hybrid	Tryptophan synthase alpha chain (probable)	LG1:16396079-16401463	C3	C4	NOTEST	0	0	0	0	1	1	no
XLOC_003054	XLOC_003054	1	gene20226-v1.0-hybrid	Pre-mRNA-splicing factor CWC22 (probable)	LG1:16403329-16407875	C3	C4	OK	42.6308	42.915	0.00958681	-0.0510185	0.959311	0.999993	no
XLOC_001805	XLOC_001805	1	gene30907-v1.0-hybrid	F-box/kelch-repeat protein At3g06240 (probable)	LG1:1640982-1643224	C3	C4	OK	0.752222	0.128393	-2.55059	1.20699	0.227438	0.849269	no
XLOC_000133	XLOC_000133	1	gene30907-v1.0-hybrid	F-box/kelch-repeat protein At3g06240 (probable)	LG1:1640982-1643224	C3	C4	OK	1.01678	1.40391	0.465447	-0.776433	0.437494	0.968289	no
XLOC_003055	XLOC_003055	1	gene20227-v1.0-hybrid	Cyclin-dependent kinase B1-1 (CDKB1) (similar to)	LG1:16414565-16415986	C3	C4	NOTEST	0	0	0	0	1	1	no
XLOC_001326	XLOC_001326	1	gene20228-v1.0-hybrid	Polygalacturonase (PG), Precursor (putative)	LG1:16416928-16418526	C3	C4	NOTEST	0	0	0	0	1	1	no
XLOC_003056	XLOC_003056	1	gene20229-v1.0-hybrid	ABC transporter F family member 5 (ABC transporter ABCF.5) (similar to)	LG1:16418908-16425561	C3	C4	OK	18.7134	20.4639	0.129009	-0.994925	0.319773	0.915072	no
XLOC_003057	XLOC_003057	1	gene20230-v1.0-hybrid	Heterogeneous nuclear ribonucleoprotein D0 (hnRNP D0) (probable)	LG1:16427229-16429383	C3	C4	OK	33.1364	33.1811	0.0019473	-0.0141894	0.988679	0.999993	no
XLOC_000134	XLOC_000134	1	gene30908-v1.0-hybrid	Chloroplast processing peptidase, Precursor (similar to)	LG1:1643750-1647848	C3	C4	OK	6.38463	5.90053	-0.113758	0.440623	0.659486	0.999993	no
XLOC_001806	XLOC_001806	1	gene30909-v1.0-hybrid	hypothetical protein	LG1:1643750-1647848	C3	C4	OK	23.5025	24.3388	0.0504444	-0.294616	0.768287	0.999993	no
XLOC_001327	XLOC_001327	1	gene20231-v1.0-hybrid	ATP-dependent RNA helicase dhx8 (probable)	LG1:16444971-16448704	C3	C4	OK	408.598	375.556	-0.121652	0.699401	0.484301	0.976589	no
XLOC_001328	XLOC_001328	1	gene20233-v1.0-hybrid	PH domain leucine-rich repeat-containing protein phosphatase 2 (PHLPP-like) (probable)	LG1:16453745-16673728	C3	C4	FAIL	0	0	0	0	1	1	no
XLOC_001332	XLOC_001332	1	gene20240-v1.0-hybrid	Pescadillo homolog (probable)	LG1:16453745-16673728	C3	C4	FAIL	0	0	0	0	1	1	no
XLOC_001333	XLOC_001333	1	gene20243-v1.0-hybrid	Ribosomal protein S7, mitochondrial (probable)	LG1:16453745-16673728	C3	C4	FAIL	0	0	0	0	1	1	no
XLOC_001335	XLOC_001335	1	gene20250-v1.0-hybrid	Tetratricopeptide repeat protein 15 (TPR repeat protein 15) (probable)	LG1:16453745-16673728	C3	C4	FAIL	0	0	0	0	1	1	no
XLOC_001336	XLOC_001336	1	gene20252-v1.0-hybrid	Valyl-tRNA synthetase (ValRS) (probable)	LG1:16453745-16673728	C3	C4	FAIL	0	0	0	0	1	1	no
XLOC_001338	XLOC_001338	1	gene20255-v1.0-hybrid	Synaptic vesicle membrane protein VAT-1 homolog-like (similar to)	LG1:16453745-16673728	C3	C4	FAIL	0	0	0	0	1	1	no
XLOC_001339	XLOC_001339	1	gene20256-v1.0-hybrid	Protein kinase 3 (PK3) (similar to)	LG1:16453745-16673728	C3	C4	FAIL	0	0	0	0	1	1	no
XLOC_001340	XLOC_001340	1	gene20257-v1.0-hybrid	Sialidase (NA) (probable)	LG1:16453745-16673728	C3	C4	FAIL	0	0	0	0	1	1	no
XLOC_003059	XLOC_003059	1	gene20235-v1.0-hybrid	DNA topoisomerase 3-alpha (similar to)	LG1:16453745-16673728	C3	C4	FAIL	0	0	0	0	1	1	no
XLOC_003063	XLOC_003063	1	gene20242-v1.0-hybrid	Rap guanine nucleotide exchange factor 3 (cAMP-GEFI) (probable)	LG1:16453745-16673728	C3	C4	FAIL	0	0	0	0	1	1	no
XLOC_003065	XLOC_003065	1	gene20245-v1.0-hybrid	hypothetical protein	LG1:16453745-16673728	C3	C4	FAIL	0	0	0	0	1	1	no
XLOC_003066	XLOC_003066	1	gene20249-v1.0-hybrid	Leucine-rich repeat-containing protein 16C (probable)	LG1:16453745-16673728	C3	C4	FAIL	0	0	0	0	1	1	no
XLOC_003061	XLOC_003061	1	gene20239-v1.0-hybrid	TMV resistance protein N (similar to)	LG1:16453745-16673728	C3	C4	FAIL	0.00702904	0	0	0	1	1	no
XLOC_001329	XLOC_001329	1	gene20234-v1.0-hybrid	Endonuclease (probable)	LG1:16453745-16673728	C3	C4	FAIL	0.015553	0	0	0	1	1	no
XLOC_003060	XLOC_003060	1	gene20237-v1.0-hybrid	Laminin subunit beta-4, Precursor (probable)	LG1:16453745-16673728	C3	C4	FAIL	0.0250027	0.0112103	0	0	1	1	no
XLOC_001334	XLOC_001334	1	gene20248-v1.0-hybrid	DEAD-box ATP-dependent RNA helicase 40 (similar to)	LG1:16453745-16673728	C3	C4	FAIL	0.027603	0.0444382	0	0	1	1	no
XLOC_001331	XLOC_001331	1	gene20238-v1.0-hybrid	Pentatricopeptide repeat-containing protein At4g39530 (similar to)	LG1:16453745-16673728	C3	C4	FAIL	0.0814996	0.0977989	0	0	1	1	no
XLOC_003062	XLOC_003062	1	gene20241-v1.0-hybrid	TMV resistance protein N (similar to)	LG1:16453745-16673728	C3	C4	FAIL	0.196413	0.174488	0	0	1	1	no
XLOC_001337	XLOC_001337	1	gene20254-v1.0-hybrid	Structural maintenance of chromosomes protein 2-1 (AtSMC2-1) (similar to)	LG1:16453745-16673728	C3	C4	FAIL	1.08965	1.03041	0	0	1	1	no
XLOC_001341	XLOC_001341	1	gene20258-v1.0-hybrid	2-isopropylmalate synthase 2, chloroplastic, Precursor (similar to)	LG1:16453745-16673728	C3	C4	FAIL	9.59129	1.66057	0	0	1	1	no
XLOC_003064	XLOC_003064	1	gene20244-v1.0-hybrid	Acetolactate synthase small subunit (AHAS) (similar to)	LG1:16453745-16673728	C3	C4	FAIL	2.59462	3.08583	0	0	1	1	no
XLOC_001330	XLOC_001330	3	gene20236-v1.0-hybrid,gene20251-v1.0-hybrid,gene20259-v1.0-hybrid	2-isopropylmalate synthase 2, chloroplastic, Precursor (similar to) // 2-isopropylmalate synthase 2, chloroplastic, Precursor (similar to) // 2-isopropylmalate synthase 2, chloroplastic, Precursor (similar to)	LG1:16453745-16673728	C3	C4	FAIL	229.361	250.076	0	0	1	1	no
XLOC_003058	XLOC_003058	4	gene20232-v1.0-hybrid,gene20246-v1.0-hybrid,gene20247-v1.0-hybrid,gene20253-v1.0-hybrid	Developmentally-regulated GTP-binding protein 1 (DRG-1) (similar to) // Developmentally-regulated GTP-binding protein 1 homolog (DRG-1) (probable) // Developmentally-regulated GTP-binding protein 1 homolog (DRG-1) (similar to) // Developmentally-regulated GTP-binding protein 1 homolog (DRG-1) (probable)	LG1:16453745-16673728	C3	C4	FAIL	944.102	920.746	0	0	1	1	no
XLOC_001807	XLOC_001807	1	gene30910-v1.0-hybrid	Serine/threonine-protein kinase PKH3 (probable)	LG1:1652384-1655783	C3	C4	OK	94.4098	90.786	-0.0564665	0.46249	0.64373	0.999993	no
XLOC_000004	XLOC_000004	1	gene10024-v1.0-hybrid	1-aminocyclopropane-1-carboxylate oxidase homolog (probable)	LG1:16535-18204	C3	C4	OK	3.77206	3.84222	0.0265883	-0.106041	0.91555	0.999993	no
XLOC_000135	XLOC_000135	1	gene30911-v1.0-hybrid	Palmitoyl-monogalactosyldiacylglycerol delta-7 desaturase, chloroplastic, Precursor (similar to)	LG1:1660552-1661836	C3	C4	NOTEST	0	0	0	0	1	1	no
XLOC_001692	XLOC_001692	1	gene10057-v1.0-hybrid	Probable CCR4-associated factor 1 homolog 7 (putative)	LG1:166152-167351	C3	C4	OK	77.5937	64.7194	-0.261742	2.18913	0.0285877	0.330924	no
XLOC_001808	XLOC_001808	1	gene30912-v1.0-hybrid	hypothetical protein	LG1:1662156-1662786	C3	C4	NOTEST	0	0	0	0	1	1	no
XLOC_000136	XLOC_000136	1	gene30913-v1.0-hybrid	Putative F-box protein At4g09190 (probable)	LG1:1665559-1666558	C3	C4	NOTEST	0	0	0	0	1	1	no
XLOC_001342	XLOC_001342	1	gene20260-v1.0-hybrid	Pentatricopeptide repeat-containing protein At4g39530 (putative)	LG1:16677059-16679447	C3	C4	NOTEST	0.214165	0.236636	0.143946	-0.257162	0.797054	1	no
XLOC_003067	XLOC_003067	1	gene20261-v1.0-hybrid	TMV resistance protein N (probable)	LG1:16681099-16685192	C3	C4	NOTEST	0.0752354	0.129915	0.78808	-0.710514	0.477385	1	no
XLOC_001809	XLOC_001809	1	gene30914-v1.0-hybrid	3-hydroxyisobutyryl-CoA hydrolase, mitochondrial (HIB-CoA hydrolase), Precursor (probable)	LG1:1668200-1669850	C3	C4	OK	0.715523	0.823135	0.202131	-0.244466	0.80687	0.999993	no
XLOC_003068	XLOC_003068	1	gene20262-v1.0-hybrid	Integrase (probable)	LG1:16687303-16688097	C3	C4	NOTEST	0	0	0	0	1	1	no
XLOC_003069	XLOC_003069	1	gene20263-v1.0-hybrid	TMV resistance protein N (similar to)	LG1:16702322-16703248	C3	C4	NOTEST	0.234157	0.117208	-0.998398	0.63328	0.526551	1	no
XLOC_000137	XLOC_000137	1	gene30915-v1.0-hybrid	Putative F-box protein At1g65770 (probable)	LG1:1670254-1671442	C3	C4	NOTEST	0	0	0	0	1	1	no
XLOC_001343	XLOC_001343	1	gene21088-v1.0-hybrid	Putative receptor protein kinase ZmPK1, Precursor (probable)	LG1:16725867-16728204	C3	C4	OK	0.189593	0.387817	1.03247	-1.62304	0.10458	0.652705	no
XLOC_003070	XLOC_003070	1	gene21089-v1.0-hybrid	Putative receptor protein kinase ZmPK1, Precursor (probable)	LG1:16729315-16731670	C3	C4	NOTEST	0.046342	0.0501061	0.112664	-0.0935815	0.925442	1	no
XLOC_000138	XLOC_000138	1	gene30916-v1.0-hybrid	PREDICTED: similar to CG6040-PA isoform 2	LG1:1672970-1673844	C3	C4	NOTEST	0	0	0	0	1	1	no
XLOC_003071	XLOC_003071	1	gene21090-v1.0-hybrid	UPF0235 protein C15orf40 homolog (similar to)	LG1:16734073-16736720	C3	C4	OK	23.2311	18.7262	-0.310997	1.91442	0.0555669	0.480641	no
XLOC_000139	XLOC_000139	0	-		LG1:1674034-1674261	C3	C4	OK	184.562	139.289	-0.406023	0.584386	0.558961	0.993775	no
XLOC_001344	XLOC_001344	1	gene21091-v1.0-hybrid	Ethylene-responsive transcription factor ABR1 (probable)	LG1:16742757-16744824	C3	C4	OK	1.51915	0.930178	-0.707688	1.40813	0.159093	0.761939	no
XLOC_000140	XLOC_000140	1	gene30917-v1.0-hybrid	Ribonucleoprotein RB97D (similar to)	LG1:1674507-1675796	C3	C4	NOTEST	0	0	0	0	1	1	no
XLOC_003072	XLOC_003072	1	gene21092-v1.0-hybrid	26S proteasome non-ATPase regulatory subunit 12 (probable)	LG1:16746030-16751423	C3	C4	OK	27.6453	26.0337	-0.0866591	0.600922	0.547892	0.988991	no
XLOC_001345	XLOC_001345	0	-		LG1:16751625-16753330	C3	C4	OK	4.34846	2.71879	-0.677538	1.88792	0.0590364	0.498626	no
XLOC_003073	XLOC_003073	0	-		LG1:16751625-16753330	C3	C4	OK	4.04592	2.87695	-0.49193	1.50426	0.132514	0.717688	no
XLOC_001346	XLOC_001346	1	gene21093-v1.0-hybrid	Anthranilate phosphoribosyltransferase (probable)	LG1:16753905-16758841	C3	C4	OK	3.36373	3.14126	-0.098721	0.28877	0.772758	0.999993	no
XLOC_001810	XLOC_001810	1	gene30918-v1.0-hybrid	Branchpoint-bridging protein (probable)	LG1:1676076-1683467	C3	C4	OK	1.30929	1.40377	0.100527	-0.0861074	0.931381	0.999993	no
XLOC_001811	XLOC_001811	1	gene30920-v1.0-hybrid	DNA ligase 1 (probable)	LG1:1676076-1683467	C3	C4	OK	3.35597	3.68887	0.136447	-0.596582	0.550786	0.990786	no
XLOC_000141	XLOC_000141	1	gene30919-v1.0-hybrid	Dynein light chain 1, cytoplasmic (similar to)	LG1:1676076-1683467	C3	C4	OK	77.9684	85.4968	0.132982	-0.91266	0.361421	0.940532	no
XLOC_001348	XLOC_001348	1	gene21095-v1.0-hybrid	3-isopropylmalate dehydratase large subunit (IPMI) (probable)	LG1:16762310-16785076	C3	C4	OK	2.3935	2.74721	0.198848	-0.108543	0.913565	0.999993	no
XLOC_001347	XLOC_001347	2	gene21094-v1.0-hybrid,gene21096-v1.0-hybrid	60S ribosomal protein L13a-4 (putative) // 60S ribosomal protein L13a-4 (putative)	LG1:16762310-16785076	C3	C4	OK	446.626	387.258	-0.205774	1.52425	0.127447	0.708603	no
XLOC_001349	XLOC_001349	1	gene21097-v1.0-hybrid	Probable DNA replication complex GINS protein PSF2	LG1:16789572-16793975	C3	C4	NOTEST	0	0	0	0	1	1	no
XLOC_003074	XLOC_003074	1	gene21098-v1.0-hybrid	B-cell antigen receptor complex-associated protein alpha chain, Precursor (probable)	LG1:16795824-16797612	C3	C4	OK	1.75058	0.985072	-0.829533	1.27958	0.200694	0.820858	no
XLOC_001350	XLOC_001350	1	gene21099-v1.0-hybrid	Nebulin-related-anchoring protein (N-RAP) (probable)	LG1:16798707-16799061	C3	C4	NOTEST	0	0	0	0	1	1	no
XLOC_003075	XLOC_003075	1	gene21100-v1.0-hybrid	hypothetical protein	LG1:16803475-16805114	C3	C4	NOTEST	0.0198821	0.0386385	0.95857	-0.306811	0.758987	1	no
XLOC_003076	XLOC_003076	1	gene34127-v1.0-hybrid	POU domain, class 2, transcription factor 1 (Oct-1) (probable)	LG1:16806412-16812151	C3	C4	NOTEST	0	0	0	0	1	1	no
XLOC_001351	XLOC_001351	1	gene21101-v1.0-hybrid	Ubiquitin carboxyl-terminal hydrolase 27 (AtUBP27) (probable)	LG1:16819251-16824446	C3	C4	OK	2.68728	2.44558	-0.135966	0.422044	0.672993	0.999993	no
XLOC_003077	XLOC_003077	1	gene34128-v1.0-hybrid	PHD finger protein 23 (probable)	LG1:16825091-16826581	C3	C4	OK	1.01441	0.827455	-0.293894	0.357945	0.720384	0.999993	no
XLOC_003078	XLOC_003078	1	gene21102-v1.0-hybrid	Chaperone protein htpG (probable)	LG1:16827579-16827939	C3	C4	OK	1.07896	0.570469	-0.919422	0.578578	0.562874	0.994652	no
XLOC_003080	XLOC_003080	1	gene21105-v1.0-hybrid	PAXIP1-associated protein 1 (probable)	LG1:16834214-16849309	C3	C4	NOTEST	0	0	0	0	1	1	no
XLOC_003079	XLOC_003079	1	gene21104-v1.0-hybrid	6(G)-fructosyltransferase (6GFT) (probable)	LG1:16834214-16849309	C3	C4	NOTEST	0.168286	0	-1.79769e+308	-1.79769e+308	0.370874	1	no
XLOC_003081	XLOC_003081	1	gene21106-v1.0-hybrid	Ethylene receptor	LG1:16834214-16849309	C3	C4	OK	0.69501	0.509526	-0.447878	0.079569	0.93658	0.999993	no
XLOC_001352	XLOC_001352	2	gene21103-v1.0-hybrid,gene21106-v1.0-hybrid	Ethylene receptor (similar to) // Ethylene receptor	LG1:16834214-16849309	C3	C4	OK	38.2124	41.9555	0.13482	-0.983655	0.325285	0.918533	no
XLOC_003083	XLOC_003083	1	gene21108-v1.0-hybrid	Putative DNA helicase INO80 (probable)	LG1:16849853-16882849	C3	C4	NOTEST	0	0	0	0	1	1	no
XLOC_003082	XLOC_003082	2	gene21107-v1.0-hybrid,gene21109-v1.0-hybrid	Shikimate dehydrogenase, Precursor (similar to) // Shikimate dehydrogenase, Precursor (similar to)	LG1:16849853-16882849	C3	C4	OK	41.016	42.2993	0.0444494	-0.340319	0.733616	0.999993	no
XLOC_001693	XLOC_001693	1	gene10058-v1.0-hybrid	UPF0549 protein C20orf43 homolog (probable)	LG1:168602-169730	C3	C4	OK	17.4569	15.8967	-0.135073	0.905422	0.365242	0.940846	no
XLOC_000142	XLOC_000142	1	gene30921-v1.0-hybrid	Rop guanine nucleotide exchange factor 1 (RopGEF1) (probable)	LG1:1686845-1688982	C3	C4	NOTEST	0	0	0	0	1	1	no
XLOC_001353	XLOC_001353	1	gene21110-v1.0-hybrid	Ribulose bisphosphate carboxylase large chain (RuBisCO large subunit) (probable)	LG1:16885658-16886306	C3	C4	NOTEST	0	0	0	0	1	1	no
XLOC_003084	XLOC_003084	1	gene21111-v1.0-hybrid	Homeotic protein spalt-major (probable)	LG1:16891223-16893289	C3	C4	NOTEST	0	0	0	0	1	1	no
XLOC_003085	XLOC_003085	1	gene21112-v1.0-hybrid	Fetuin-B, Precursor (probable)	LG1:16895951-16904026	C3	C4	OK	2.74978	2.70566	-0.0233363	0.0942001	0.92495	0.999993	no
XLOC_000143	XLOC_000143	1	gene30922-v1.0-hybrid	F-box protein At2g02240 (probable)	LG1:1690066-1690864	C3	C4	NOTEST	0	0	0	0	1	1	no
XLOC_001354	XLOC_001354	1	gene21113-v1.0-hybrid	DNA repair helicase XPB2 (AtXPB2) (probable)	LG1:16907746-16909842	C3	C4	NOTEST	0	0	0	0	1	1	no
XLOC_001355	XLOC_001355	0	-		LG1:16910115-16910693	C3	C4	OK	13.8535	36.2794	1.3889	-1.12851	0.259105	0.871842	no
XLOC_001812	XLOC_001812	2	gene30923-v1.0-hybrid,gene30924-v1.0-hybrid	Probable protein ABIL5 // Pentatricopeptide repeat-containing protein At2g32230, mitochondrial, Precursor (probable)	LG1:1691346-1698994	C3	C4	OK	5.26079	4.1837	-0.330503	1.72666	0.084228	0.592736	no
XLOC_003086	XLOC_003086	1	gene34129-v1.0-hybrid	Nucleoprotein TPR (probable)	LG1:16917704-16920176	C3	C4	NOTEST	0.000818977	0	-1.79769e+308	-1.79769e+308	0.439722	1	no
XLOC_001356	XLOC_001356	1	gene21114-v1.0-hybrid	hypothetical protein	LG1:16924782-16925432	C3	C4	OK	1.87328	2.14328	0.194254	-0.247932	0.804187	0.999993	no
XLOC_003087	XLOC_003087	2	gene21115-v1.0-hybrid,gene21116-v1.0-hybrid	Probable serine/threonine-protein kinase At1g54610 (similar to) // TSL-kinase interacting protein 1 (probable)	LG1:16925924-16935907	C3	C4	OK	9.84364	9.0612	-0.11949	0.549435	0.582707	0.998966	no
XLOC_003462	XLOC_003462	0	-		LG1:16937296-16937907	C3	C4	OK	2.13544	0.665277	-1.68251	2.81458	0.00488403	0.105768	no
XLOC_001358	XLOC_001358	1	gene21117-v1.0-hybrid	Integrator complex subunit 4 homolog (probable)	LG1:16942508-16946832	C3	C4	OK	1.35559	0	-1.79769e+308	-1.79769e+308	0.449479	0.971849	no
XLOC_001357	XLOC_001357	1	gene21118-v1.0-hybrid	hypothetical protein	LG1:16942508-16946832	C3	C4	OK	207.484	178.494	-0.217125	1.71151	0.0869879	0.600377	no
XLOC_001359	XLOC_001359	1	gene21119-v1.0-hybrid	Systemin receptor SR160, Precursor (putative)	LG1:16955810-16959365	C3	C4	OK	11.4566	15.6382	0.448895	-3.55878	0.000372583	0.0156837	yes
XLOC_003088	XLOC_003088	1	gene21120-v1.0-hybrid	50S ribosomal protein L1P (probable)	LG1:16963476-16965014	C3	C4	NOTEST	0	0	0	0	1	1	no
XLOC_001360	XLOC_001360	1	gene21121-v1.0-hybrid	Probable NADP-dependent oxidoreductase P1 (putative)	LG1:16970962-16972680	C3	C4	NOTEST	0.166155	0.016897	-3.29769	1.29294	0.196033	1	no
XLOC_003089	XLOC_003089	1	gene21122-v1.0-hybrid	Putative F-box/FBD/LRR-repeat protein At4g03220 (probable)	LG1:16973207-16974044	C3	C4	NOTEST	0	0	0	0	1	1	no
XLOC_001361	XLOC_001361	1	gene21123-v1.0-hybrid	Nuclear migration protein nudC (similar to)	LG1:16976407-16977194	C3	C4	NOTEST	0	0.0450248	1.79769e+308	1.79769e+308	0.206771	1	no
XLOC_003090	XLOC_003090	1	gene21124-v1.0-hybrid	Probable WRKY transcription factor 13	LG1:16977329-16981137	C3	C4	OK	31.79	31.3372	-0.0206971	0.115072	0.908388	0.999993	no
XLOC_003091	XLOC_003091	1	gene21125-v1.0-hybrid	E3 ubiquitin-protein ligase Mdm2 (probable)	LG1:16987325-16988604	C3	C4	NOTEST	0	0	0	0	1	1	no
XLOC_003092	XLOC_003092	1	gene21126-v1.0-hybrid	Zinc finger A20 and AN1 domain-containing stress-associated protein 6 (OsSAP6) (probable)	LG1:16990445-16992128	C3	C4	OK	125.73	132.88	0.0797883	-0.542762	0.587294	0.999598	no
XLOC_001813	XLOC_001813	1	gene30925-v1.0-hybrid	Terminal uridylyltransferase 4 (TUTase 4) (probable)	LG1:1699831-1700428	C3	C4	OK	4.67051	3.17619	-0.556283	1.67419	0.0940929	0.622116	no
XLOC_001362	XLOC_001362	1	gene21127-v1.0-hybrid	Reticulocyte-binding protein 2, Precursor (probable)	LG1:17015079-17015838	C3	C4	NOTEST	0	0.0629313	1.79769e+308	1.79769e+308	0.15719	1	no
XLOC_003093	XLOC_003093	1	gene21128-v1.0-hybrid	Histone-lysine N-methyltransferase MLL4 (WBP-7) (probable)	LG1:17020219-17039735	C3	C4	OK	1.76039	2.46202	0.483947	-0.411828	0.680466	0.999993	no
XLOC_001363	XLOC_001363	1	gene21129-v1.0-hybrid	Spatacsin (probable)	LG1:17020219-17039735	C3	C4	OK	4.95244	7.25661	0.551156	-3.76516	0.000166441	0.00829015	yes
XLOC_001814	XLOC_001814	1	gene30926-v1.0-hybrid	3-hydroxyacyl-CoA dehydrogenase (similar to)	LG1:1702507-1711423	C3	C4	OK	312.852	280.801	-0.155929	1.33849	0.180736	0.796383	no
XLOC_001365	XLOC_001365	1	gene34130-v1.0-hybrid	Putative disease resistance protein RGA4 (probable)	LG1:17042387-17051228	C3	C4	NOTEST	0.00542386	0	-1.79769e+308	-1.79769e+308	0.412962	1	no
XLOC_001364	XLOC_001364	1	gene21130-v1.0-hybrid	Phosphoribosylformylglycinamidine cyclo-ligase, chloroplastic/mitochondrial (AIRS), Precursor (similar to)	LG1:17042387-17051228	C3	C4	OK	25.4626	22.8086	-0.158801	0.911442	0.362063	0.940846	no
XLOC_001366	XLOC_001366	1	gene21131-v1.0-hybrid	Probable fructokinase-2 (similar to)	LG1:17051268-17051734	C3	C4	NOTEST	0	8.92442e-06	1.79769e+308	1.79769e+308	0.496947	1	no
XLOC_003094	XLOC_003094	1	gene21132-v1.0-hybrid	S-adenosylmethionine mitochondrial carrier protein (probable)	LG1:17052129-17059018	C3	C4	OK	5.7751	5.8938	0.0293502	-0.135092	0.892539	0.999993	no
XLOC_000022	XLOC_000022	1	gene10060-v1.0-hybrid	NADP-dependent glyceraldehyde-3-phosphate dehydrogenase	LG1:170537-181480	C3	C4	OK	9.38263	11.2856	0.266414	-0.973716	0.330198	0.921034	no
XLOC_000021	XLOC_000021	2	gene10059-v1.0-hybrid,gene10061-v1.0-hybrid	40S ribosomal protein S12 (similar to) // 40S ribosomal protein S12 (similar to)	LG1:170537-181480	C3	C4	OK	149.998	121.176	-0.307844	2.1784	0.0293763	0.335508	no
XLOC_001367	XLOC_001367	1	gene21133-v1.0-hybrid	Glucan endo-1,3-beta-glucosidase 8 ((1->3)-beta-glucanase 8), Precursor (putative)	LG1:17059976-17061550	C3	C4	NOTEST	0.0106866	0.0172218	0.688435	-0.233343	0.815495	1	no
XLOC_001368	XLOC_001368	1	gene21134-v1.0-hybrid	Glucan endo-1,3-beta-glucosidase 8 ((1->3)-beta-glucanase 8), Precursor (similar to)	LG1:17062469-17064644	C3	C4	NOTEST	0	0	0	0	1	1	no
XLOC_001369	XLOC_001369	1	gene21135-v1.0-hybrid	Probable tRNA(His) guanylyltransferase	LG1:17065586-17074023	C3	C4	OK	2.39438	2.067	-0.212113	0.594253	0.552343	0.990911	no
XLOC_001370	XLOC_001370	1	gene21136-v1.0-hybrid	Wall-associated receptor kinase-like 8, Precursor (probable)	LG1:17076017-17076970	C3	C4	NOTEST	0	0.0183775	1.79769e+308	1.79769e+308	0.27601	1	no
XLOC_001371	XLOC_001371	1	gene21137-v1.0-hybrid	BI1-like protein (probable)	LG1:17079200-17080955	C3	C4	OK	1.88761	2.33671	0.307913	-0.677797	0.497901	0.980782	no
XLOC_003095	XLOC_003095	1	gene21138-v1.0-hybrid	Violaxanthin de-epoxidase, chloroplastic, Precursor (probable)	LG1:17088326-17090469	C3	C4	OK	3.82306	4.05796	0.08603	-0.423552	0.671893	0.999993	no
XLOC_001372	XLOC_001372	1	gene21139-v1.0-hybrid	Dedicator of cytokinesis protein 6 (probable)	LG1:17090739-17092423	C3	C4	NOTEST	0.0184467	0	-1.79769e+308	-1.79769e+308	0.288524	1	no
XLOC_003096	XLOC_003096	1	gene21140-v1.0-hybrid	Putative phosphatidylinositol N-acetylglucosaminyltransferase subunit C (PIG-C) (probable)	LG1:17093879-17094776	C3	C4	NOTEST	0.100487	0.0574346	-0.807013	0.448855	0.653537	1	no
XLOC_003097	XLOC_003097	1	gene21141-v1.0-hybrid	Transmembrane and TPR repeat-containing protein 1 (probable)	LG1:17096060-17098556	C3	C4	OK	9.57683	9.80151	0.0334559	-0.194471	0.845807	0.999993	no
XLOC_001373	XLOC_001373	1	gene21142-v1.0-hybrid	UPF0202 protein At3g57940 (similar to)	LG1:17099269-17109542	C3	C4	OK	9.05238	7.5592	-0.260065	1.83526	0.0664667	0.528001	no
XLOC_001374	XLOC_001374	1	gene21143-v1.0-hybrid	Pheromone-regulated membrane protein 3 (probable)	LG1:17111880-17115819	C3	C4	NOTEST	0.00841419	0.00690007	-0.286215	0.0784119	0.9375	1	no
XLOC_000144	XLOC_000144	1	gene30927-v1.0-hybrid	Protein lin-54 homolog (probable)	LG1:1711673-1717059	C3	C4	OK	1.13556	0	-1.79769e+308	-1.79769e+308	0.152669	0.754026	no
XLOC_001815	XLOC_001815	1	gene30927-v1.0-hybrid	Protein lin-54 homolog (probable)	LG1:1711673-1717059	C3	C4	OK	7.84237	8.0427	0.0363905	-0.204501	0.837962	0.999993	no
XLOC_003098	XLOC_003098	1	gene21144-v1.0-hybrid	SVP1-like protein 2 (probable)	LG1:17117314-17117738	C3	C4	NOTEST	0	0	0	0	1	1	no
XLOC_003099	XLOC_003099	1	gene21145-v1.0-hybrid	Probable ATP synthase 24 kDa subunit, mitochondrial, Precursor (putative)	LG1:17118371-17121637	C3	C4	OK	409.756	386.232	-0.0852945	0.776929	0.437201	0.968289	no
XLOC_003101	XLOC_003101	1	gene21148-v1.0-hybrid	Ras-related protein Rab7 (similar to)	LG1:17122151-17131007	C3	C4	OK	0.10732	0.378704	1.81916	-0.481527	0.630142	0.999993	no
XLOC_001375	XLOC_001375	1	gene21147-v1.0-hybrid	DNA-directed RNA polymerase III subunit rpc8 (RNA polymerase III subunit C8) (probable)	LG1:17122151-17131007	C3	C4	OK	22.7345	19.3253	-0.234397	1.05791	0.290095	0.891142	no
XLOC_003100	XLOC_003100	1	gene21146-v1.0-hybrid	Iron-sulfur assembly protein IscA, chloroplastic, Precursor (similar to)	LG1:17122151-17131007	C3	C4	OK	94.076	80.3633	-0.227291	0.981905	0.326147	0.918533	no
XLOC_003102	XLOC_003102	1	gene21149-v1.0-hybrid	Splicing factor 3A subunit 3 (SAP 61) (probable)	LG1:17133553-17135032	C3	C4	NOTEST	0.00965889	0	-1.79769e+308	-1.79769e+308	0.288524	1	no
XLOC_003103	XLOC_003103	1	gene34097-v1.0-hybrid	Nucleocapsid protein (probable)	LG1:17148016-17148780	C3	C4	NOTEST	0.00107595	0	-1.79769e+308	-1.79769e+308	0.469958	1	no
XLOC_003104	XLOC_003104	1	gene20694-v1.0-hybrid	E3 ubiquitin-protein ligase UBR2 (probable)	LG1:17151481-17154787	C3	C4	NOTEST	0	0	0	0	1	1	no
XLOC_001376	XLOC_001376	1	gene20695-v1.0-hybrid	Spore coat protein SP85, Precursor (probable)	LG1:17162317-17162603	C3	C4	NOTEST	0	0	0	0	1	1	no
XLOC_001377	XLOC_001377	1	gene20696-v1.0-hybrid	Probable mannitol dehydrogenase (similar to)	LG1:17168015-17170727	C3	C4	OK	18.2526	12.3693	-0.561345	3.74675	0.00017914	0.00880046	yes
XLOC_001378	XLOC_001378	1	gene20697-v1.0-hybrid	Probable mannitol dehydrogenase (putative)	LG1:17173183-17175427	C3	C4	NOTEST	0.034155	0.0829255	1.27972	-0.660186	0.509135	1	no
XLOC_001816	XLOC_001816	1	gene30928-v1.0-hybrid	TATA-binding protein-associated factor 2N (probable)	LG1:1718273-1721960	C3	C4	OK	20.6246	19.7952	-0.059217	0.308343	0.757821	0.999993	no
XLOC_001379	XLOC_001379	1	gene20698-v1.0-hybrid	Probable mannitol dehydrogenase (putative)	LG1:17184905-17186462	C3	C4	OK	379.874	425.766	0.164538	-1.50333	0.132755	0.717688	no
XLOC_003105	XLOC_003105	1	gene20699-v1.0-hybrid	Metalloendoproteinase 1, Precursor (probable)	LG1:17188264-17189391	C3	C4	OK	128.424	137.568	0.099239	-0.856745	0.391586	0.950334	no
XLOC_003463	XLOC_003463	0	-		LG1:17190930-17191176	C3	C4	OK	1.91549	1.44085	-0.410795	0.362195	0.717206	0.999993	no
XLOC_001380	XLOC_001380	1	gene20700-v1.0-hybrid	Probable mannitol dehydrogenase	LG1:17192736-17194207	C3	C4	OK	1583.22	954.758	-0.729659	6.31192	2.75591e-10	6.50214e-08	yes
XLOC_003106	XLOC_003106	1	gene20701-v1.0-hybrid	Probable elongator complex protein 4 (ELP4)	LG1:17194430-17196906	C3	C4	OK	4.38983	4.42297	0.0108473	-0.04721	0.962346	0.999993	no
XLOC_001381	XLOC_001381	1	gene20702-v1.0-hybrid	Probable mannitol dehydrogenase (putative)	LG1:17198890-17200512	C3	C4	NOTEST	0.329292	0.2872	-0.197312	0.244778	0.806628	1	no
XLOC_001382	XLOC_001382	1	gene20703-v1.0-hybrid	Dof zinc finger protein DOF5.7 (AtDOF5.7) (probable)	LG1:17205494-17206595	C3	C4	NOTEST	0.0409721	0.06795	0.729831	-0.394277	0.693376	1	no
XLOC_003107	XLOC_003107	1	gene20704-v1.0-hybrid	Kinesin-like protein KIFC3 (probable)	LG1:17213305-17219310	C3	C4	NOTEST	0.161187	0.172933	0.101483	-0.192072	0.847686	1	no
XLOC_001383	XLOC_001383	1	gene20705-v1.0-hybrid	Protein Wnt-8b, Precursor (probable)	LG1:17219843-17220971	C3	C4	NOTEST	0	0.187357	1.79769e+308	1.79769e+308	0.208549	1	no
XLOC_003108	XLOC_003108	1	gene20706-v1.0-hybrid	Probable cytoplasmic aconitate hydratase (Aconitase)	LG1:17222470-17223028	C3	C4	NOTEST	0.307684	0.246665	-0.318898	0.225481	0.821605	1	no
XLOC_001384	XLOC_001384	1	gene20707-v1.0-hybrid	Methylmalonate-semialdehyde dehydrogenase [acylating], mitochondrial (MMSDH), Precursor (similar to)	LG1:17225794-17236595	C3	C4	OK	3.04905	3.78955	0.313663	-1.25262	0.210343	0.833331	no
XLOC_001817	XLOC_001817	1	gene30929-v1.0-hybrid	hypothetical protein	LG1:1722648-1725068	C3	C4	OK	54.4342	43.571	-0.321147	2.30456	0.021191	0.281047	no
XLOC_001385	XLOC_001385	1	gene20708-v1.0-hybrid	hypothetical protein	LG1:17243524-17246105	C3	C4	OK	1.12835	1.55444	0.462189	-1.15124	0.249632	0.863929	no
XLOC_001386	XLOC_001386	1	gene20709-v1.0-hybrid	Probable 1-deoxy-D-xylulose-5-phosphate synthase, chloroplastic (1-deoxyxylulose-5-phosphate synthase), Precursor (similar to)	LG1:17246653-17259036	C3	C4	OK	23.4812	25.7509	0.133114	-0.786908	0.431336	0.964858	no
XLOC_001818	XLOC_001818	1	gene30930-v1.0-hybrid	Probable inactive receptor kinase At4g23740, Precursor	LG1:1725479-1727449	C3	C4	NOTEST	0	0	0	0	1	1	no
XLOC_003109	XLOC_003109	1	gene20710-v1.0-hybrid	Pentatricopeptide repeat-containing protein At5g65570 (putative)	LG1:17259640-17261800	C3	C4	NOTEST	0.353614	0.341245	-0.0513696	0.108827	0.913339	1	no
XLOC_003110	XLOC_003110	1	gene34098-v1.0-hybrid	Sulfotransferase 17 (AtSOT17) (probable)	LG1:17263915-17264839	C3	C4	NOTEST	0	0	0	0	1	1	no
XLOC_001387	XLOC_001387	1	gene20711-v1.0-hybrid	Bone morphogenetic protein 8B (BMP-8B), Precursor (probable)	LG1:17265476-17266956	C3	C4	NOTEST	0	0.0395939	1.79769e+308	1.79769e+308	0.287349	1	no
XLOC_000145	XLOC_000145	1	gene30931-v1.0-hybrid	Probable plastidic glucose transporter 2 (putative)	LG1:1727564-1732294	C3	C4	OK	140.086	134.25	-0.061388	0.489747	0.624313	0.999993	no
XLOC_001389	XLOC_001389	1	gene20723-v1.0-hybrid	Transcription factor GLABRA 3 (bHLH 1) (probable)	LG1:17280872-17314323	C3	C4	NOTEST	0	0	0	0	1	1	no
XLOC_003111	XLOC_003111	1	gene20722-v1.0-hybrid	Cobyric acid synthase (probable)	LG1:17280872-17314323	C3	C4	NOTEST	0	0	0	0	1	1	no
XLOC_003112	XLOC_003112	1	gene20724-v1.0-hybrid	Glutamate 5-kinase (GK) (probable)	LG1:17280872-17314323	C3	C4	NOTEST	0	0	0	0	1	1	no
XLOC_001388	XLOC_001388	3	gene20721-v1.0-hybrid,gene20725-v1.0-hybrid,gene20726-v1.0-hybrid	Anthocyanidin 3-O-glucosyltransferase (probable) // Anthocyanidin 3-O-glucosyltransferase (probable) // Anthocyanidin 3-O-glucosyltransferase (probable)	LG1:17280872-17314323	C3	C4	OK	234.096	203.564	-0.201614	1.59028	0.111772	0.671949	no
XLOC_001390	XLOC_001390	1	gene20727-v1.0-hybrid	Segmentation polarity homeobox protein engrailed (probable)	LG1:17317764-17319563	C3	C4	NOTEST	0	0	0	0	1	1	no
XLOC_001391	XLOC_001391	1	gene20728-v1.0-hybrid	Anthocyanidin 3-O-glucosyltransferase (probable)	LG1:17323511-17324199	C3	C4	NOTEST	0	0	0	0	1	1	no
XLOC_000147	XLOC_000147	1	gene30933-v1.0-hybrid	Zinc finger CCCH domain-containing protein 15 (probable)	LG1:1733024-1753893	C3	C4	NOTEST	0	0	0	0	1	1	no
XLOC_001819	XLOC_001819	1	gene30934-v1.0-hybrid	F-box/LRR-repeat protein At5g22700 (probable)	LG1:1733024-1753893	C3	C4	NOTEST	0	0	0	0	1	1	no
XLOC_000146	XLOC_000146	1	gene30932-v1.0-hybrid	DnaJ homolog subfamily C member 13 (RME-8) (probable)	LG1:1733024-1753893	C3	C4	OK	9.08692	12.412	0.449869	-3.48621	0.000489921	0.0195217	yes
XLOC_001392	XLOC_001392	1	gene16182-v1.0-hybrid	DNA cross-link repair 1B protein (chSNM1B) (probable)	LG1:17355161-17359932	C3	C4	OK	1.86509	2.05214	0.13789	-0.419434	0.674899	0.999993	no
XLOC_003113	XLOC_003113	1	gene16183-v1.0-hybrid	NAD(P)H-quinone oxidoreductase subunit O (probable)	LG1:17359994-17362512	C3	C4	NOTEST	0.0902465	0.117731	0.383547	-0.256584	0.7975	1	no
XLOC_001393	XLOC_001393	1	gene16184-v1.0-hybrid	GDP-mannose transporter (similar to)	LG1:17364346-17371114	C3	C4	OK	30.6021	28.3602	-0.109761	0.7442	0.456755	0.972684	no
XLOC_001394	XLOC_001394	1	gene16185-v1.0-hybrid	Photosystem I reaction center subunit N, chloroplastic (PSI-N), Precursor (putative)	LG1:17371681-17377033	C3	C4	OK	8.11145	7.58242	-0.0973007	0.339641	0.734127	0.999993	no
XLOC_003114	XLOC_003114	1	gene16186-v1.0-hybrid	Probable polygalacturonase (PG)	LG1:17371681-17377033	C3	C4	OK	28.0865	25.7534	-0.125111	0.853661	0.393293	0.950334	no
XLOC_001395	XLOC_001395	0	-		LG1:17386271-17397378	C3	C4	OK	0.753221	1.87148	1.31304	-1.34605	0.178286	0.79366	no
XLOC_003115	XLOC_003115	1	gene16187-v1.0-hybrid	Laccase-15, Precursor (similar to)	LG1:17386271-17397378	C3	C4	OK	93.2911	86.0643	-0.116326	0.746912	0.455117	0.972684	no
XLOC_001396	XLOC_001396	1	gene16188-v1.0-hybrid	Protein FAR1-RELATED SEQUENCE 5 (probable)	LG1:17399746-17401998	C3	C4	NOTEST	0	0	0	0	1	1	no
XLOC_003116	XLOC_003116	1	gene16189-v1.0-hybrid	RING finger protein 103 (Zfp-103) (similar to)	LG1:17404648-17406834	C3	C4	NOTEST	0	0	0	0	1	1	no
XLOC_003117	XLOC_003117	1	gene16190-v1.0-hybrid	GP2, Precursor (probable)	LG1:17417193-17420222	C3	C4	NOTEST	0	0	0	0	1	1	no
XLOC_003118	XLOC_003118	1	gene16191-v1.0-hybrid	COPII coat assembly protein SEC16 (probable)	LG1:17421594-17421918	C3	C4	NOTEST	0	0	0	0	1	1	no
XLOC_001397	XLOC_001397	1	gene16192-v1.0-hybrid	GTP-binding protein yptV3 (similar to)	LG1:17422393-17427489	C3	C4	OK	122.283	115.138	-0.086852	0.72485	0.468544	0.974492	no
XLOC_003119	XLOC_003119	1	gene16193-v1.0-hybrid	Ras guanine nucleotide exchange factor G (probable)	LG1:17429057-17429633	C3	C4	NOTEST	0.0292775	0.0924358	1.65866	-0.604474	0.545528	1	no
XLOC_003120	XLOC_003120	1	gene16194-v1.0-hybrid	Chromatin modification-related protein eaf-6 (probable)	LG1:17431747-17436043	C3	C4	OK	6.62913	8.13992	0.296196	-1.66198	0.0965172	0.629728	no
XLOC_001398	XLOC_001398	1	gene16195-v1.0-hybrid	IMP cyclohydrolase (probable)	LG1:17438227-17442994	C3	C4	OK	37.3911	38.0071	0.0235716	-0.137062	0.890982	0.999993	no
XLOC_003121	XLOC_003121	1	gene16196-v1.0-hybrid	U-box domain-containing protein 26 (probable)	LG1:17444610-17445924	C3	C4	OK	11.7733	10.228	-0.202992	1.25568	0.209231	0.832235	no
XLOC_003122	XLOC_003122	1	gene16197-v1.0-hybrid	K(+)/H(+) antiporter 13 (AtCHX13) (probable)	LG1:17451036-17455130	C3	C4	NOTEST	0.0149894	0.00482052	-1.63668	0.543802	0.586577	1	no
XLOC_001399	XLOC_001399	1	gene16198-v1.0-hybrid	SAL1 phosphatase (IPPase 1) (putative)	LG1:17459572-17465030	C3	C4	OK	59.9293	52.6282	-0.187426	1.22013	0.222417	0.844917	no
XLOC_003123	XLOC_003123	1	gene16199-v1.0-hybrid	Probable LRR receptor-like serine/threonine-protein kinase At4g08850, Precursor	LG1:17466981-17467416	C3	C4	NOTEST	0	0	0	0	1	1	no
XLOC_003124	XLOC_003124	1	gene16200-v1.0-hybrid	ABC transporter G family member 3 (ABC transporter ABCG.3) (similar to)	LG1:17467491-17480644	C3	C4	OK	23.1033	20.9062	-0.144168	1.23232	0.217829	0.842644	no
XLOC_001400	XLOC_001400	1	gene16201-v1.0-hybrid	V-type proton ATPase catalytic subunit A (V-ATPase subunit A) (probable)	LG1:17483358-17485976	C3	C4	NOTEST	0	0	0	0	1	1	no
XLOC_003125	XLOC_003125	1	gene16202-v1.0-hybrid	UDP-N-acetylenolpyruvoylglucosamine reductase (probable)	LG1:17491150-17495750	C3	C4	NOTEST	0	0	0	0	1	1	no
XLOC_003126	XLOC_003126	1	gene16203-v1.0-hybrid	Histone deacetylase 14 (similar to)	LG1:17498061-17510435	C3	C4	OK	1.62159	1.5852	-0.0327477	0.0800975	0.93616	0.999993	no
XLOC_001401	XLOC_001401	1	gene16204-v1.0-hybrid	ABC transporter G family member 5 (ABC transporter ABCG.5) (putative)	LG1:17513438-17515346	C3	C4	OK	0.339505	0.491917	0.53498	-1.07929	0.28046	0.889543	no
XLOC_001402	XLOC_001402	1	gene16205-v1.0-hybrid	Fructose-1,6-bisphosphatase class 3 (FBPase class 3) (probable)	LG1:17517609-17518481	C3	C4	OK	0.411383	0.138388	-1.57177	1.40035	0.161408	0.76851	no
XLOC_003127	XLOC_003127	1	gene16206-v1.0-hybrid	ATP-dependent RNA helicase DBP3 (probable)	LG1:17519104-17529884	C3	C4	OK	3.58707	4.10178	0.193445	-0.543078	0.587076	0.999598	no
XLOC_001403	XLOC_001403	1	gene16207-v1.0-hybrid	Protein ariadne-2 homolog (ARI-2) (probable)	LG1:17530935-17531505	C3	C4	NOTEST	0	0	0	0	1	1	no
XLOC_003128	XLOC_003128	1	gene16208-v1.0-hybrid	Probable serine/threonine-protein kinase roco5	LG1:17535283-17541295	C3	C4	NOTEST	0	0	0	0	1	1	no
XLOC_003129	XLOC_003129	1	gene16209-v1.0-hybrid	Phthiotriol/phenolphthiotriol dimycocerosates methyltransferase (probable)	LG1:17535283-17541295	C3	C4	OK	24.9594	29.6245	0.247209	-0.0979926	0.921938	0.999993	no
XLOC_001404	XLOC_001404	1	gene16209-v1.0-hybrid	Phthiotriol/phenolphthiotriol dimycocerosates methyltransferase (probable)	LG1:17535283-17541295	C3	C4	OK	230.775	271.226	0.233005	-1.94073	0.0522916	0.468352	no
XLOC_003130	XLOC_003130	1	gene16210-v1.0-hybrid	RNA-directed RNA polymerase p57 (probable)	LG1:17541578-17549372	C3	C4	NOTEST	0	0.0701172	1.79769e+308	1.79769e+308	0.398391	1	no
XLOC_001405	XLOC_001405	1	gene16211-v1.0-hybrid	30S ribosomal protein S4e (probable)	LG1:17541578-17549372	C3	C4	OK	73.0967	34.6443	-1.07719	6.38574	1.70576e-10	4.36941e-08	yes
XLOC_001406	XLOC_001406	1	gene16212-v1.0-hybrid	Phosphoenolpyruvate carboxykinase [ATP] (PEP carboxykinase) (probable)	LG1:17553065-17556092	C3	C4	NOTEST	0	0	0	0	1	1	no
XLOC_000148	XLOC_000148	1	gene30935-v1.0-hybrid	Uncharacterized protein ZK673.4 (similar to)	LG1:1755605-1756277	C3	C4	NOTEST	0	0	0	0	1	1	no
XLOC_001407	XLOC_001407	1	gene16214-v1.0-hybrid	Immediate early glycoprotein, Precursor (probable)	LG1:17557112-17565992	C3	C4	OK	0.746161	0.86566	0.214313	-0.0934604	0.925538	0.999993	no
XLOC_003131	XLOC_003131	1	gene16213-v1.0-hybrid	IMP cyclohydrolase (probable)	LG1:17557112-17565992	C3	C4	OK	26.5447	29.8024	0.167005	-0.765892	0.443741	0.970695	no
XLOC_001408	XLOC_001408	1	gene16215-v1.0-hybrid	70 kDa peptidyl-prolyl isomerase (PPIase) (probable)	LG1:17566346-17568701	C3	C4	NOTEST	0.057498	0.0638292	0.150704	-0.139859	0.888771	1	no
XLOC_001409	XLOC_001409	1	gene16216-v1.0-hybrid	Nuclear transcription factor Y subunit B-7 (AtNF-YB-7) (probable)	LG1:17573839-17576310	C3	C4	NOTEST	0	0	0	0	1	1	no
XLOC_001410	XLOC_001410	1	gene16217-v1.0-hybrid	Serpin-ZX (probable)	LG1:17576974-17581615	C3	C4	OK	1.63374	1.64639	0.011128	-0.028079	0.977599	0.999993	no
XLOC_003132	XLOC_003132	1	gene16152-v1.0-hybrid	Protein CPR-5 (Protein constitutive expression of PR genes 5) (probable)	LG1:17589104-17590733	C3	C4	OK	1.31028	1.4082	0.103977	-0.339953	0.733892	0.999993	no
XLOC_001411	XLOC_001411	1	gene16153-v1.0-hybrid	Nuclear migration protein nudC (SIG-92) (similar to)	LG1:17591219-17591888	C3	C4	NOTEST	0	0.0202246	1.79769e+308	1.79769e+308	0.287349	1	no
XLOC_001820	XLOC_001820	1	gene30936-v1.0-hybrid	F-box/FBD/LRR-repeat protein At5g22660 (probable)	LG1:1759331-1762192	C3	C4	NOTEST	0	0	0	0	1	1	no
XLOC_003133	XLOC_003133	0	-		LG1:17600321-17601389	C3	C4	OK	23.7036	20.6097	-0.201783	1.28548	0.198626	0.817857	no
XLOC_003134	XLOC_003134	1	gene16154-v1.0-hybrid	Dolichol kinase (probable)	LG1:17601865-17612544	C3	C4	OK	16.1047	15.2714	-0.0766487	0.477766	0.632817	0.999993	no
XLOC_003135	XLOC_003135	1	gene16155-v1.0-hybrid	F-box protein COS111 (probable)	LG1:17620276-17620597	C3	C4	NOTEST	0	0	0	0	1	1	no
XLOC_003136	XLOC_003136	1	gene16156-v1.0-hybrid	60 kDa chaperonin 1 (probable)	LG1:17620943-17621312	C3	C4	NOTEST	0	0	0	0	1	1	no
XLOC_001412	XLOC_001412	1	gene16157-v1.0-hybrid	DNA polymerase delta catalytic subunit (putative)	LG1:17622026-17643627	C3	C4	OK	4.73723	5.65335	0.255062	-1.01997	0.307741	0.90492	no
XLOC_003137	XLOC_003137	1	gene16158-v1.0-hybrid	E3 ubiquitin-protein ligase RGLG1 (similar to)	LG1:17622026-17643627	C3	C4	OK	36.0171	40.1156	0.15548	-1.0064	0.314223	0.911429	no
XLOC_000149	XLOC_000149	1	gene30937-v1.0-hybrid	3-isopropylmalate dehydrogenase 2 (IMDH 2) (probable)	LG1:1764000-1764624	C3	C4	NOTEST	0	0	0	0	1	1	no
XLOC_001413	XLOC_001413	1	gene16159-v1.0-hybrid	Protein PNS1 (probable)	LG1:17644719-17645082	C3	C4	NOTEST	0.340536	0.275378	-0.306394	0.17719	0.859359	1	no
XLOC_001414	XLOC_001414	1	gene16160-v1.0-hybrid	DNA excision repair protein ERCC-6-like (probable)	LG1:17646729-17655669	C3	C4	OK	2.26747	2.41592	0.0914896	-0.325619	0.744713	0.999993	no
XLOC_003138	XLOC_003138	1	gene16161-v1.0-hybrid	Probable LRR receptor-like serine/threonine-protein kinase At1g56130, Precursor	LG1:17657011-17660978	C3	C4	OK	9.95733	8.78034	-0.181482	1.16742	0.24304	0.860829	no
XLOC_003139	XLOC_003139	1	gene16162-v1.0-hybrid	DNA topoisomerase 3-alpha (probable)	LG1:17664304-17678217	C3	C4	OK	2.13212	2.126	-0.00415235	0.0135314	0.989204	0.999993	no
XLOC_001821	XLOC_001821	1	gene30938-v1.0-hybrid	F-box/LRR-repeat protein At5g22700 (probable)	LG1:1766696-1768544	C3	C4	NOTEST	0	0	0	0	1	1	no
XLOC_001415	XLOC_001415	1	gene16163-v1.0-hybrid	Lactaldehyde dehydrogenase (probable)	LG1:17679878-17683771	C3	C4	NOTEST	0	0	0	0	1	1	no
XLOC_001417	XLOC_001417	1	gene34964-v1.0-hybrid	Ribosomal protein S12 methylthiotransferase rimO (S12 methylthiotransferase) (probable)	LG1:17693137-17749993	C3	C4	NOTEST	0	0	0	0	1	1	no
XLOC_003140	XLOC_003140	1	gene16165-v1.0-hybrid	Filamin-A-interacting protein 1 (FILIP) (probable)	LG1:17693137-17749993	C3	C4	NOTEST	0	0	0	0	1	1	no
XLOC_003142	XLOC_003142	1	gene34963-v1.0-hybrid	ATP synthase subunit delta (F-ATPase subunit delta) (probable)	LG1:17693137-17749993	C3	C4	NOTEST	0	0	0	0	1	1	no
XLOC_003145	XLOC_003145	1	gene16171-v1.0-hybrid	Filamin-A-interacting protein 1 (FILIP) (probable)	LG1:17693137-17749993	C3	C4	NOTEST	0	0	0	0	1	1	no
XLOC_003146	XLOC_003146	1	gene16172-v1.0-hybrid	conserved hypothetical protein	LG1:17693137-17749993	C3	C4	NOTEST	0	0	0	0	1	1	no
XLOC_003147	XLOC_003147	1	gene16173-v1.0-hybrid	hypothetical protein	LG1:17693137-17749993	C3	C4	NOTEST	0	0	0	0	1	1	no
XLOC_003144	XLOC_003144	1	gene16169-v1.0-hybrid	mRNA cap guanine-N7 methyltransferase 1 (similar to)	LG1:17693137-17749993	C3	C4	NOTEST	0.0781468	0	-1.79769e+308	-1.79769e+308	0.444687	1	no
XLOC_003143	XLOC_003143	1	gene16167-v1.0-hybrid	Uncharacterized protein At4g29660 (similar to)	LG1:17693137-17749993	C3	C4	NOTEST	0	0.301691	1.79769e+308	1.79769e+308	0.411887	1	no
XLOC_003141	XLOC_003141	1	gene16166-v1.0-hybrid	Histidine decarboxylase (HDC) (probable)	LG1:17693137-17749993	C3	C4	OK	1.79883	1.35258	-0.411345	0.17758	0.859053	0.999993	no
XLOC_001418	XLOC_001418	1	gene16168-v1.0-hybrid	Os03g0764900 (probable)	LG1:17693137-17749993	C3	C4	OK	50.7536	39.5015	-0.361603	0.50346	0.614641	0.999993	no
XLOC_001416	XLOC_001416	2	gene16164-v1.0-hybrid,gene16170-v1.0-hybrid	Ribosome biogenesis protein NSA2 homolog (LNR42) (similar to) // Ribosome biogenesis protein NSA2 homolog (LNR42) (similar to)	LG1:17693137-17749993	C3	C4	OK	161.878	141.896	-0.190074	1.37216	0.170015	0.780471	no
XLOC_000150	XLOC_000150	1	gene30939-v1.0-hybrid	Eukaryotic translation initiation factor 2 subunit beta (eIF-2-beta) (similar to)	LG1:1771598-1774766	C3	C4	NOTEST	0	0	0	0	1	1	no
XLOC_003148	XLOC_003148	1	gene16174-v1.0-hybrid	mRNA cap guanine-N7 methyltransferase 1 (similar to)	LG1:17750635-17751717	C3	C4	OK	0.448287	0.239158	-0.906457	0.892864	0.37193	0.944516	no
XLOC_003149	XLOC_003149	0	-		LG1:17752238-17752968	C3	C4	OK	57.0402	51.7605	-0.140128	1.04013	0.298279	0.897388	no
XLOC_003464	XLOC_003464	0	-		LG1:17754087-17754365	C3	C4	OK	5.08168	4.21934	-0.268289	0.46351	0.642999	0.999993	no
XLOC_003150	XLOC_003150	1	gene16175-v1.0-hybrid	F-box protein At5g39450 (probable)	LG1:17757191-17760721	C3	C4	OK	16.5876	16.863	0.023759	-0.149319	0.881302	0.999993	no
XLOC_003465	XLOC_003465	0	-		LG1:17765332-17765445	C3	C4	OK	703.224	743.742	0.080817	-0.126291	0.899502	0.999993	no
XLOC_001419	XLOC_001419	1	gene16176-v1.0-hybrid	Formin-B (probable)	LG1:17768008-17769501	C3	C4	NOTEST	0	0	0	0	1	1	no
XLOC_001420	XLOC_001420	1	gene16177-v1.0-hybrid	hypothetical protein	LG1:17775190-17777317	C3	C4	OK	3.04337	2.73094	-0.156274	0.408881	0.682627	0.999993	no
XLOC_003151	XLOC_003151	1	gene16178-v1.0-hybrid	Zinc transport protein zntB (probable)	LG1:17782261-17783617	C3	C4	NOTEST	0	0	0	0	1	1	no
XLOC_003152	XLOC_003152	1	gene16179-v1.0-hybrid	Syndecan-3 (SYND3), Precursor (probable)	LG1:17784125-17785259	C3	C4	NOTEST	0	0	0	0	1	1	no
XLOC_001421	XLOC_001421	1	gene16180-v1.0-hybrid	Probable prenylcysteine oxidase, Precursor (similar to)	LG1:17785718-17789120	C3	C4	OK	87.2862	93.7362	0.102854	-0.906629	0.364603	0.940846	no
XLOC_001422	XLOC_001422	1	gene16181-v1.0-hybrid	Probable aquaporin SIP2-1 (AtSIP2) (putative)	LG1:17790114-17793084	C3	C4	OK	38.9588	42.3107	0.119071	-0.827933	0.407709	0.954988	no
XLOC_003153	XLOC_003153	1	gene16101-v1.0-hybrid	DNA (cytosine-5)-methyltransferase 1A (OsMET1a) (probable)	LG1:17809384-17812922	C3	C4	OK	0.649203	0.383369	-0.759935	0.496495	0.619545	0.999993	no
XLOC_001423	XLOC_001423	1	gene16100-v1.0-hybrid	RNA polymerase II transcriptional coactivator KIWI (similar to)	LG1:17809384-17812922	C3	C4	OK	31.0387	20.1771	-0.62135	3.69337	0.000221298	0.0103685	yes
XLOC_003154	XLOC_003154	1	gene16102-v1.0-hybrid	Auxin-induced protein 5NG4 (probable)	LG1:17813168-17818732	C3	C4	NOTEST	0.172713	0.2192	0.343875	-0.399126	0.6898	1	no
XLOC_001424	XLOC_001424	1	gene16103-v1.0-hybrid	Pyridoxal kinase (similar to)	LG1:17821115-17827966	C3	C4	OK	87.4487	77.6081	-0.17223	1.46866	0.141925	0.737325	no
XLOC_001425	XLOC_001425	1	gene16104-v1.0-hybrid	Mucin-5AC (TBM), Precursor (probable)	LG1:17828951-17829413	C3	C4	NOTEST	0.0452633	0	-1.79769e+308	-1.79769e+308	0.288524	1	no
XLOC_001426	XLOC_001426	1	gene16105-v1.0-hybrid	Choriogonadotropin subunit beta (CG-beta), Precursor (probable)	LG1:17831052-17831466	C3	C4	NOTEST	0	0.0508154	1.79769e+308	1.79769e+308	0.283054	1	no
XLOC_001427	XLOC_001427	1	gene16106-v1.0-hybrid	Homeobox protein MOX-1 (probable)	LG1:17835618-17840971	C3	C4	NOTEST	0	0	0	0	1	1	no
XLOC_003155	XLOC_003155	1	gene16107-v1.0-hybrid	Zinc finger protein 613 (probable)	LG1:17843254-17843951	C3	C4	OK	8.92425	8.35712	-0.0947261	0.262301	0.793089	0.999993	no
XLOC_001428	XLOC_001428	1	gene16108-v1.0-hybrid	Transcription factor unc-86 (probable)	LG1:17852093-17853009	C3	C4	NOTEST	0	0	0	0	1	1	no
XLOC_000151	XLOC_000151	1	gene30940-v1.0-hybrid	Myristoyl-acyl carrier protein thioesterase, chloroplastic (16:0-ACP thioesterase), Precursor (putative)	LG1:1786492-1790350	C3	C4	OK	104.967	122.479	0.222593	-1.70274	0.0886169	0.606022	no
XLOC_001429	XLOC_001429	1	gene16109-v1.0-hybrid	Protein WWC2 (probable)	LG1:17869232-17872950	C3	C4	OK	0.736586	0.620353	-0.247765	0.528979	0.59682	0.999993	no
XLOC_003156	XLOC_003156	1	gene16110-v1.0-hybrid	Lipase, Precursor (probable)	LG1:17873689-17877204	C3	C4	OK	19.9047	15.8271	-0.330708	2.51121	0.0120318	0.190586	no
XLOC_001430	XLOC_001430	1	gene16111-v1.0-hybrid	ATP-dependent RNA helicase ddx46 (probable)	LG1:17879756-17880435	C3	C4	OK	0.467493	0.570568	0.287455	-0.290564	0.771385	0.999993	no
XLOC_003157	XLOC_003157	1	gene16112-v1.0-hybrid	TOX high mobility group box family member 2 (GCX-1) (probable)	LG1:17882108-17882412	C3	C4	OK	0.883743	0	-1.79769e+308	-1.79769e+308	0.119825	0.689756	no
XLOC_001431	XLOC_001431	1	gene16113-v1.0-hybrid	UPF0227 protein PM0825 (probable)	LG1:17891949-17893028	C3	C4	NOTEST	0	0	0	0	1	1	no
XLOC_001432	XLOC_001432	1	gene16114-v1.0-hybrid	Isocitrate dehydrogenase [NADP], chloroplastic (IDH), Precursor (similar to)	LG1:17893548-17896243	C3	C4	NOTEST	0	0.0410735	1.79769e+308	1.79769e+308	0.200151	1	no
XLOC_003158	XLOC_003158	1	gene16115-v1.0-hybrid	hypothetical protein	LG1:17896560-17901301	C3	C4	OK	1.14497	0.832532	-0.459737	0.974124	0.329995	0.921034	no
XLOC_003159	XLOC_003159	1	gene16116-v1.0-hybrid	PsbP domain-containing protein 2, chloroplastic, Precursor (similar to)	LG1:17902343-17907857	C3	C4	OK	1.21943	1.54292	0.339456	-0.697832	0.485283	0.976589	no
XLOC_001433	XLOC_001433	1	gene16117-v1.0-hybrid	NAD-dependent ADP-ribosyltransferase sirtuin-4, Precursor (probable)	LG1:17909101-17917114	C3	C4	OK	13.9011	14.3552	0.0463721	-0.308508	0.757696	0.999993	no
XLOC_001434	XLOC_001434	1	gene16118-v1.0-hybrid	Probable E3 ubiquitin-protein ligase HERC1	LG1:17918074-17925535	C3	C4	OK	42.1347	43.2593	0.0380012	-0.305184	0.760226	0.999993	no
XLOC_000152	XLOC_000152	1	gene30941-v1.0-hybrid	Auxin-responsive protein IAA17 (probable)	LG1:1791847-1792687	C3	C4	NOTEST	0.0283957	0.0817711	1.52592	-0.515908	0.605918	1	no
XLOC_003160	XLOC_003160	1	gene16119-v1.0-hybrid	Valyl-tRNA synthetase (ValRS) (probable)	LG1:17939695-17940730	C3	C4	NOTEST	0	0	0	0	1	1	no
XLOC_000153	XLOC_000153	1	gene30942-v1.0-hybrid	Serine/threonine protein phosphatase 2A 57 kDa regulatory subunit B' iota isoform (PP2A, B' subunit, iota isoform) (putative)	LG1:1795278-1799021	C3	C4	OK	17.1885	18.9519	0.140897	-0.855601	0.392219	0.950334	no
XLOC_001435	XLOC_001435	1	gene34965-v1.0-hybrid	hypothetical protein	LG1:17952877-17954241	C3	C4	NOTEST	0	0	0	0	1	1	no
XLOC_001436	XLOC_001436	1	gene16218-v1.0-hybrid	Germin-like protein, Precursor (probable)	LG1:17963468-17967330	C3	C4	OK	0.314896	0.418471	0.410251	-0.517405	0.604873	0.999993	no
XLOC_003161	XLOC_003161	1	gene16220-v1.0-hybrid	Glucan 1,3-beta-glucosidase, Precursor (probable)	LG1:17968425-17977194	C3	C4	OK	5.17362	4.6773	-0.145498	0.466589	0.640794	0.999993	no
XLOC_001437	XLOC_001437	1	gene16219-v1.0-hybrid	Magnesium-transporting ATPase, P-type 1 (probable)	LG1:17968425-17977194	C3	C4	OK	22.3094	24.9098	0.159062	-1.25235	0.210444	0.833471	no
XLOC_001438	XLOC_001438	1	gene16221-v1.0-hybrid	Transcription factor bHLH94 (bHLH 94) (probable)	LG1:17986237-17987736	C3	C4	OK	0.740996	0.41556	-0.834408	1.39964	0.161623	0.768918	no
XLOC_003162	XLOC_003162	1	gene16222-v1.0-hybrid	F-box/kelch-repeat protein At3g06240 (probable)	LG1:17999081-17999468	C3	C4	NOTEST	0	0	0	0	1	1	no
XLOC_001822	XLOC_001822	1	gene30943-v1.0-hybrid	Transmembrane protein 19 (probable)	LG1:1799920-1804869	C3	C4	OK	15.0548	15.2175	0.0155095	-0.120204	0.904322	0.999993	no
XLOC_003163	XLOC_003163	1	gene16223-v1.0-hybrid	F-box protein At3g49450 (probable)	LG1:18000092-18004774	C3	C4	NOTEST	0	0	0	0	1	1	no
XLOC_001439	XLOC_001439	1	gene16224-v1.0-hybrid	Protein very KIND (probable)	LG1:18005120-18015874	C3	C4	NOTEST	0	0	0	0	1	1	no
XLOC_003164	XLOC_003164	1	gene16225-v1.0-hybrid	Octopine permease ATP-binding protein P (probable)	LG1:18017291-18017837	C3	C4	NOTEST	0	0	0	0	1	1	no
XLOC_003165	XLOC_003165	1	gene16226-v1.0-hybrid	Probable RING-H2 finger protein ATL5G	LG1:18021545-18022775	C3	C4	OK	33.6292	37.8079	0.168972	-1.32573	0.184929	0.801538	no
XLOC_003166	XLOC_003166	1	gene16227-v1.0-hybrid	Chaperone protein dnaK (probable)	LG1:18024349-18024751	C3	C4	NOTEST	0.0578401	0	-1.79769e+308	-1.79769e+308	0.288833	1	no
XLOC_001440	XLOC_001440	1	gene16228-v1.0-hybrid	Immunoglobulin superfamily DCC subclass member 4, Precursor (probable)	LG1:18025752-18027084	C3	C4	OK	4.39568	4.22342	-0.0576723	0.152972	0.87842	0.999993	no
XLOC_001441	XLOC_001441	1	gene16229-v1.0-hybrid	120.7 kDa protein in NOF-FB transposable element (similar to)	LG1:18028405-18029820	C3	C4	OK	37.1466	33.5549	-0.14671	0.784946	0.432485	0.965197	no
XLOC_001442	XLOC_001442	1	gene16230-v1.0-hybrid	RNA-binding protein 43 (probable)	LG1:18030790-18031548	C3	C4	OK	74.2045	82.2652	0.148777	-1.17713	0.239145	0.857773	no
XLOC_003167	XLOC_003167	1	gene16231-v1.0-hybrid	Probable pre-mRNA-splicing factor ATP-dependent RNA helicase	LG1:18031741-18037925	C3	C4	OK	7.79539	9.52161	0.288583	-2.2942	0.0217789	0.284374	no
XLOC_003168	XLOC_003168	1	gene16232-v1.0-hybrid	GTP cyclohydrolase-2, Precursor (similar to)	LG1:18041244-18046641	C3	C4	OK	22.5045	18.3981	-0.290656	1.95041	0.0511272	0.463245	no
XLOC_003169	XLOC_003169	1	gene16233-v1.0-hybrid	Chitinase-like protein PB1E7.04c, Precursor (probable)	LG1:18048297-18055140	C3	C4	OK	5.13576	6.14942	0.259872	-1.21172	0.225621	0.847657	no
XLOC_001443	XLOC_001443	1	gene16234-v1.0-hybrid	Ig mu chain C region (probable)	LG1:18048297-18055140	C3	C4	OK	6.7158	10.8896	0.697318	-1.19729	0.231194	0.852674	no
XLOC_001444	XLOC_001444	1	gene16235-v1.0-hybrid	Homeobox-leucine zipper protein ATHB-6 (probable)	LG1:18059543-18061532	C3	C4	OK	82.693	94.3085	0.189622	-1.50923	0.13124	0.715169	no
XLOC_001445	XLOC_001445	1	gene16236-v1.0-hybrid	Octapeptide-repeat protein T2 (probable)	LG1:18067047-18068574	C3	C4	NOTEST	0	0	0	0	1	1	no
XLOC_001823	XLOC_001823	1	gene30944-v1.0-hybrid	Serine/arginine repetitive matrix protein 1 (SRm160) (probable)	LG1:1807652-1807964	C3	C4	NOTEST	0	0	0	0	1	1	no
XLOC_000154	XLOC_000154	1	gene30945-v1.0-hybrid	ABC transporter G family member 32 (ABC transporter ABCG.32) (similar to)	LG1:1808815-1815952	C3	C4	OK	1.74048	1.6778	-0.0529109	0.156699	0.875482	0.999993	no
XLOC_003170	XLOC_003170	1	gene16237-v1.0-hybrid	Prepilin peptidase-dependent protein B, Precursor (similar to)	LG1:18097259-18097524	C3	C4	NOTEST	0	0	0	0	1	1	no
XLOC_001446	XLOC_001446	1	gene16238-v1.0-hybrid	M-phase inducer phosphatase (probable)	LG1:18099088-18099613	C3	C4	OK	217.993	187	-0.221239	1.84871	0.0645002	0.520735	no
XLOC_001447	XLOC_001447	1	gene16240-v1.0-hybrid	Subtilisin-like protease, Precursor (probable)	LG1:18100574-18110996	C3	C4	OK	2.20653	1.5379	-0.520813	0.747302	0.454881	0.972684	no
XLOC_003171	XLOC_003171	1	gene16239-v1.0-hybrid	LMBR1 domain-containing protein 2 homolog A (probable)	LG1:18100574-18110996	C3	C4	OK	17.0557	17.7438	0.0570676	-0.416756	0.676857	0.999993	no
XLOC_001448	XLOC_001448	1	gene16241-v1.0-hybrid	Pentatricopeptide repeat-containing protein At4g02750 (probable)	LG1:18118121-18128496	C3	C4	OK	214.818	188.282	-0.190222	1.49831	0.134053	0.720691	no
XLOC_001449	XLOC_001449	1	gene16242-v1.0-hybrid	Cingulin-like protein 1 (probable)	LG1:18128598-18131936	C3	C4	OK	3.05041	2.65937	-0.197919	0.878785	0.379518	0.945924	no
XLOC_001450	XLOC_001450	1	gene16243-v1.0-hybrid	LanC-like protein 2 (probable)	LG1:18133546-18139917	C3	C4	OK	175.054	156.266	-0.163799	1.45033	0.146965	0.745791	no
XLOC_003172	XLOC_003172	1	gene34966-v1.0-hybrid	von Willebrand factor A domain-containing protein DDB_G0292740 (probable)	LG1:18146057-18146600	C3	C4	NOTEST	0	0	0	0	1	1	no
XLOC_001451	XLOC_001451	1	gene16244-v1.0-hybrid	Serine/threonine-protein kinase SAPK1 (putative)	LG1:18156791-18158968	C3	C4	OK	225.139	168.237	-0.420327	3.79604	0.000147029	0.00750878	yes
XLOC_003173	XLOC_003173	1	gene16245-v1.0-hybrid	Protein SAMHD1 homolog (probable)	LG1:18159793-18163122	C3	C4	OK	0.806178	0.899126	0.157424	-0.19181	0.847891	0.999993	no
XLOC_001452	XLOC_001452	1	gene16246-v1.0-hybrid	ARID domain-containing protein C08B11.3 (probable)	LG1:18165017-18165548	C3	C4	NOTEST	0	0	0	0	1	1	no
XLOC_001453	XLOC_001453	0	-		LG1:18166869-18168276	C3	C4	OK	2.80356	1.84559	-0.603182	1.13677	0.255636	0.86896	no
XLOC_003466	XLOC_003466	0	-		LG1:18168941-18169510	C3	C4	OK	0.731648	0.251551	-1.5403	1.49022	0.136166	0.72382	no
XLOC_003467	XLOC_003467	0	-		LG1:18169579-18170688	C3	C4	OK	0.6148	0.241543	-1.34784	1.94581	0.0516777	0.466113	no
XLOC_003468	XLOC_003468	0	-		LG1:18172029-18172865	C3	C4	OK	3.58884	4.01045	0.160245	-0.568997	0.569358	0.997054	no
XLOC_000155	XLOC_000155	1	gene30946-v1.0-hybrid	Gibberellin 3-beta-dioxygenase 3 (AtGA3ox3) (probable)	LG1:1817239-1820071	C3	C4	NOTEST	0.0117906	0	-1.79769e+308	-1.79769e+308	0.288833	1	no
XLOC_001454	XLOC_001454	1	gene16247-v1.0-hybrid	Integrase p58 (probable)	LG1:18175350-18175785	C3	C4	NOTEST	0	0	0	0	1	1	no
XLOC_001455	XLOC_001455	1	gene16248-v1.0-hybrid	40S ribosomal protein S6 (similar to)	LG1:18177047-18179668	C3	C4	OK	410.524	388.987	-0.0777436	0.71232	0.476266	0.975939	no
XLOC_003174	XLOC_003174	2	gene16249-v1.0-hybrid,gene16250-v1.0-hybrid	Peroxidase 17 (Atperox P17), Precursor (putative) // Peroxidase 17 (Atperox P17), Precursor (putative)	LG1:18180419-18186483	C3	C4	OK	6.52521	7.14025	0.129951	-0.457803	0.647094	0.999993	no
XLOC_001456	XLOC_001456	1	gene16251-v1.0-hybrid	tRNA (cytosine-5-)-methyltransferase NSUN2 (probable)	LG1:18187915-18196523	C3	C4	OK	20.159	20.195	0.00257231	-0.0162794	0.987011	0.999993	no
XLOC_003175	XLOC_003175	1	gene16252-v1.0-hybrid	Ras-related protein Rab11D (similar to)	LG1:18196755-18199837	C3	C4	OK	104.967	102.716	-0.0312794	0.268806	0.788079	0.999993	no
XLOC_003176	XLOC_003176	1	gene16253-v1.0-hybrid	Cleavage stimulation factor 64 kDa subunit, tau variant (CSTF 64 kDa subunit, tau variant) (probable)	LG1:18204957-18212283	C3	C4	NOTEST	0	0	0	0	1	1	no
XLOC_001824	XLOC_001824	1	gene30947-v1.0-hybrid	Flavonoid 3-O-glucosyltransferase (putative)	LG1:1820673-1822758	C3	C4	OK	0.299042	0.577592	0.949702	-1.63866	0.101284	0.642877	no
XLOC_001458	XLOC_001458	1	gene16255-v1.0-hybrid	Eukaryotic translation initiation factor 3 subunit A (eIF3a) (similar to)	LG1:18215815-18251967	C3	C4	NOTEST	0	0	0	0	1	1	no
XLOC_001457	XLOC_001457	3	gene16254-v1.0-hybrid,gene16256-v1.0-hybrid,gene16257-v1.0-hybrid	ABC transporter G family member 11 (ABC transporter ABCG.11) (similar to) // ABC transporter G family member 11 (ABC transporter ABCG.11) (probable) // ABC transporter G family member 11 (ABC transporter ABCG.11) (similar to)	LG1:18215815-18251967	C3	C4	OK	3.14519	3.13472	-0.00481502	0.0161012	0.987154	0.999993	no
XLOC_003177	XLOC_003177	1	gene16258-v1.0-hybrid	Probable ribose-5-phosphate isomerase (similar to)	LG1:18252793-18254400	C3	C4	OK	2.47167	2.06695	-0.257983	0.801516	0.422833	0.96267	no
XLOC_001459	XLOC_001459	2	gene16259-v1.0-hybrid,gene16260-v1.0-hybrid	Polyadenylate-binding protein 2-B (Poly(A)-binding protein 2-B) (probable) // Polyadenylate-binding protein 2 (Poly(A)-binding protein 2) (probable)	LG1:18255339-18267985	C3	C4	OK	32.6874	29.8885	-0.129142	0.710807	0.477204	0.975988	no
XLOC_000156	XLOC_000156	1	gene30948-v1.0-hybrid	Zinc finger protein GIS2 (probable)	LG1:1825578-1826139	C3	C4	NOTEST	0.0428817	0.238396	2.47493	-1.01716	0.309078	1	no
XLOC_001825	XLOC_001825	1	gene30949-v1.0-hybrid	Transcriptional corepressor LEUNIG (similar to)	LG1:1826863-1833596	C3	C4	OK	45.993	44.5825	-0.0449362	0.33077	0.740818	0.999993	no
XLOC_003178	XLOC_003178	1	gene16261-v1.0-hybrid	Phospho-2-dehydro-3-deoxyheptonate aldolase 2, chloroplastic, Precursor (putative)	LG1:18269634-18272507	C3	C4	OK	132.466	121.073	-0.129747	1.17675	0.239297	0.857773	no
XLOC_003179	XLOC_003179	0	-		LG1:18281595-18283838	C3	C4	OK	1.95954	2.16399	0.14318	-0.390742	0.695988	0.999993	no
XLOC_001460	XLOC_001460	1	gene16262-v1.0-hybrid	Ankyrin repeat-containing protein At3g12360 (probable)	LG1:18286990-18290379	C3	C4	NOTEST	0	0	0	0	1	1	no
XLOC_001461	XLOC_001461	0	-		LG1:18292544-18294258	C3	C4	OK	10.1488	11.2348	0.146663	-0.354393	0.723044	0.999993	no
XLOC_001462	XLOC_001462	2	gene16263-v1.0-hybrid,gene16264-v1.0-hybrid	Vicilin C72, Precursor (probable) // Testis protein T6441 homolog (probable)	LG1:18295798-18305300	C3	C4	OK	11.5535	9.58432	-0.269588	1.25181	0.210638	0.833683	no
XLOC_003180	XLOC_003180	1	gene16265-v1.0-hybrid	ABC transporter G family member 11 (ABC transporter ABCG.11) (similar to)	LG1:18305455-18308653	C3	C4	NOTEST	0.00620064	0.00500965	-0.307706	0.0843688	0.932763	1	no
XLOC_001463	XLOC_001463	1	gene16266-v1.0-hybrid	Early protein GP16.7 (probable)	LG1:18311850-18320282	C3	C4	OK	3.44656	3.0547	-0.174128	0.526144	0.598788	0.999993	no
XLOC_003181	XLOC_003181	1	gene16267-v1.0-hybrid	F-box protein FBW2 (probable)	LG1:18311850-18320282	C3	C4	OK	12.646	12.3042	-0.0395303	0.179825	0.85729	0.999993	no
XLOC_001464	XLOC_001464	1	gene16268-v1.0-hybrid	Next to BRCA1 gene 1 protein (probable)	LG1:18322375-18323091	C3	C4	NOTEST	0	0	0	0	1	1	no
XLOC_003182	XLOC_003182	1	gene34967-v1.0-hybrid	Mucin-2 (MUC-2), Precursor (probable)	LG1:18326375-18328082	C3	C4	NOTEST	0	0	0	0	1	1	no
XLOC_003183	XLOC_003183	1	gene34968-v1.0-hybrid	Ectonucleotide pyrophosphatase/phosphodiesterase family member 4 (E-NPP4), Precursor (similar to)	LG1:18330842-18335083	C3	C4	NOTEST	0	0	0	0	1	1	no
XLOC_001465	XLOC_001465	1	gene34969-v1.0-hybrid	Catalase isozyme 1 (SABP) (probable)	LG1:18336213-18336930	C3	C4	NOTEST	0	0	0	0	1	1	no
XLOC_001466	XLOC_001466	1	gene16269-v1.0-hybrid	Glutamate synthase [NADH], amyloplastic, Precursor (similar to)	LG1:18343596-18350308	C3	C4	NOTEST	0	0	0	0	1	1	no
XLOC_001826	XLOC_001826	1	gene30950-v1.0-hybrid	hypothetical protein	LG1:1834590-1839049	C3	C4	OK	9.21227	10.7154	0.218063	-1.16105	0.245623	0.861302	no
XLOC_003184	XLOC_003184	1	gene16270-v1.0-hybrid	Squalene monooxygenase (SE) (putative)	LG1:18350700-18353449	C3	C4	NOTEST	6.51345e-07	0.00841636	13.6575	-0.0462388	0.96312	1	no
XLOC_003185	XLOC_003185	1	gene16271-v1.0-hybrid	Mediator of RNA polymerase II transcription subunit 8 (probable)	LG1:18365793-18366436	C3	C4	NOTEST	0	0	0	0	1	1	no
XLOC_003186	XLOC_003186	1	gene16272-v1.0-hybrid	Probable serine/threonine-protein kinase fhkD	LG1:18367535-18368586	C3	C4	NOTEST	0	0	0	0	1	1	no
XLOC_003187	XLOC_003187	1	gene16273-v1.0-hybrid	Tyrosine-protein kinase receptor TYRO3, Precursor (probable)	LG1:18371387-18376838	C3	C4	NOTEST	0	0	0	0	1	1	no
XLOC_003188	XLOC_003188	1	gene16274-v1.0-hybrid	Polygalacturonase (PG), Precursor (similar to)	LG1:18379037-18379352	C3	C4	OK	0.84373	0.446373	-0.918531	0.652594	0.514018	0.984316	no
XLOC_001467	XLOC_001467	1	gene16275-v1.0-hybrid	Protein cbbY (probable)	LG1:18385936-18391062	C3	C4	OK	3.02269	2.96381	-0.0283798	0.0985354	0.921507	0.999993	no
XLOC_003189	XLOC_003189	1	gene16276-v1.0-hybrid	Cytokinin-O-glucosyltransferase 2 (AtZOG2) (similar to)	LG1:18385936-18391062	C3	C4	OK	11.8049	5.03605	-1.22902	4.78371	1.72086e-06	0.000180449	yes
XLOC_001468	XLOC_001468	1	gene16277-v1.0-hybrid	Pc16g00430 protein (probable)	LG1:18392222-18394573	C3	C4	NOTEST	0.0324832	0	-1.79769e+308	-1.79769e+308	0.288833	1	no
XLOC_001469	XLOC_001469	1	gene16278-v1.0-hybrid	Cytokinin-O-glucosyltransferase 2 (AtZOG2) (similar to)	LG1:18395947-18396445	C3	C4	NOTEST	0	0	0	0	1	1	no
XLOC_001470	XLOC_001470	1	gene16279-v1.0-hybrid	Cytokinin-O-glucosyltransferase 2 (AtZOG2) (similar to)	LG1:18397503-18402437	C3	C4	OK	1.52706	0.92706	-0.720021	1.87288	0.0610849	0.509211	no
XLOC_003190	XLOC_003190	1	gene16280-v1.0-hybrid	Monoacylglycerol lipase abhd6-B (probable)	LG1:18402627-18405369	C3	C4	OK	1.80244	1.14076	-0.659956	2.01311	0.044103	0.429009	no
XLOC_001471	XLOC_001471	1	gene16282-v1.0-hybrid	Pentatricopeptide repeat-containing protein At4g39952, mitochondrial, Precursor (similar to)	LG1:18409213-18412489	C3	C4	NOTEST	0	0	0	0	1	1	no
XLOC_003191	XLOC_003191	1	gene16281-v1.0-hybrid	Pentatricopeptide repeat-containing protein At4g39952, mitochondrial, Precursor (probable)	LG1:18409213-18412489	C3	C4	NOTEST	0.215862	0.102304	-1.07724	1.35302	0.176048	1	no
XLOC_003192	XLOC_003192	1	gene16284-v1.0-hybrid	ATP-dependent hsl protease ATP-binding subunit hslU (probable)	LG1:18425929-18435757	C3	C4	OK	4.02424	4.23773	0.0745752	-0.110506	0.912008	0.999993	no
XLOC_001472	XLOC_001472	1	gene16283-v1.0-hybrid	Probable LRR receptor-like serine/threonine-protein kinase At5g10290, Precursor (putative)	LG1:18425929-18435757	C3	C4	OK	35.3084	38.3982	0.121028	-0.863921	0.387631	0.948913	no
XLOC_000023	XLOC_000023	1	gene10062-v1.0-hybrid	Transcription factor bHLH66 (bHLH 66) (probable)	LG1:184273-187628	C3	C4	OK	4.90622	6.3286	0.367275	-1.77474	0.075941	0.564317	no
XLOC_000157	XLOC_000157	1	gene30951-v1.0-hybrid	Probable inactive receptor kinase At2g26730, Precursor (putative)	LG1:1843622-1846241	C3	C4	OK	0.555904	0.630053	0.180636	-0.442228	0.658324	0.999993	no
XLOC_003193	XLOC_003193	1	gene16285-v1.0-hybrid	Protein SENSITIVE TO PROTON RHIZOTOXICITY 1 (similar to)	LG1:18446572-18447577	C3	C4	OK	30.1091	25.741	-0.226131	1.59811	0.110018	0.669368	no
XLOC_001473	XLOC_001473	1	gene16286-v1.0-hybrid	IQ motif and SEC7 domain-containing protein 2 (probable)	LG1:18447623-18448041	C3	C4	NOTEST	0	0	0	0	1	1	no
XLOC_003194	XLOC_003194	1	gene16287-v1.0-hybrid	Transcription factor MYB39 (AtMYB39) (similar to)	LG1:18452841-18454140	C3	C4	NOTEST	0.0332328	0.0545247	0.714301	-0.331286	0.740428	1	no
XLOC_001474	XLOC_001474	1	gene16288-v1.0-hybrid	E3 ubiquitin-protein ligase RNF168 (probable)	LG1:18462834-18463905	C3	C4	NOTEST	0.0309219	0.117925	1.93117	-0.672612	0.501194	1	no
XLOC_003195	XLOC_003195	1	gene16289-v1.0-hybrid	Tubulin-specific chaperone C (CFC) (probable)	LG1:18467637-18472704	C3	C4	OK	13.5213	15.1287	0.162049	-0.763184	0.445354	0.971135	no
XLOC_003196	XLOC_003196	1	gene16290-v1.0-hybrid	50S ribosomal protein L29, chloroplastic, Precursor (similar to)	LG1:18473694-18476313	C3	C4	OK	13.3919	13.7135	0.0342399	-0.170379	0.864712	0.999993	no
XLOC_001475	XLOC_001475	1	gene16291-v1.0-hybrid	Uncharacterized mitochondrial protein AtMg01250 (similar to)	LG1:18476367-18476766	C3	C4	NOTEST	0	0	0	0	1	1	no
XLOC_001476	XLOC_001476	1	gene16292-v1.0-hybrid	hypothetical protein	LG1:18476957-18478437	C3	C4	NOTEST	0	0	0	0	1	1	no
XLOC_001477	XLOC_001477	1	gene16293-v1.0-hybrid	Ubiquitin carboxyl-terminal hydrolase 3 (AtUBP3) (putative)	LG1:18479447-18483390	C3	C4	OK	71.2316	72.3789	0.0230512	-0.194023	0.846158	0.999993	no
XLOC_003197	XLOC_003197	1	gene16294-v1.0-hybrid	Calmodulin-binding transcription activator 3 (EICBP.a) (probable)	LG1:18483698-18490454	C3	C4	OK	1.27455	1.29189	0.0194906	-0.0789221	0.937095	0.999993	no
XLOC_001827	XLOC_001827	1	gene30952-v1.0-hybrid	Pentatricopeptide repeat-containing protein At5g55740, chloroplastic, Precursor (putative)	LG1:1849059-1851555	C3	C4	NOTEST	0.0435588	0.0251337	-0.793342	0.556595	0.577804	1	no
XLOC_001478	XLOC_001478	1	gene16295-v1.0-hybrid	NEDD9-interacting protein with calponin homology and LIM domains (probable)	LG1:18492451-18492901	C3	C4	NOTEST	0	0	0	0	1	1	no
XLOC_003198	XLOC_003198	1	gene16296-v1.0-hybrid	Calmodulin-binding transcription activator 3 (EICBP.a) (probable)	LG1:18493090-18504283	C3	C4	OK	23.2431	27.995	0.268367	-2.31154	0.0208033	0.277754	no
XLOC_003199	XLOC_003199	1	gene16297-v1.0-hybrid	Capsid protein (probable)	LG1:18506267-18506839	C3	C4	NOTEST	0	0	0	0	1	1	no
XLOC_001479	XLOC_001479	1	gene16298-v1.0-hybrid	Cyclin-dependent kinase C-1 (CDKC) (putative)	LG1:18511353-18516330	C3	C4	OK	26.4707	23.7384	-0.157174	1.21522	0.224282	0.846538	no
XLOC_001480	XLOC_001480	1	gene16299-v1.0-hybrid	Phosvitin, Precursor (probable)	LG1:18517349-18518648	C3	C4	NOTEST	0	0	0	0	1	1	no
XLOC_001482	XLOC_001482	1	gene34970-v1.0-hybrid	DNA mismatch repair protein mutS (probable)	LG1:18519879-18591069	C3	C4	NOTEST	0	0	0	0	1	1	no
XLOC_003201	XLOC_003201	1	gene16300-v1.0-hybrid	Branched-chain-amino-acid aminotransferase, mitochondrial (BCAT), Precursor (probable)	LG1:18519879-18591069	C3	C4	NOTEST	0	0	0	0	1	1	no
XLOC_003203	XLOC_003203	1	gene34971-v1.0-hybrid	cAMP-specific 3',5'-cyclic phosphodiesterase 4D (probable)	LG1:18519879-18591069	C3	C4	NOTEST	0	0	0	0	1	1	no
XLOC_003204	XLOC_003204	1	gene16302-v1.0-hybrid	Autophagy-related protein 7 (probable)	LG1:18519879-18591069	C3	C4	NOTEST	0	0	0	0	1	1	no
XLOC_003205	XLOC_003205	1	gene16304-v1.0-hybrid	Probable proteasome subunit beta type-6, Precursor	LG1:18519879-18591069	C3	C4	NOTEST	0	0	0	0	1	1	no
XLOC_001481	XLOC_001481	1	gene34970-v1.0-hybrid	DNA mismatch repair protein mutS (probable)	LG1:18519879-18591069	C3	C4	OK	26.7631	0	-1.79769e+308	-1.79769e+308	0.0637937	0.517932	no
XLOC_003202	XLOC_003202	1	gene16301-v1.0-hybrid	GTPase obg (probable)	LG1:18519879-18591069	C3	C4	NOTEST	0.369185	0.267866	-0.462832	0.367212	0.713461	1	no
XLOC_003200	XLOC_003200	2	gene16303-v1.0-hybrid,gene16305-v1.0-hybrid	Protein deltex-1 (xDtx1) (probable) // COPII coat assembly protein sec16 (probable)	LG1:18519879-18591069	C3	C4	OK	7.66157	7.88529	0.0415244	-0.14454	0.885074	0.999993	no
XLOC_000158	XLOC_000158	1	gene30953-v1.0-hybrid	Two-component response regulator ARR18 (similar to)	LG1:1857539-1860094	C3	C4	OK	1.75657	1.71539	-0.0342249	0.0886321	0.929374	0.999993	no
XLOC_001483	XLOC_001483	0	-		LG1:18595761-18596109	C3	C4	OK	30.6949	37.7589	0.29882	-0.667153	0.504674	0.983191	no
XLOC_003206	XLOC_003206	1	gene16306-v1.0-hybrid	Homeobox protein Hox-D10a (probable)	LG1:18598276-18600108	C3	C4	OK	2.58744	3.70322	0.517257	-1.14045	0.254097	0.867511	no
XLOC_001484	XLOC_001484	1	gene16306-v1.0-hybrid	Homeobox protein Hox-D10a (probable)	LG1:18598276-18600108	C3	C4	OK	4.76613	6.49669	0.446885	-1.08087	0.279755	0.88941	no
XLOC_001485	XLOC_001485	1	gene16307-v1.0-hybrid	Luc7-like protein 3 (CRE-associated protein 1) (probable)	LG1:18601404-18601744	C3	C4	NOTEST	0	0	0	0	1	1	no
XLOC_001830	XLOC_001830	1	gene30956-v1.0-hybrid	Putative F-box protein At5g60060 (probable)	LG1:1860277-1876348	C3	C4	NOTEST	0.0412946	0.235575	2.51216	-0.561847	0.574221	1	no
XLOC_001829	XLOC_001829	2	gene30955-v1.0-hybrid,gene30957-v1.0-hybrid	Putative F-box protein At5g60060 (probable) // hypothetical protein	LG1:1860277-1876348	C3	C4	OK	2.09774	2.19893	0.067969	-0.117902	0.906145	0.999993	no
XLOC_001828	XLOC_001828	1	gene30954-v1.0-hybrid	Cold-inducible RNA-binding protein (probable)	LG1:1860277-1876348	C3	C4	OK	28.509	28.6324	0.0062322	-0.0455664	0.963656	0.999993	no
XLOC_003207	XLOC_003207	1	gene16308-v1.0-hybrid	Formate--tetrahydrofolate ligase (FHS) (probable)	LG1:18608318-18611902	C3	C4	NOTEST	0.215297	0.139336	-0.62776	0.169565	0.865352	1	no
XLOC_001486	XLOC_001486	1	gene16309-v1.0-hybrid	Calcium-binding mitochondrial carrier protein SCaMC-1 (probable)	LG1:18608318-18611902	C3	C4	OK	6.21952	4.35838	-0.513012	2.05758	0.0396309	0.402162	no
XLOC_003208	XLOC_003208	1	gene16310-v1.0-hybrid	Ras-related protein RABH1B (putative)	LG1:18612937-18615012	C3	C4	OK	19.8428	15.73	-0.335095	1.81497	0.0695291	0.539607	no
XLOC_001487	XLOC_001487	1	gene16311-v1.0-hybrid	Root phototropism protein 3 (probable)	LG1:18617178-18622224	C3	C4	OK	0.596181	0.401148	-0.571616	0.832787	0.404965	0.953989	no
XLOC_003209	XLOC_003209	1	gene16312-v1.0-hybrid	50S ribosomal protein L23 (probable)	LG1:18617178-18622224	C3	C4	OK	74.3357	57.9185	-0.360031	2.64021	0.00828541	0.150523	no
XLOC_003210	XLOC_003210	1	gene16313-v1.0-hybrid	UDP-N-acetylglucosamine transporter (probable)	LG1:18622745-18628810	C3	C4	OK	46.7294	46.7272	-6.87876e-05	0.000546318	0.999564	0.999993	no
XLOC_001488	XLOC_001488	1	gene16314-v1.0-hybrid	Pentatricopeptide repeat-containing protein At4g18750, chloroplastic, Precursor (probable)	LG1:18630339-18632088	C3	C4	OK	0.874228	0.671937	-0.379683	1.02444	0.305626	0.901492	no
XLOC_001489	XLOC_001489	1	gene16315-v1.0-hybrid	DNA (cytosine-5)-methyltransferase 1B (OsMET1b) (probable)	LG1:18634977-18635988	C3	C4	OK	1.44746	0.833691	-0.795943	1.03827	0.299145	0.898994	no
XLOC_001490	XLOC_001490	1	gene16316-v1.0-hybrid	Asparagine synthetase [glutamine-hydrolyzing] (similar to)	LG1:18637572-18644706	C3	C4	OK	26.9872	28.1958	0.0632013	-0.44038	0.659662	0.999993	no
XLOC_003211	XLOC_003211	1	gene16317-v1.0-hybrid	Oxidation resistance protein 1 (probable)	LG1:18644973-18654032	C3	C4	OK	13.7706	14.3356	0.0580128	-0.397665	0.690877	0.999993	no
XLOC_001491	XLOC_001491	2	gene16318-v1.0-hybrid,gene16319-v1.0-hybrid	Annexin D1 (putative) // Annexin D2 (putative)	LG1:18655146-18663677	C3	C4	OK	312.149	414.64	0.409626	-2.96768	0.00300061	0.0747277	no
XLOC_003212	XLOC_003212	2	gene16320-v1.0-hybrid,gene16321-v1.0-hybrid	Hematological and neurological expressed 1-like protein (HN1-like protein) (probable) // Putative N6-adenosine-methyltransferase MT-A70-like (similar to)	LG1:18664518-18673380	C3	C4	OK	15.7349	17.3925	0.144494	-0.749074	0.453812	0.972684	no
XLOC_001492	XLOC_001492	1	gene16322-v1.0-hybrid	Pentatricopeptide repeat-containing protein At5g38730 (similar to)	LG1:18677894-18680410	C3	C4	OK	1.96295	2.05999	0.0696108	-0.209698	0.833904	0.999993	no
XLOC_003213	XLOC_003213	1	gene16323-v1.0-hybrid	Nitric oxide synthase-interacting protein (probable)	LG1:18680583-18681177	C3	C4	NOTEST	0.310504	0.0596816	-2.37926	1.23868	0.215464	1	no
XLOC_001493	XLOC_001493	1	gene16324-v1.0-hybrid	Protein psiA, Precursor (probable)	LG1:18681920-18682292	C3	C4	NOTEST	0	0	0	0	1	1	no
XLOC_001494	XLOC_001494	1	gene16325-v1.0-hybrid	Xyloglucan galactosyltransferase KATAMARI1 homolog (probable)	LG1:18684036-18685268	C3	C4	NOTEST	0	0	0	0	1	1	no
XLOC_001496	XLOC_001496	1	gene16328-v1.0-hybrid	hypothetical protein	LG1:18686724-18699898	C3	C4	NOTEST	0	0	0	0	1	1	no
XLOC_003214	XLOC_003214	1	gene16327-v1.0-hybrid	Putative DNA helicase INO80 (probable)	LG1:18686724-18699898	C3	C4	OK	2.70979	2.02032	-0.423599	0.41113	0.680977	0.999993	no
XLOC_001495	XLOC_001495	2	gene16326-v1.0-hybrid,gene16329-v1.0-hybrid	Xyloglucan galactosyltransferase KATAMARI1 (probable) // Xyloglucan galactosyltransferase KATAMARI1 (probable)	LG1:18686724-18699898	C3	C4	OK	9.99788	7.15935	-0.481794	2.03791	0.0415587	0.413305	no
XLOC_003215	XLOC_003215	1	gene34972-v1.0-hybrid	LysM domain-containing GPI-anchored protein 2, Precursor (probable)	LG1:18707375-18707826	C3	C4	NOTEST	0	0	0	0	1	1	no
XLOC_001497	XLOC_001497	1	gene16330-v1.0-hybrid	Mitochondrial distribution and morphology protein 10 (probable)	LG1:18709621-18710134	C3	C4	OK	36.3865	37.7931	0.0547189	-0.291311	0.770814	0.999993	no
XLOC_003216	XLOC_003216	1	gene16331-v1.0-hybrid	S-ribosylhomocysteine lyase (probable)	LG1:18712671-18713635	C3	C4	NOTEST	0	0	0	0	1	1	no
XLOC_003217	XLOC_003217	1	gene16332-v1.0-hybrid	Catenin delta-2 (NPRAP) (probable)	LG1:18714082-18718556	C3	C4	NOTEST	0.0598821	0.167222	1.48157	-0.499462	0.617454	1	no
XLOC_003218	XLOC_003218	1	gene16333-v1.0-hybrid	Putative mediator of RNA polymerase II transcription subunit 26 (probable)	LG1:18720167-18721496	C3	C4	OK	6.30466	7.80542	0.308057	-1.61397	0.106533	0.658477	no
XLOC_001498	XLOC_001498	1	gene16334-v1.0-hybrid	Probable LRR receptor-like serine/threonine-protein kinase At1g56130, Precursor	LG1:18725335-18737577	C3	C4	OK	4.98847	5.79896	0.217197	-1.08536	0.277764	0.887696	no
XLOC_003219	XLOC_003219	1	gene16335-v1.0-hybrid	tRNA wybutosine-synthesizing protein 1 homolog (probable)	LG1:18739020-18739526	C3	C4	NOTEST	0	0	0	0	1	1	no
XLOC_001499	XLOC_001499	1	gene16336-v1.0-hybrid	hypothetical protein	LG1:18740005-18741998	C3	C4	NOTEST	0	0	0	0	1	1	no
XLOC_001500	XLOC_001500	1	gene16337-v1.0-hybrid	Multidrug resistance protein 1 (probable)	LG1:18742970-18746447	C3	C4	NOTEST	0.0542621	0.0542333	-0.000764574	0.000517745	0.999587	1	no
XLOC_003220	XLOC_003220	1	gene16338-v1.0-hybrid	UPF0396 protein CG6066 (probable)	LG1:18751863-18753741	C3	C4	OK	21.8593	24.7564	0.179552	-1.1969	0.231346	0.852674	no
XLOC_001501	XLOC_001501	1	gene16338-v1.0-hybrid	UPF0396 protein CG6066 (probable)	LG1:18751863-18753741	C3	C4	OK	28.1642	33.7613	0.261508	-1.0022	0.316245	0.911429	no
XLOC_003221	XLOC_003221	1	gene16339-v1.0-hybrid	Chloroplast DNA-binding protein PD3 (probable)	LG1:18756960-18758271	C3	C4	NOTEST	0	0	0	0	1	1	no
XLOC_001502	XLOC_001502	1	gene16340-v1.0-hybrid	Succinate dehydrogenase [ubiquinone] iron-sulfur subunit 3, mitochondrial (Ip), Precursor (similar to)	LG1:18760392-18770233	C3	C4	OK	4.94831	3.6991	-0.419761	1.55628	0.119641	0.689756	no
XLOC_001503	XLOC_001503	1	gene16341-v1.0-hybrid	DnaJ homolog subfamily C member 7 (probable)	LG1:18771190-18773543	C3	C4	NOTEST	0.187313	0.188808	0.0114674	-0.0162917	0.987002	1	no
XLOC_003222	XLOC_003222	1	gene16342-v1.0-hybrid	Lipoxygenase homology domain-containing protein 1 (probable)	LG1:18774467-18775109	C3	C4	OK	22.488	13.5968	-0.725891	3.49226	0.000478953	0.0192128	yes
XLOC_001504	XLOC_001504	1	gene16343-v1.0-hybrid	Frizzled and smoothened-like protein N, Precursor (similar to)	LG1:18776597-18777014	C3	C4	NOTEST	0	0	0	0	1	1	no
XLOC_001505	XLOC_001505	1	gene16344-v1.0-hybrid	Procyclic form-specific polypeptide A-alpha, Precursor (probable)	LG1:18778090-18778924	C3	C4	NOTEST	0	0	0	0	1	1	no
XLOC_001506	XLOC_001506	1	gene16345-v1.0-hybrid	Glycine receptor subunit alpha-3, Precursor (similar to)	LG1:18791115-18792360	C3	C4	NOTEST	0	0	0	0	1	1	no
XLOC_001831	XLOC_001831	1	gene30958-v1.0-hybrid	DELLA protein GAI (probable)	LG1:1879339-1880974	C3	C4	OK	5.9468	6.87252	0.208726	-1.15494	0.248117	0.862765	no
XLOC_003223	XLOC_003223	1	gene16346-v1.0-hybrid	Keratin, type I cytoskeletal 24 (CK-24) (probable)	LG1:18798155-18798789	C3	C4	NOTEST	0	0	0	0	1	1	no
XLOC_003224	XLOC_003224	1	gene16347-v1.0-hybrid	Trehalose-phosphate phosphatase (probable)	LG1:18802935-18810126	C3	C4	OK	9.3754	7.22074	-0.376733	2.09824	0.0358842	0.378553	no
XLOC_003225	XLOC_003225	1	gene16348-v1.0-hybrid	Thymidylate kinase (probable)	LG1:18818671-18819329	C3	C4	NOTEST	0	0.121508	1.79769e+308	1.79769e+308	0.165542	1	no
XLOC_001507	XLOC_001507	1	gene16349-v1.0-hybrid	hypothetical protein	LG1:18819685-18820122	C3	C4	NOTEST	0	0.242286	1.79769e+308	1.79769e+308	0.155986	1	no
XLOC_003226	XLOC_003226	1	gene16350-v1.0-hybrid	Ethylene-responsive transcription factor RAP2-4 (probable)	LG1:18827880-18828951	C3	C4	OK	44.1452	40.0061	-0.142036	1.10355	0.26979	0.88312	no
XLOC_003227	XLOC_003227	1	gene16351-v1.0-hybrid	E3 ubiquitin-protein ligase Arkadia (probable)	LG1:18834266-18837268	C3	C4	NOTEST	0.0402984	0.0374259	-0.106686	0.0295491	0.976427	1	no
XLOC_001694	XLOC_001694	1	gene10063-v1.0-hybrid	Cadherin-8, Precursor (probable)	LG1:188394-188772	C3	C4	NOTEST	0.0643416	0.189418	1.55775	-0.524874	0.599671	1	no
XLOC_003228	XLOC_003228	1	gene34973-v1.0-hybrid	Calmin (probable)	LG1:18839451-18843499	C3	C4	NOTEST	0	0	0	0	1	1	no
XLOC_003229	XLOC_003229	1	gene16352-v1.0-hybrid	hypothetical protein	LG1:18852874-18853743	C3	C4	NOTEST	0	0	0	0	1	1	no
XLOC_001508	XLOC_001508	1	gene16353-v1.0-hybrid	Probable leucine-rich repeat receptor-like protein kinase At5g61480, Precursor	LG1:18857832-18858259	C3	C4	NOTEST	0	0	0	0	1	1	no
XLOC_003230	XLOC_003230	1	gene16354-v1.0-hybrid	Tether containing UBX domain for GLUT4 (probable)	LG1:18859978-18862053	C3	C4	OK	2.45828	2.66251	0.115133	-0.361738	0.717548	0.999993	no
XLOC_003231	XLOC_003231	1	gene16356-v1.0-hybrid	Proline-rich protein BCA3 (probable)	LG1:18864027-18888505	C3	C4	NOTEST	0	0	0	0	1	1	no
XLOC_001510	XLOC_001510	1	gene16358-v1.0-hybrid	UPF0061 protein KPN78578_21310 (probable)	LG1:18864027-18888505	C3	C4	OK	0.759088	0.92054	0.278213	-0.237388	0.812356	0.999993	no
XLOC_003232	XLOC_003232	1	gene16357-v1.0-hybrid	AP-3 complex subunit beta-1 (probable)	LG1:18864027-18888505	C3	C4	OK	3.20737	2.64093	-0.280347	0.65396	0.513138	0.984316	no
XLOC_001509	XLOC_001509	1	gene16355-v1.0-hybrid	Acyl-coenzyme A oxidase 2, peroxisomal (AOX 2), Precursor (putative)	LG1:18864027-18888505	C3	C4	OK	38.4552	43.061	0.163201	-1.25092	0.210964	0.834186	no
XLOC_000159	XLOC_000159	1	gene30959-v1.0-hybrid	Pentatricopeptide repeat-containing protein At1g31430 (similar to)	LG1:1886779-1891213	C3	C4	NOTEST	0.173147	0.22024	0.347077	-0.639163	0.522717	1	no
XLOC_003233	XLOC_003233	1	gene16359-v1.0-hybrid	hypothetical protein	LG1:18888775-18889174	C3	C4	NOTEST	0	0	0	0	1	1	no
XLOC_003234	XLOC_003234	1	gene16360-v1.0-hybrid	Probable ubiquinone biosynthesis protein ubiB	LG1:18889637-18890247	C3	C4	NOTEST	0	0	0	0	1	1	no
XLOC_001511	XLOC_001511	1	gene16361-v1.0-hybrid	ETHYLENE INSENSITIVE 3-like 5 protein (similar to)	LG1:18891615-18892965	C3	C4	NOTEST	0.0742518	0	-1.79769e+308	-1.79769e+308	0.078458	1	no
XLOC_003235	XLOC_003235	1	gene16362-v1.0-hybrid	Type I inositol-1,4,5-trisphosphate 5-phosphatase CVP2 (similar to)	LG1:18893375-18896369	C3	C4	NOTEST	0.0899373	0.0739411	-0.282543	0.255846	0.79807	1	no
XLOC_003236	XLOC_003236	1	gene16363-v1.0-hybrid	Aspartic proteinase nepenthesin-1, Precursor (probable)	LG1:18897444-18899073	C3	C4	NOTEST	0	0	0	0	1	1	no
XLOC_003237	XLOC_003237	1	gene16364-v1.0-hybrid	2,3-bisphosphoglycerate-dependent phosphoglycerate mutase (Phosphoglyceromutase) (similar to)	LG1:18901158-18906267	C3	C4	OK	0.509112	0.491752	-0.0500535	0.0934144	0.925574	0.999993	no
XLOC_003238	XLOC_003238	1	gene16365-v1.0-hybrid	Pollen-specific protein C13, Precursor (similar to)	LG1:18907247-18908267	C3	C4	NOTEST	0	0.123776	1.79769e+308	1.79769e+308	0.123765	1	no
XLOC_003239	XLOC_003239	1	gene16366-v1.0-hybrid	UPF0042 nucleotide-binding protein Mpe_A3336 (probable)	LG1:18913872-18918148	C3	C4	NOTEST	0	0	0	0	1	1	no
XLOC_001832	XLOC_001832	1	gene30960-v1.0-hybrid	Arylsulfatase A family protein (probable)	LG1:1891774-1894375	C3	C4	NOTEST	0.0651537	0	-1.79769e+308	-1.79769e+308	0.268723	1	no
XLOC_003240	XLOC_003240	1	gene16367-v1.0-hybrid	M-phase phosphoprotein 8 (Twa3) (probable)	LG1:18918555-18920506	C3	C4	OK	0.880606	1.2064	0.454137	-1.1843	0.236293	0.855436	no
XLOC_001512	XLOC_001512	1	gene16368-v1.0-hybrid	Glucan 1,3-beta-glucosidase, Precursor (probable)	LG1:18926645-18929067	C3	C4	NOTEST	0.011095	0.0185505	0.741552	-0.254041	0.799464	1	no
XLOC_003241	XLOC_003241	1	gene16369-v1.0-hybrid	AP-1 complex subunit gamma-1 (similar to)	LG1:18929549-18940748	C3	C4	OK	0.688538	0.559966	-0.298198	0.555546	0.578521	0.998966	no
XLOC_001513	XLOC_001513	1	gene16370-v1.0-hybrid	Serine/threonine protein phosphatase 7 long form homolog (probable)	LG1:18942968-18945614	C3	C4	NOTEST	0	0	0	0	1	1	no
XLOC_003242	XLOC_003242	1	gene34974-v1.0-hybrid	Troponin T, fast skeletal muscle (TnTf) (probable)	LG1:18945845-18949724	C3	C4	NOTEST	0	0	0	0	1	1	no
XLOC_003243	XLOC_003243	1	gene16371-v1.0-hybrid	BUD13 homolog (probable)	LG1:18949746-18954387	C3	C4	NOTEST	0	0	0	0	1	1	no
XLOC_001514	XLOC_001514	1	gene16372-v1.0-hybrid	Mitochondrial import receptor subunit TOM22 homolog 1 (similar to)	LG1:18954435-18956926	C3	C4	NOTEST	0	0.0240711	1.79769e+308	1.79769e+308	0.27601	1	no
XLOC_003244	XLOC_003244	1	gene16373-v1.0-hybrid	Importin-5 (Imp5) (probable)	LG1:18957032-18960770	C3	C4	OK	8.77514	7.58839	-0.209627	0.582099	0.5605	0.994242	no
XLOC_001515	XLOC_001515	1	gene16374-v1.0-hybrid	Glucan 1,3-beta-glucosidase, Precursor (probable)	LG1:18964322-18965554	C3	C4	NOTEST	0	0	0	0	1	1	no
XLOC_001516	XLOC_001516	1	gene16375-v1.0-hybrid	(3R)-hydroxymyristoyl-[acyl-carrier-protein] dehydratase ((3R)-hydroxymyristoyl ACP dehydrase) (similar to)	LG1:18967297-18971804	C3	C4	OK	74.2468	70.9863	-0.0647878	0.42632	0.669875	0.999993	no
XLOC_001695	XLOC_001695	1	gene10064-v1.0-hybrid	hypothetical protein	LG1:189715-191044	C3	C4	OK	51.8883	46.489	-0.158519	0.561654	0.574352	0.998226	no
XLOC_001833	XLOC_001833	1	gene30961-v1.0-hybrid	F-box protein At4g22390 (probable)	LG1:1897513-1898383	C3	C4	NOTEST	0.229431	0.212123	-0.113155	0.110292	0.912178	1	no
XLOC_001517	XLOC_001517	1	gene16376-v1.0-hybrid	50S ribosomal protein L3P (probable)	LG1:18979623-18980573	C3	C4	NOTEST	0	0	0	0	1	1	no
XLOC_001518	XLOC_001518	1	gene16377-v1.0-hybrid	Molybdenum cofactor biosynthesis protein A (Protein narA) (probable)	LG1:18981842-18983537	C3	C4	OK	58.4788	52.7924	-0.147582	0.797626	0.425087	0.963271	no
XLOC_000160	XLOC_000160	1	gene30962-v1.0-hybrid	Heme-binding-like protein At3g10130, chloroplastic, Precursor (probable)	LG1:1898496-1902637	C3	C4	OK	0.958997	0.950597	-0.0126924	0.0250904	0.979983	0.999993	no
XLOC_003245	XLOC_003245	2	gene16378-v1.0-hybrid,gene16379-v1.0-hybrid	Inositol-3-phosphate synthase (MI-1-P synthase) // Endonuclease (probable)	LG1:18990818-18995399	C3	C4	OK	142.629	128.669	-0.148606	1.1617	0.245356	0.861302	no
XLOC_003246	XLOC_003246	1	gene16380-v1.0-hybrid	Arginine-glutamic acid dipeptide repeats protein (probable)	LG1:18999993-19005892	C3	C4	NOTEST	0.209183	0.118987	-0.813966	0.630902	0.528105	1	no
XLOC_003247	XLOC_003247	1	gene16381-v1.0-hybrid	Uncharacterized protein DR2 (similar to)	LG1:19012672-19012964	C3	C4	NOTEST	0	0	0	0	1	1	no
XLOC_001519	XLOC_001519	1	gene16382-v1.0-hybrid	Putative AC9 transposase (probable)	LG1:19013303-19016202	C3	C4	NOTEST	0.0360286	0	-1.79769e+308	-1.79769e+308	0.178309	1	no
XLOC_001520	XLOC_001520	1	gene16383-v1.0-hybrid	Chaperone protein dnaJ 20, chloroplastic (AtJ20), Precursor (probable)	LG1:19029995-19030499	C3	C4	OK	1.05993	1.35094	0.349989	-0.535954	0.59199	0.999949	no
XLOC_003248	XLOC_003248	1	gene16384-v1.0-hybrid	2,3-bisphosphoglycerate-independent phosphoglycerate mutase (Phosphoglyceromutase) (probable)	LG1:19033761-19034538	C3	C4	NOTEST	0	0	0	0	1	1	no
XLOC_000161	XLOC_000161	1	gene30963-v1.0-hybrid	3-ketoacyl-CoA synthase 11 (KCS-11) (putative)	LG1:1903661-1908230	C3	C4	OK	44.9578	53.1025	0.240207	-1.49823	0.134074	0.720691	no
XLOC_001834	XLOC_001834	1	gene30964-v1.0-hybrid	Probable histone H2A variant 3 (putative)	LG1:1903661-1908230	C3	C4	OK	111.647	101.804	-0.133153	0.560611	0.575063	0.998556	no
XLOC_001521	XLOC_001521	1	gene16385-v1.0-hybrid	Floral homeotic protein PMADS 2 (probable)	LG1:19037010-19037458	C3	C4	NOTEST	0	0	0	0	1	1	no
XLOC_001522	XLOC_001522	1	gene34975-v1.0-hybrid	ATP-dependent Clp protease ATP-binding subunit clpA homolog CD4A, chloroplastic, Precursor (probable)	LG1:19042125-19042436	C3	C4	NOTEST	0	0	0	0	1	1	no
XLOC_003249	XLOC_003249	1	gene16386-v1.0-hybrid	Thyroid receptor-interacting protein 6 (TRIP-6) (probable)	LG1:19045578-19046342	C3	C4	NOTEST	0	0	0	0	1	1	no
XLOC_003250	XLOC_003250	1	gene16387-v1.0-hybrid	Glutamyl-tRNA synthetase (GluRS) (probable)	LG1:19048162-19048797	C3	C4	NOTEST	0	0	0	0	1	1	no
XLOC_003251	XLOC_003251	1	gene16388-v1.0-hybrid	Os03g0307700 (probable)	LG1:19049462-19049899	C3	C4	NOTEST	0	0	0	0	1	1	no
XLOC_001523	XLOC_001523	1	gene16389-v1.0-hybrid	Protein FAR-RED IMPAIRED RESPONSE 1 (probable)	LG1:19051456-19057488	C3	C4	NOTEST	0	0	0	0	1	1	no
XLOC_001524	XLOC_001524	1	gene16390-v1.0-hybrid	RNA polymerase II subunit A C-terminal domain phosphatase SSU72 (CTD phosphatase SSU72) (similar to)	LG1:19060656-19060906	C3	C4	NOTEST	0	0	0	0	1	1	no
XLOC_003252	XLOC_003252	1	gene16391-v1.0-hybrid	ATP-dependent Clp protease ATP-binding subunit clpA homolog CD4A, chloroplastic, Precursor (similar to)	LG1:19063462-19063762	C3	C4	NOTEST	0	0	0	0	1	1	no
XLOC_003253	XLOC_003253	1	gene16392-v1.0-hybrid	Autism susceptibility gene 2 protein (probable)	LG1:19067111-19068929	C3	C4	NOTEST	0	0	0	0	1	1	no
XLOC_001525	XLOC_001525	1	gene16393-v1.0-hybrid	Os06g0626600 (probable)	LG1:19074784-19075196	C3	C4	NOTEST	0	0	0	0	1	1	no
XLOC_003254	XLOC_003254	1	gene16394-v1.0-hybrid	Shikimate dehydrogenase, Precursor (similar to)	LG1:19078781-19079230	C3	C4	NOTEST	0	0	0	0	1	1	no
XLOC_003255	XLOC_003255	1	gene16395-v1.0-hybrid	GRIP and coiled-coil domain-containing protein 2 (probable)	LG1:19081229-19085157	C3	C4	NOTEST	0.158824	0.146733	-0.114231	0.13265	0.89447	1	no
[truncated: 31,940 more rows]

## Sheet: gdl_diff_go_terms
Blast2Go terms
gene_id	gene	function	locus	GO term	Type	Description
[truncated: 2,105 more rows]

## Sheet: Summary
CuffSet	instance	with:
	2	samples
	33458	genes	Gene expresion	617
[truncated: 6 more rows]
